# Supplementary material for: Construction and analysis of a network of exercise-induced mitochondria-related non-coding RNA in the regulation of diabetic cardiomyopathy
Source: PLoS One. 2024 Mar 28;19(3):e0297848. doi: 10.1371/journal.pone.0297848 (PMC10977711; doi:10.1371/journal.pone.0297848)
Supplement: S1 Raw data — The control group is represented by GSE31, GSE34, and GSE35, while GSE21, GSE24, and GSE25 represent the acute exhaustive exercise group and GSE11, GSE12, and GSE13 represent the long-term aerobic exercise group. (XLSX) [file pone.0297848.s001.xlsx]

## Sheet: Sheet1
#ID	Symbol	RatGS31_Count	RatGS34_Count	RatGS35_Count	RatGS21_Count	RatGS24_Count	RatGS25_Count	RatGS31_FPKM	RatGS34_FPKM	RatGS35_FPKM	RatGS21_FPKM	RatGS24_FPKM	RatGS25_FPKM	Pvalue	log2FC	regulated
ENSRNOG00000047746	AABR07000398.1	213647	9489	17452	10804	10185	11148	2871.33	113.423	202.004	110.964	99.7755	119.825	0.000193509	-3.92147	down
ENSRNOG00000007545	Angptl4	28	5960	129	16	236	201	0.222298	43.0158	0.895113	0.093354	1.39142	1.3001	0.00349363	-3.75395	down
Rattus_norvegicus_newGene_24693	Rattus_norvegicus_newGene_24693	436851	116033	57691	13625	13254	78520	1509.56	341.896	161.093	47.8239	42.9719	209.354	0.000481367	-3.33207	down
Rattus_norvegicus_newGene_27447	Rattus_norvegicus_newGene_27447	27978	1652	547	1502	3293	1708	877.567	45.9292	14.7066	35.8718	75.0437	42.698	0.00377347	-3.28587	down
Rattus_norvegicus_newGene_16699	Rattus_norvegicus_newGene_16699	866	0	321	158	77	18	1.07323	0	0.418646	0.149517	0.088829	0.023723	0.0235293	-3.1467	down
Rattus_norvegicus_newGene_19224	Rattus_norvegicus_newGene_19224	1108078	59116	140040	124614	56979	137511	4268.25	217.589	496.341	447.565	168.894	471.215	0.00222033	-2.99822	down
Rattus_norvegicus_newGene_27475	Rattus_norvegicus_newGene_27475	994	124	224	141	62	143	1.84281	0.203624	0.357122	0.199736	0.082814	0.210986	0.00135958	-2.82452	down
Rattus_norvegicus_newGene_13109	Rattus_norvegicus_newGene_13109	429	87	166	75	50	48	4.70701	0.287218	1.16975	0.436093	0.112797	0.167512	0.00060712	-2.76369	down
ENSRNOG00000029543	Cish	137	4889	2861	222	283	657	0.660914	21.0231	11.9091	0.81713	0.995815	2.53814	0.000206435	-2.74167	down
Rattus_norvegicus_newGene_37085	Rattus_norvegicus_newGene_37085	739	160	71	87	63	124	1.59419	0.306384	0.131395	0.143166	0.099013	0.213201	0.00312659	-2.70867	down
Rattus_norvegicus_newGene_18797	Rattus_norvegicus_newGene_18797	860	123	132	106	134	122	2.66848	0.339123	0.351831	0.251503	0.301309	0.301437	0.00368191	-2.53971	down
Rattus_norvegicus_newGene_37165	Rattus_norvegicus_newGene_37165	587	263	206	99	83	113	1.64162	0.653066	0.495916	0.210485	0.168535	0.250811	0.00030091	-2.53888	down
Rattus_norvegicus_newGene_27953	Rattus_norvegicus_newGene_27953	174	155	103	18	26	63	0.481668	0.381355	0.243513	0.036954	0.051297	0.139429	0.000780183	-2.51104	down
Rattus_norvegicus_newGene_37089	Rattus_norvegicus_newGene_37089	587	153	149	62	83	126	1.75648	0.406823	0.383006	0.18882	0.179287	0.301081	0.00189878	-2.5045	down
Rattus_norvegicus_newGene_832	Rattus_norvegicus_newGene_832	437	29	99	48	62	79	1.90661	0.105987	0.369138	0.15577	0.18463	0.275765	0.00964934	-2.48034	down
ENSRNOG00000058883	NEWGENE_1589866	96	163	165	29	36	35	0.816297	1.22942	1.2071	0.182697	0.220085	0.234644	6.74765e-05	-2.40317	down
ENSRNOG00000054416	Fam124b	95	159	160	28	36	34	0.828097	1.23535	1.20417	0.180972	0.225317	0.237185	6.93691e-05	-2.40242	down
ENSRNOG00000030389	Lrrc30	80	2029	1340	151	209	343	1.34756	30.6173	19.5717	1.94677	2.57467	4.64948	0.000952077	-2.29699	down
Rattus_norvegicus_newGene_37502	Rattus_norvegicus_newGene_37502	252	67	62	22	27	86	8.45193	1.98367	1.79734	0.555947	0.655349	2.3072	0.0132084	-2.25447	down
ENSRNOG00000017716	Ucp3	1140	48817	4169	607	3464	7239	5.071	193.213	15.9764	2.06385	11.2342	25.7647	0.019981	-2.24391	down
Rattus_norvegicus_newGene_36371	Rattus_norvegicus_newGene_36371	247	112	186	81	53	43	0.667396	0.27054	0.448335	0.186884	0.10128	0.088346	0.00116507	-2.22811	down
Rattus_norvegicus_newGene_31273	Rattus_norvegicus_newGene_31273	139693	40475	33569	31649	27034	23771	264.712	25.9013	20.868	24.3137	20.0336	42.1742	0.00142438	-2.1921	down
ENSRNOG00000014448	Arntl	241	2915	2118	151	407	635	1.23751	13.3591	9.39693	0.593515	1.52665	2.616	0.000522551	-2.1775	down
Rattus_norvegicus_newGene_37177	Rattus_norvegicus_newGene_37177	470	317	261	97	122	130	0.955957	0.479165	0.419125	0.125324	0.150538	0.175704	0.000460157	-2.17512	down
ENSRNOG00000048363	Dnah5	743	17	857	330	221	26	1.09315	0.02187	1.08616	0.370976	0.236603	0.030478	0.0392269	-2.13798	down
Rattus_norvegicus_newGene_11761	Rattus_norvegicus_newGene_11761	121	139	140	20	111	0	1.83617	1.8736	1.83073	0.253067	1.21385	0	0.0441583	-2.10519	down
ENSRNOG00000013408	Npas2	364	1078	1117	181	215	286	1.30222	3.43492	3.44855	0.494181	0.55979	0.819947	4.59737e-06	-2.10301	down
ENSRNOG00000018748	Slc16a11	398	142	132	95	84	84	3.17169	1.00416	0.905034	0.57549	0.488492	0.534705	0.00428536	-2.09851	down
Rattus_norvegicus_newGene_23603	Rattus_norvegicus_newGene_23603	664	1505	844	205	266	398	0.327813	0.66097	0.358973	0.077181	0.102017	0.157196	7.71635e-06	-2.09448	down
Rattus_norvegicus_newGene_35584	Rattus_norvegicus_newGene_35584	3130	1684	1029	550	1051	674	1.22759	0.587206	0.347516	0.164836	0.300245	0.211346	0.000420553	-2.06504	down
ENSRNOG00000021814	Tnfrsf25	332	69	54	83	73	47	3.12429	0.572685	0.436274	0.596325	0.496673	0.351598	0.0182571	-2.05502	down
ENSRNOG00000001557	Cxadr	702	84	148	255	113	59	6.65806	0.704208	1.20644	1.84446	0.77525	0.442892	0.023195	-2.05434	down
Rattus_norvegicus_newGene_13096	Rattus_norvegicus_newGene_13096	414	141	85	8	78	173	2.25485	0.683829	0.395438	0.030186	0.308095	0.751159	0.0372082	-2.05302	down
ENSRNOG00000007285	Tp53rk	561	176	234	113	151	126	4.58705	1.27572	1.64799	0.702878	0.897647	0.823303	0.00346436	-2.05006	down
ENSRNOG00000056810	AABR07037536.1	41	65	158	19	10	44	0.192158	0.273498	0.649724	0.066213	0.033837	0.166785	0.00528378	-2.02972	down
ENSRNOG00000046377	Btnl9	1465	988	680	406	347	433	14.1127	8.46034	5.63624	2.98904	2.4303	3.32975	0.000220646	-2.01346	down
Rattus_norvegicus_newGene_26758	Rattus_norvegicus_newGene_26758	772	168	209	113	106	274	1.93027	0.448731	0.446156	0.250004	0.178569	0.52415	0.0131361	-2.00582	down
Rattus_norvegicus_newGene_15791	Rattus_norvegicus_newGene_15791	259	77	101	49	85	50	0.615948	0.16236	0.206151	0.089007	0.147735	0.094719	0.00956082	-2.0032	down
Rattus_norvegicus_newGene_2058	Rattus_norvegicus_newGene_2058	924	909	3346	354	738	464	1.96834	1.02972	2.35058	0.445671	0.655636	0.552911	3.318e-05	-2.00054	down
ENSRNOG00000008062	Dqx1	489	222	170	129	125	110	2.87177	1.15588	0.85866	0.577929	0.533874	0.513992	0.00396922	-1.98813	down
Rattus_norvegicus_newGene_17769	Rattus_norvegicus_newGene_17769	825	347	376	169	209	246	1.76541	0.659072	0.692788	0.275834	0.324942	0.420865	0.00184898	-1.9875	down
ENSRNOG00000046086	Tmc8	246	58	86	59	52	59	1.41897	0.294415	0.426255	0.257883	0.218151	0.271556	0.0134814	-1.9719	down
Rattus_norvegicus_newGene_108	Rattus_norvegicus_newGene_108	792	679	689	247	386	172	0.967183	0.738224	0.724402	0.230696	0.343779	0.167776	0.000165455	-1.95068	down
Rattus_norvegicus_newGene_27950	Rattus_norvegicus_newGene_27950	301	408	447	79	164	144	0.397703	0.479387	0.508542	0.079343	0.157844	0.151397	0.000323146	-1.94552	down
Rattus_norvegicus_newGene_23320	Rattus_norvegicus_newGene_23320	3551	500	640	837	585	850	5.23887	0.669664	0.808672	0.972663	0.637079	1.01172	0.012164	-1.94197	down
Rattus_norvegicus_newGene_3682	Rattus_norvegicus_newGene_3682	630	115	431	271	65	160	0.697781	0.230761	0.374674	0.236209	0.106676	0.097331	0.0129245	-1.92478	down
Rattus_norvegicus_newGene_26255	Rattus_norvegicus_newGene_26255	3276	1036	960	414	1313	713	10.9333	2.86668	3.01551	1.2054	3.16376	2.09081	0.00472825	-1.90561	down
Rattus_norvegicus_newGene_35974	Rattus_norvegicus_newGene_35974	495	147	183	137	140	98	1.40922	0.273219	0.375997	0.234038	0.249629	0.256412	0.00847131	-1.90253	down
Rattus_norvegicus_newGene_37610	Rattus_norvegicus_newGene_37610	482	115	134	153	50	141	1.34348	0.308402	0.314739	0.344361	0.227211	0.358772	0.0218829	-1.87828	down
Rattus_norvegicus_newGene_27252	Rattus_norvegicus_newGene_27252	1427	557	320	283	354	437	1.38713	0.480993	0.26784	0.209845	0.250337	0.339661	0.00632172	-1.86579	down
Rattus_norvegicus_newGene_18600	Rattus_norvegicus_newGene_18600	235	121	128	55	99	54	1.25605	0.574022	0.588593	0.224537	0.385775	0.22983	0.00718346	-1.8656	down
Rattus_norvegicus_newGene_14072	Rattus_norvegicus_newGene_14072	844	484	512	238	298	240	2.64406	1.40308	1.27174	0.621094	0.584187	0.795341	0.000947725	-1.85803	down
ENSRNOG00000008837	Ass1	386	55	390	61	126	159	3.58791	0.467807	3.12165	0.425462	0.860028	1.19322	0.0181662	-1.85358	down
Rattus_norvegicus_newGene_27964	Rattus_norvegicus_newGene_27964	304	80	66	46	115	63	0.909111	0.212716	0.167876	0.104829	0.249408	0.150338	0.0265706	-1.84562	down
Rattus_norvegicus_newGene_22894	Rattus_norvegicus_newGene_22894	2710	492	334	712	799	386	105.111	16.9565	11.1552	21.0768	22.5826	11.9557	0.0208802	-1.8375	down
ENSRNOG00000029465	Slc26a10	1322	750	771	480	353	394	8.5917	4.35276	4.34447	2.39333	1.6834	2.02893	0.000692481	-1.82673	down
Rattus_norvegicus_newGene_33533	Rattus_norvegicus_newGene_33533	237	17	96	67	38	68	2.78209	0.112609	0.653532	0.424471	0.225684	0.456742	0.046088	-1.82414	down
Rattus_norvegicus_newGene_20855	Rattus_norvegicus_newGene_20855	598	487	334	292	82	219	1.29299	1.18965	0.807121	0.781891	0.176978	0.358606	0.00455308	-1.81098	down
Rattus_norvegicus_newGene_33812	Rattus_norvegicus_newGene_33812	2590	367	616	770	652	476	6.36795	0.831878	1.21352	1.29038	1.02443	0.87381	0.0155659	-1.80198	down
Rattus_norvegicus_newGene_26973	Rattus_norvegicus_newGene_26973	272	98	155	107	108	30	1.1249	0.347763	0.531574	0.325207	0.313684	0.13224	0.0159134	-1.80194	down
Rattus_norvegicus_newGene_36374	Rattus_norvegicus_newGene_36374	222	157	167	58	67	101	0.772629	0.47868	0.500245	0.148083	0.164559	0.277763	0.00534426	-1.79719	down
ENSRNOG00000016818	Fgfr3	800	112	163	276	86	217	4.12887	0.483052	0.675753	1.03948	0.301297	0.845378	0.0408827	-1.76981	down
Rattus_norvegicus_newGene_16161	Rattus_norvegicus_newGene_16161	139	1598	326	82	333	239	0.234438	2.92935	0.621943	0.166064	0.552639	0.528538	0.0122013	-1.76584	down
Rattus_norvegicus_newGene_6403	Rattus_norvegicus_newGene_6403	533	194	140	116	185	136	1.70268	0.549566	0.383818	0.283032	0.429724	0.408366	0.0157045	-1.76408	down
Rattus_norvegicus_newGene_5507	Rattus_norvegicus_newGene_5507	867	248	256	169	186	338	2.49605	0.63325	0.634109	0.370795	0.388925	0.776474	0.0167481	-1.74453	down
Rattus_norvegicus_newGene_19277	Rattus_norvegicus_newGene_19277	104	208	88	15	72	68	0.857664	1.42942	0.502447	0.079658	0.443508	0.509115	0.0159301	-1.72766	down
ENSRNOG00000047466	Bdnf	98	35	101	69	21	16	0.373173	0.120895	0.326261	0.198613	0.05361	0.048924	0.029414	-1.71184	down
ENSRNOG00000060486	Ptges3l1	195	98	108	52	77	65	1.85521	0.82662	0.884894	0.372496	0.530349	0.49093	0.0151634	-1.67913	down
ENSRNOG00000015076	Cyp26b1	276	1126	4889	573	919	570	0.927892	3.36952	14.178	1.47325	2.2536	1.53304	0.00574221	-1.67168	down
ENSRNOG00000003538	Adamts4	149	451	240	32	73	202	0.403111	1.08912	0.559632	0.065624	0.143591	0.437463	0.0169966	-1.6614	down
Rattus_norvegicus_newGene_33827	Rattus_norvegicus_newGene_33827	8317	1064	1966	2839	2211	1639	4.92884	0.560852	1.00309	1.28553	0.955002	0.776554	0.0281612	-1.66039	down
Rattus_norvegicus_newGene_25753	Rattus_norvegicus_newGene_25753	560	642	244	209	192	256	1.36816	1.3306	0.609388	0.436479	0.360779	0.498762	0.00485995	-1.65643	down
ENSRNOG00000019413	Atg16l2	355	261	197	102	130	152	2.58835	1.6951	1.2361	0.567319	0.688218	0.883661	0.00808194	-1.65341	down
Rattus_norvegicus_newGene_2055	Rattus_norvegicus_newGene_2055	2103	1134	1326	461	950	824	1.83031	0.996238	0.999605	0.285296	0.722208	0.672908	0.00175493	-1.63863	down
Rattus_norvegicus_newGene_37160	Rattus_norvegicus_newGene_37160	214	170	167	88	116	56	0.802168	0.56875	0.538365	0.252203	0.317896	0.165758	0.00880109	-1.62875	down
Rattus_norvegicus_newGene_26049	Rattus_norvegicus_newGene_26049	57	1007	684	225	192	170	1.53558	24.2683	15.9602	4.65452	3.78642	3.66555	0.0119011	-1.62516	down
Rattus_norvegicus_newGene_15916	Rattus_norvegicus_newGene_15916	579	164	122	169	120	210	7.28669	1.82985	1.31907	1.6234	1.09922	2.10598	0.0392946	-1.59777	down
Rattus_norvegicus_newGene_22582	Rattus_norvegicus_newGene_22582	579	297	3771	615	850	309	2.2752	1.04272	11.0156	1.30327	1.92519	1.03489	0.0163333	-1.59291	down
Rattus_norvegicus_newGene_18480	Rattus_norvegicus_newGene_18480	1271	502	603	694	298	301	1.20654	0.6745	0.523677	0.500575	0.244363	0.234759	0.0116728	-1.57828	down
ENSRNOG00000033776	LOC100359668	220	77	207	81	61	107	6.08833	1.8884	4.93882	1.71497	1.21409	2.36349	0.0226768	-1.5736	down
ENSRNOG00000050534	Gcnt1	94	85	91	35	82	13	0.285079	0.228945	0.239108	0.080329	0.181777	0.030508	0.0294924	-1.5728	down
Rattus_norvegicus_newGene_19703	Rattus_norvegicus_newGene_19703	142	145	91	54	51	74	1.28074	1.21222	0.670097	0.375041	0.300123	0.609982	0.0155163	-1.57158	down
ENSRNOG00000023549	Samd5	243	152	135	118	79	75	1.49052	0.830104	0.711136	0.553265	0.350945	0.364771	0.0165392	-1.57113	down
Rattus_norvegicus_newGene_11838	Rattus_norvegicus_newGene_11838	114	104	75	17	23	96	0.642897	0.452829	0.352976	0.059482	0.081388	0.370355	0.0471022	-1.56819	down
Rattus_norvegicus_newGene_35595	Rattus_norvegicus_newGene_35595	323	1007	395	161	357	198	1.1656	3.12024	1.19103	0.427256	0.888246	0.568568	0.00329382	-1.56228	down
Rattus_norvegicus_newGene_33022	Rattus_norvegicus_newGene_33022	374	715	504	216	287	188	1.03722	2.03846	1.5877	0.563247	0.710943	0.416581	0.00105536	-1.55633	down
Rattus_norvegicus_newGene_33343	Rattus_norvegicus_newGene_33343	528	368	136	214	213	136	1.88773	1.171	0.455704	0.585109	0.55462	0.388288	0.0209423	-1.55586	down
Rattus_norvegicus_newGene_17715	Rattus_norvegicus_newGene_17715	10547	3295	2297	5703	1604	2387	11.4649	4.63943	2.53636	5.88051	1.3557	2.32583	0.0324243	-1.55276	down
ENSRNOG00000019305	Sh3tc2	227	162	244	109	108	88	0.706567	0.447419	0.655391	0.259829	0.244128	0.218413	0.00898136	-1.5479	down
ENSRNOG00000027319	Ephx3	44	127	128	27	54	41	0.414222	1.07654	1.04479	0.194633	0.371384	0.309103	0.0125687	-1.51422	down
Rattus_norvegicus_newGene_1841	Rattus_norvegicus_newGene_1841	399	199	78	114	110	168	2.2008	0.975664	0.368506	0.480018	0.441999	0.742302	0.0446179	-1.51369	down
ENSRNOG00000031915	Hdac10	846	584	510	358	323	337	6.08116	3.73444	3.1559	1.96594	1.68959	1.93525	0.00461068	-1.5121	down
ENSRNOG00000033575	Emid1	259	65	124	70	119	75	2.47429	0.551326	1.02019	0.506859	0.827445	0.570947	0.0445769	-1.50156	down
ENSRNOG00000009565	Pdk4	5463	94611	11066	18268	7998	15236	53.2036	819.625	92.8238	135.972	56.7808	118.688	0.0333476	-1.48798	down
Rattus_norvegicus_newGene_27961	Rattus_norvegicus_newGene_27961	32	277	182	33	88	67	0.066159	0.484105	0.354877	0.048732	0.125729	0.104967	0.0292199	-1.48653	down
Rattus_norvegicus_newGene_19182	Rattus_norvegicus_newGene_19182	191	99	85	65	85	62	0.453189	0.207415	0.173858	0.191944	0.146889	0.11785	0.0335565	-1.48606	down
Rattus_norvegicus_newGene_23204	Rattus_norvegicus_newGene_23204	676	506	195	300	186	278	2.08506	1.39477	0.624226	0.668918	0.39178	0.584673	0.020995	-1.48545	down
Rattus_norvegicus_newGene_37609	Rattus_norvegicus_newGene_37609	700	210	208	158	144	366	1.63319	0.424333	0.376923	0.300448	0.236576	0.670381	0.0487924	-1.48541	down
ENSRNOG00000008048	Plscr1	793	236	300	367	172	258	13.4761	3.19949	3.81698	4.5786	1.8522	3.2695	0.0319389	-1.4851	down
Rattus_norvegicus_newGene_8819	Rattus_norvegicus_newGene_8819	4535	1549	1541	1677	1695	1300	1.99363	0.605588	0.583393	0.563213	0.543157	0.456937	0.0137887	-1.46895	down
Rattus_norvegicus_newGene_5788	Rattus_norvegicus_newGene_5788	199	123	109	73	86	78	0.815457	0.446542	0.385669	0.227823	0.255766	0.25338	0.0269977	-1.46856	down
ENSRNOG00000003893	Ccnjl	108	139	161	69	65	58	0.496993	0.4671	0.511735	0.192882	0.175125	0.172162	0.011952	-1.46304	down
Rattus_norvegicus_newGene_14732	Rattus_norvegicus_newGene_14732	1622	695	654	415	665	686	2.18526	0.832346	0.76008	0.425106	0.652352	0.736339	0.0149231	-1.44529	down
Rattus_norvegicus_newGene_16880	Rattus_norvegicus_newGene_16880	2775	2568	1668	1343	1222	1198	3.33417	2.50096	1.58127	1.13181	1.14863	1.04386	0.00129342	-1.43879	down
Rattus_norvegicus_newGene_24014	Rattus_norvegicus_newGene_24014	498	854	808	288	338	378	1.29317	1.983	1.10434	0.630354	0.776239	0.4555	0.000953442	-1.43043	down
ENSRNOG00000009354	Nrarp	3745	1467	2502	1739	1374	1350	22.5223	7.84813	12.9608	7.9906	6.02393	6.49066	0.00587671	-1.4301	down
Rattus_norvegicus_newGene_6493	Rattus_norvegicus_newGene_6493	460	247	118	105	175	220	1.0648	0.509016	0.235164	0.184691	0.295232	0.406186	0.047627	-1.41868	down
Rattus_norvegicus_newGene_23606	Rattus_norvegicus_newGene_23606	443	583	223	153	235	266	0.307624	0.360043	0.133448	0.08078	0.118929	0.147807	0.0158716	-1.4136	down
ENSRNOG00000002979	Tbx19	213	138	107	112	62	88	1.28315	0.737179	0.553215	0.511741	0.270133	0.422099	0.0365741	-1.41013	down
Rattus_norvegicus_newGene_15794	Rattus_norvegicus_newGene_15794	344	493	340	152	379	78	0.310426	0.395412	0.263757	0.104191	0.249203	0.056292	0.0203784	-1.40775	down
Rattus_norvegicus_newGene_33003	Rattus_norvegicus_newGene_33003	101	130	100	67	62	40	0.429686	0.492492	0.365611	0.216922	0.190805	0.13415	0.0207702	-1.40679	down
Rattus_norvegicus_newGene_34226	Rattus_norvegicus_newGene_34226	2003	1223	1141	822	909	796	1.78123	0.698624	0.88689	0.348565	0.563511	0.371329	0.004172	-1.40173	down
ENSRNOG00000059956	Bcl6b	2108	930	1786	1104	615	1009	9.65058	3.7862	7.03981	3.86273	2.05253	3.6933	0.00665664	-1.39438	down
Rattus_norvegicus_newGene_35573	Rattus_norvegicus_newGene_35573	1620	1019	630	453	712	776	5.70723	3.00698	1.96905	1.14792	1.66632	2.02701	0.0132271	-1.39276	down
ENSRNOG00000022946	Slc22a3	401	215	330	199	128	203	1.76028	0.838579	1.2472	0.66765	0.409127	0.712133	0.0215435	-1.38905	down
Rattus_norvegicus_newGene_12500	Rattus_norvegicus_newGene_12500	142	132	100	75	97	37	0.841947	0.660617	0.523976	0.331408	0.382046	0.168809	0.0353793	-1.38007	down
Rattus_norvegicus_newGene_18799	Rattus_norvegicus_newGene_18799	266	199	176	77	126	157	0.781942	0.520831	0.444664	0.171085	0.26872	0.368057	0.0303086	-1.37226	down
ENSRNOG00000018681	Nes	5021	1897	2257	2619	1543	1632	14.6988	4.94749	5.70793	5.86495	3.27243	3.83124	0.0166574	-1.37193	down
Rattus_norvegicus_newGene_8798	Rattus_norvegicus_newGene_8798	73	118	121	58	55	40	0.57488	0.827611	0.826839	0.320193	0.306477	0.221455	0.0188298	-1.37075	down
ENSRNOG00000048039	LOC679149	156	118	81	73	96	40	1.67416	1.12456	0.744839	0.592922	0.745989	0.335051	0.044548	-1.37019	down
Rattus_norvegicus_newGene_1197	Rattus_norvegicus_newGene_1197	395	522	451	290	283	142	1.35414	1.4517	1.15307	0.627989	0.762859	0.299631	0.00738264	-1.36626	down
Rattus_norvegicus_newGene_1941	Rattus_norvegicus_newGene_1941	6356	2083	8009	1687	4539	3000	2.96622	0.806611	3.00232	0.585848	1.44017	1.04695	0.0170268	-1.36557	down
Rattus_norvegicus_newGene_5471	Rattus_norvegicus_newGene_5471	184	187	115	77	109	85	1.65949	1.55258	1.13814	0.593404	0.93602	0.570202	0.0285199	-1.36103	down
ENSRNOG00000018606	Olr59	297	172	192	190	79	119	1.58859	0.815976	0.883285	0.776224	0.306497	0.506175	0.0372827	-1.36003	down
ENSRNOG00000059618	Scarf1	1512	740	965	629	745	565	17.0404	7.41295	9.36776	5.41902	6.12118	5.09368	0.00879881	-1.35882	down
ENSRNOG00000019388	Egfl7	3906	2039	2847	1705	1685	1792	41.0984	19.0783	25.7973	13.7046	12.9188	15.075	0.00451013	-1.35237	down
ENSRNOG00000050523	AABR07049579.2	42	58	74	30	44	14	1.04167	1.28309	1.57114	0.560361	0.798401	0.270987	0.0370638	-1.35037	down
Rattus_norvegicus_newGene_5817	Rattus_norvegicus_newGene_5817	315	240	257	162	215	93	1.19203	0.843331	0.843115	0.46434	0.61086	0.262559	0.0243868	-1.33925	down
ENSRNOG00000053859	Ranbp6	497	501	216	277	225	207	2.29311	2.05576	0.858408	0.974388	0.754691	0.76088	0.0232632	-1.33496	down
Rattus_norvegicus_newGene_14112	Rattus_norvegicus_newGene_14112	2024	913	857	819	965	664	3.95095	1.58778	1.34834	1.16153	1.32142	1.02022	0.0163892	-1.33342	down
ENSRNOG00000055564	RGD1564664	573	794	704	407	266	401	6.29197	7.75256	6.6536	3.41018	2.12665	3.51445	0.00361966	-1.32927	down
ENSRNOG00000008529	Foxs1	109	474	723	179	215	175	1.31347	5.09965	7.5317	1.65239	1.89202	1.69352	0.0145446	-1.32455	down
Rattus_norvegicus_newGene_34946	Rattus_norvegicus_newGene_34946	371	137	276	119	208	156	0.762297	0.244846	0.521405	0.282505	0.32085	0.25766	0.0429894	-1.32315	down
ENSRNOG00000023561	Ano2	136	110	127	92	60	59	0.692881	0.497612	0.5563	0.3593	0.220573	0.240118	0.0346431	-1.31974	down
ENSRNOG00000045811	Cldn5	2668	2215	2164	771	1523	1713	28.6827	21.1723	20.0319	6.3339	11.9325	14.7253	0.00456559	-1.31949	down
ENSRNOG00000023969	Herc6	1073	539	355	573	347	369	4.57958	2.04594	1.30224	1.86871	1.07927	1.2565	0.03306	-1.31549	down
Rattus_norvegicus_newGene_2303	Rattus_norvegicus_newGene_2303	304	1711	1603	318	431	805	0.918917	2.5089	2.29748	0.38741	0.633662	2.22365	0.00949836	-1.31117	down
ENSRNOG00000008922	Trim14	75	56	145	55	65	27	0.326814	0.217728	0.551152	0.183959	0.20589	0.094625	0.0434381	-1.3102	down
ENSRNOG00000016688	Ston1	4037	1233	1211	1896	1272	1354	19.7506	5.3637	5.10167	7.08813	4.53584	5.2983	0.0370751	-1.30244	down
ENSRNOG00000010797	Esm1	1293	584	1985	784	1136	299	9.11562	3.65626	12.0484	4.22147	5.83644	1.68329	0.0184861	-1.29935	down
Rattus_norvegicus_newGene_38288	Rattus_norvegicus_newGene_38288	788	617	386	237	402	458	1.41628	0.986273	0.596733	0.325731	0.527238	0.659025	0.0244931	-1.28329	down
ENSRNOG00000036681	Myadml2	562	1324	1434	828	398	410	5.28018	11.0739	11.6085	5.94587	2.72203	3.07787	0.00260973	-1.27756	down
ENSRNOG00000006720	Rnpep	3730	2465	3054	2034	1963	1606	24.5001	14.3999	17.2785	10.2093	9.39625	8.43449	0.00391102	-1.27695	down
Rattus_norvegicus_newGene_16172	Rattus_norvegicus_newGene_16172	1904	613	854	989	671	644	5.00251	1.45908	1.91078	2.01953	1.26343	1.32135	0.0314377	-1.27597	down
ENSRNOG00000012929	Wsb1	2007	1684	1592	1172	799	1155	13.5894	10.1447	9.28376	6.06461	3.94004	6.25472	0.00404324	-1.26693	down
ENSRNOG00000016598	Hoxc5	158	246	184	78	147	96	0.883443	1.22511	0.887728	0.332556	0.597978	0.429859	0.0257346	-1.26363	down
ENSRNOG00000015518	Rbp4	331	124	608	185	268	152	5.38911	1.78441	8.52271	2.29966	3.1701	1.973	0.0436617	-1.25933	down
Rattus_norvegicus_newGene_17013	Rattus_norvegicus_newGene_17013	935	406	353	544	326	298	1.30858	1.04908	0.752345	0.963866	0.482484	0.492581	0.0456468	-1.25315	down
Rattus_norvegicus_newGene_31375	Rattus_norvegicus_newGene_31375	43	95	189	58	66	35	0.443509	0.870023	1.6779	0.455293	0.492189	0.287059	0.0407292	-1.25197	down
Rattus_norvegicus_newGene_22702	Rattus_norvegicus_newGene_22702	698	507	466	350	347	340	1.1086	0.71627	0.637303	0.423691	0.400851	0.43077	0.0173951	-1.25006	down
ENSRNOG00000026336	Tmem255b	292	279	354	171	202	157	4.46197	3.84063	4.76169	2.13522	2.2796	2.0418	0.0187499	-1.24853	down
Rattus_norvegicus_newGene_27200	Rattus_norvegicus_newGene_27200	1211	1823	1555	676	1313	568	2.93974	3.70399	3.38165	1.24793	2.01215	1.10163	0.00220192	-1.24558	down
ENSRNOG00000059984	Dll1	1824	832	955	703	479	1174	7.5984	3.08167	3.42644	2.23572	1.4533	3.91141	0.0319511	-1.2433	down
Rattus_norvegicus_newGene_20816	Rattus_norvegicus_newGene_20816	198	158	156	144	93	76	0.838458	0.597164	0.570455	0.46419	0.285925	0.257258	0.0432437	-1.24276	down
Rattus_norvegicus_newGene_22866	Rattus_norvegicus_newGene_22866	431	582	226	256	370	124	0.488444	0.586309	0.220378	0.221402	0.305295	0.112301	0.0375355	-1.23998	down
ENSRNOG00000020525	Col5a3	6028	6788	7601	2584	5105	3887	15.2599	15.2831	16.5714	4.99893	9.41959	7.86869	0.00319785	-1.23897	down
ENSRNOG00000056826	Arap2	601	344	619	373	312	272	1.36749	0.793157	1.21106	0.75756	0.570367	0.499949	0.0191007	-1.23587	down
ENSRNOG00000000825	Calhm5	561	1663	1647	359	951	621	3.74684	9.8905	9.48867	1.83417	4.63766	3.32297	0.00419136	-1.22555	down
Rattus_norvegicus_newGene_9944	Rattus_norvegicus_newGene_9944	43	75	107	34	36	46	0.531051	0.587616	1.23577	0.206268	0.211178	0.374737	0.0428964	-1.21983	down
ENSRNOG00000012798	Tubgcp4	610	268	332	229	312	278	3.90113	1.5249	1.82595	1.11903	1.4528	1.41975	0.0466799	-1.21889	down
ENSRNOG00000025460	Tmem71	117	253	171	105	97	89	1.39611	2.68507	1.7905	0.73407	0.907576	0.740336	0.0282859	-1.21156	down
ENSRNOG00000018986	Fbxl19	678	418	345	325	299	335	4.19239	2.3016	1.83121	1.52842	1.33904	1.64612	0.0350485	-1.20388	down
ENSRNOG00000026914	Dnah1	87	144	98	54	68	64	0.097709	0.144255	0.096778	0.046368	0.054862	0.057402	0.0437883	-1.19486	down
ENSRNOG00000023485	Ushbp1	1693	1335	1287	854	1070	822	10.5063	7.36742	6.88007	4.04761	4.84016	4.07751	0.00660525	-1.19292	down
ENSRNOG00000007230	Kank3	3265	1050	1443	1762	1230	1191	18.547	5.30372	7.05633	7.6473	5.09096	5.4105	0.040152	-1.19025	down
ENSRNOG00000009348	Nos3	5501	2063	2516	2692	2189	2335	15.6545	5.22027	6.16681	5.85442	4.54062	5.31383	0.037115	-1.18446	down
Rattus_norvegicus_newGene_29886	Rattus_norvegicus_newGene_29886	977	750	371	525	509	394	2.90655	1.9844	0.964795	1.19306	1.10207	0.936592	0.0348239	-1.18207	down
Rattus_norvegicus_newGene_10575	Rattus_norvegicus_newGene_10575	74	224	149	64	72	96	0.237717	0.644056	0.415126	0.156488	0.168379	0.24768	0.0430879	-1.17842	down
Rattus_norvegicus_newGene_37083	Rattus_norvegicus_newGene_37083	2138	1369	1176	946	1087	1130	7.41466	3.58305	3.36307	1.9499	2.14555	2.41311	0.0160822	-1.16936	down
ENSRNOG00000031090	RT1-CE7	1928	1035	662	1030	697	865	17.1346	8.32845	5.29334	7.23213	4.6168	6.43229	0.0392956	-1.16914	down
Rattus_norvegicus_newGene_36901	Rattus_norvegicus_newGene_36901	1180	877	582	467	686	623	1.67766	1.10959	0.712558	0.507128	0.711294	0.708184	0.025949	-1.16705	down
ENSRNOG00000000723	RT1-CE5	1550	1651	968	951	903	802	14.7625	13.9832	7.93643	6.92323	6.26753	6.10489	0.00853903	-1.16648	down
ENSRNOG00000053828	Ppp1r12c	4424	1991	2504	2219	2085	1969	23.2875	9.32305	11.3533	8.92792	8.0006	8.29148	0.0241417	-1.15998	down
ENSRNOG00000019265	Pcdh12	1708	1557	2621	1237	1332	965	4.90803	3.97891	6.48664	2.71639	2.7894	2.21685	0.00261147	-1.15444	down
ENSRNOG00000046829	Kdr	12682	8292	11357	7963	7550	5701	33.7688	21.8841	29.1367	16.3463	14.6991	12.2561	0.0132851	-1.15227	down
ENSRNOG00000016248	Sox18	1448	1074	1111	996	1069	377	13.5703	8.95386	8.96591	7.13136	7.30068	2.82235	0.0210691	-1.14618	down
ENSRNOG00000013928	Dsp	545	352	410	301	301	272	0.87238	0.500847	0.564842	0.367758	0.351089	0.348139	0.0362622	-1.14313	down
Rattus_norvegicus_newGene_18806	Rattus_norvegicus_newGene_18806	794	317	533	365	388	399	1.04188	0.365812	0.596486	0.361852	0.366875	0.414712	0.0472769	-1.14309	down
ENSRNOG00000012924	Nemp2	159	165	163	102	106	95	0.73548	0.681135	0.651681	0.362056	0.357062	0.353027	0.0490799	-1.1372	down
ENSRNOG00000027299	Pcdhga5	227	279	218	107	153	182	1.43196	1.56775	1.18548	0.514198	0.701159	0.916772	0.0439744	-1.13681	down
ENSRNOG00000027232	Pcdhga11	204	220	194	148	134	109	1.28672	1.23192	1.05262	0.709686	0.614397	0.545943	0.0470008	-1.12417	down
ENSRNOG00000021242	Adam33	1078	772	536	459	715	498	6.90366	4.39637	2.9555	2.24746	3.33937	2.55154	0.0339548	-1.12368	down
Rattus_norvegicus_newGene_17955	Rattus_norvegicus_newGene_17955	1227	658	762	743	469	655	3.93159	1.52772	1.96392	1.5971	0.945096	1.28213	0.0363153	-1.10993	down
ENSRNOG00000045844	Impact	3768	2101	1472	1797	1540	2067	17.1728	8.5148	5.77527	6.2567	5.11649	7.53593	0.0400233	-1.10122	down
ENSRNOG00000056151	AABR07007642.1	572	594	783	387	427	402	3.4364	3.175	4.05182	1.77849	1.87149	1.93243	0.0144899	-1.09289	down
ENSRNOG00000007447	Pla2g4b	557	430	409	368	319	274	2.60485	1.7395	1.63516	1.28381	1.05906	1.00105	0.0394773	-1.085	down
ENSRNOG00000013269	Tnfsf10	1011	2975	2680	1166	1843	754	4.02477	10.5409	9.19397	3.54915	5.35094	2.40112	0.00437929	-1.07647	down
ENSRNOG00000011132	LOC100362814	109	482	507	176	227	178	0.412662	1.63479	1.66422	0.511138	0.631377	0.541191	0.042064	-1.07199	down
Rattus_norvegicus_newGene_18603	Rattus_norvegicus_newGene_18603	332	475	302	166	306	239	0.588695	0.748471	0.460229	0.224188	0.3951	0.337888	0.0439379	-1.06605	down
ENSRNOG00000015599	Mall	408	363	419	272	253	263	3.51227	2.7805	3.1087	1.78561	1.5863	1.81102	0.0381604	-1.06562	down
ENSRNOG00000016374	Fgfr2	609	924	1152	541	585	494	2.04033	2.77231	3.33873	1.38486	1.43347	1.31426	0.00728202	-1.06	down
ENSRNOG00000017849	Apbb3	1139	846	680	473	710	717	7.93546	5.22301	4.21539	2.54548	3.69711	4.08775	0.0367163	-1.05639	down
ENSRNOG00000013589	Cxcl12	11788	13417	14131	8840	8859	7839	33.3016	33.7146	34.3832	19.0858	18.2433	17.7124	0.00886106	-1.04991	down
Rattus_norvegicus_newGene_37809	Rattus_norvegicus_newGene_37809	639	690	475	509	443	293	1.24162	1.15093	0.804132	0.798752	0.600238	0.443571	0.0346642	-1.03952	down
ENSRNOG00000011271	Mcc	1099	799	1239	726	671	730	6.22013	4.18457	6.0957	3.10368	2.7266	3.26698	0.0188989	-1.03946	down
ENSRNOG00000015641	Exoc3l1	417	487	368	288	352	220	2.54029	2.64056	1.93175	1.33929	1.56309	1.07096	0.0419575	-1.03534	down
ENSRNOG00000015614	Ppp1r16b	1056	859	988	746	602	653	6.29259	4.55325	5.06831	3.39829	2.61566	3.11026	0.0205002	-1.03476	down
ENSRNOG00000004873	Prkch	2277	1166	1371	1370	1276	1017	17.0005	7.73925	8.81392	7.81516	6.9419	6.07151	0.0376927	-1.0274	down
ENSRNOG00000018858	Myct1	779	981	1257	658	800	477	13.0854	14.6492	18.1755	8.44403	9.79585	6.40308	0.0108151	-1.02456	down
ENSRNOG00000039744	RT1-CE4	1282	1231	827	830	882	670	11.9094	10.3913	6.74129	6.01801	6.12128	5.12569	0.024125	-1.02161	down
ENSRNOG00000010794	Dennd3	1983	1149	1531	1339	906	1165	5.29101	2.72623	3.51792	2.72947	1.76079	2.48546	0.0303827	-1.0173	down
Rattus_norvegicus_newGene_8053	Rattus_norvegicus_newGene_8053	629	1363	1277	319	932	715	1.71912	2.95186	2.72783	0.613587	1.73542	1.48066	0.0208646	-1.01564	down
ENSRNOG00000020119	Pcdha12	345	396	476	219	349	234	0.989368	1.009	1.18329	0.472526	0.724718	0.533257	0.0412907	-1.01077	down
ENSRNOG00000026124	Id3	2647	1783	2120	2096	1437	1252	40.3036	24.1522	27.7987	24.3931	15.9507	15.2489	0.024664	-1.00941	down
ENSRNOG00000015812	Tm4sf1	1139	1105	1117	759	997	584	8.94295	7.71825	7.55424	4.55597	5.70671	3.66612	0.0179102	-1.00869	down
ENSRNOG00000025051	Tal1	869	658	760	626	666	367	2.88114	2.04258	2.28061	1.66347	1.64792	0.965987	0.0380274	-1.00088	down
ENSRNOG00000036669	Uts2r	0	1	21	79	117	126	0	0.010877	0.236994	0.729163	1.29633	1.37652	0.000100815	3.72048	up
Rattus_norvegicus_newGene_16093	Rattus norvegicus newGene 16093	0	48	0	284	168	233	0	0.297772	0	1.31067	0.918467	1.26226	0.00149414	3.67221	up
ENSRNOG00000047364	LOC687508	9	5	50	341	145	444	0.514068	0.262074	2.66885	15.2209	7.64942	23.2321	1.02456e-05	3.54585	up
ENSRNOG00000002911	Alb	0	19	63	652	304	72	0	0.122374	0.398986	3.4165	1.89394	0.442113	0.000572665	3.45617	up
ENSRNOG00000051860	AC114343.1	4	104	119	86	2298	70	0.025244	0.744518	0.823112	0.485245	15.572	0.465468	0.00328274	3.4313	up
ENSRNOG00000048472	Comp	16	24	498	210	3650	862	0.100574	0.133858	2.72376	0.940789	19.5212	4.55226	0.00371417	3.1219	up
ENSRNOG00000003616	Grem2	0	25	76	344	329	164	0	0.088258	0.266107	1.00342	1.13997	0.561409	0.00124279	2.9335	up
ENSRNOG00000003304	Chad	11	166	618	448	3491	2098	0.068081	0.928381	3.34501	1.99247	18.4905	10.9715	0.00107562	2.91973	up
ENSRNOG00000005286	Coch	0	4	139	62	340	625	0	0.020439	0.75605	0.277962	1.80932	3.28823	0.0206931	2.85268	up
ENSRNOG00000009589	Angptl7	66	719	1639	2343	8433	6847	0.620143	6.03117	13.3099	15.6495	66.9863	53.7003	5.69715e-05	2.81422	up
ENSRNOG00000060970	Tnmd	20	138	362	988	1161	1747	0.227635	1.40217	3.57198	8.02941	11.2227	16.6747	1.37934e-05	2.79121	up
ENSRNOG00000004635	Kera	40	827	1355	3805	4120	7287	0.305543	5.71283	9.06257	20.93	26.9484	47.067	6.57933e-05	2.69929	up
ENSRNOG00000018895	Mchr1	11	21	75	301	114	417	0.082273	0.146783	0.516082	1.71657	0.772025	2.79467	0.000184426	2.69691	up
ENSRNOG00000023633	Crabp1	0	5	52	139	86	159	0	0.082548	0.888992	1.95493	1.44834	2.63645	0.00571597	2.63008	up
ENSRNOG00000007923	Cgref1	0	31	27	116	118	146	0	0.312812	0.260404	0.944539	1.13631	1.38838	0.00139194	2.58367	up
ENSRNOG00000015086	Plin1	24	66	69	788	308	145	0.12215	0.316566	0.310995	2.97922	1.51772	0.698635	7.26656e-05	2.55692	up
ENSRNOG00000016945	Pla2g2a	16	62	199	607	821	363	0.274061	0.992365	3.08192	7.74842	12.4713	5.44383	0.00015468	2.52466	up
ENSRNOG00000025300	Fer1l6	10	14	62	66	133	360	0.024643	0.032748	0.144836	0.125628	0.303792	0.81332	0.0020918	2.49475	up
ENSRNOG00000032374	Paqr9	48	70	30	263	268	534	0.318139	0.413026	0.169918	1.23968	1.50498	2.9578	0.000329921	2.34355	up
ENSRNOG00000009153	Cidec	3	66	72	499	185	115	0.015525	0.381179	0.406644	3.21424	1.32209	0.84723	0.0035688	2.27946	up
ENSRNOG00000033625	AABR07027015.1	12	33	84	117	521	63	0.544692	1.34661	3.31352	3.78653	20.1517	2.39383	0.0064505	2.27562	up
ENSRNOG00000020622	Cilp2	160	941	1945	3648	6286	5946	0.600133	3.13933	6.28591	9.69504	19.8694	18.5575	1.82353e-05	2.26186	up
ENSRNOG00000003183	Fmod	855	4556	7169	21527	20330	25833	3.68918	17.5002	26.6661	65.8403	73.9384	92.7697	2.11412e-06	2.25346	up
ENSRNOG00000007078	Wisp1	15	62	91	432	137	376	0.117386	0.445519	0.631272	2.48477	0.930268	2.54372	0.000511957	2.2199	up
ENSRNOG00000012404	Thrsp	17	108	107	670	471	120	0.202624	1.19311	1.14424	5.8941	4.92167	1.23729	0.00122383	2.18173	up
ENSRNOG00000001893	LOC100362453	146	132	305	1996	689	1058	1.23765	0.99433	2.2303	12.0137	4.93033	7.47597	1.3201e-05	2.18159	up
ENSRNOG00000008947	Cpz	22	93	64	197	412	346	0.149135	0.582605	0.384677	0.984742	2.44696	2.02956	0.000349217	2.17712	up
ENSRNOG00000021027	Dbp	2076	755	2817	11426	13656	12388	19.9363	6.04066	22.0726	75.4862	106.858	95.851	4.8591e-05	2.15624	up
ENSRNOG00000023148	Col11a1	326	524	1050	2969	2345	5145	0.650626	0.930016	1.80551	4.19732	3.94222	8.54092	3.85703e-07	2.13984	up
ENSRNOG00000023576	RGD1305645	46	236	453	753	1386	1288	0.772898	3.57722	6.65663	9.11354	19.9542	18.3109	0.000215577	2.08245	up
ENSRNOG00000005723	Grin3a	0	66	84	342	92	251	0	0.278021	0.343131	1.15058	0.366283	0.993605	0.0258297	2.04438	up
ENSRNOG00000012471	Thbs4	2321	8068	14618	48560	24760	46633	11.2045	34.5173	60.5078	165.371	100.368	186.23	9.36601e-06	2.02101	up
ENSRNOG00000060934	Ptx4	11	42	87	261	104	299	0.11586	0.394367	0.793864	1.96948	0.93208	2.64663	0.00281381	2.00878	up
ENSRNOG00000028616	Pck1	11	37	35	309	73	60	0.061846	0.191088	0.172045	1.27626	0.356084	0.28817	0.00453881	2.00081	up
ENSRNOG00000001821	Adipoq	14	195	170	849	603	266	0.108784	1.71814	1.39025	5.77432	5.02341	2.10091	0.00272644	1.98903	up
ENSRNOG00000015902	Cpxm2	213	1070	1475	4408	3312	4553	1.23735	5.52596	7.37841	18.1345	16.202	21.9934	3.0576e-06	1.94848	up
ENSRNOG00000011533	Irx3	20	22	49	170	109	184	0.188508	0.189869	0.40779	1.17649	0.889954	1.49006	0.00204632	1.93945	up
ENSRNOG00000019500	Cyp1a1	32	5	42	324	16	155	0.180814	0.020725	0.209152	1.33088	0.074038	0.744827	0.0449993	1.92769	up
ENSRNOG00000005574	Adamts8	39	153	225	913	197	782	0.19472	0.688553	0.979037	3.27531	0.838401	3.29506	0.0019177	1.90407	up
ENSRNOG00000010666	Wisp2	10	91	57	252	298	130	0.078148	0.680273	0.410555	1.51142	2.12733	0.912401	0.00417502	1.90025	up
ENSRNOG00000002331	Aldh3a1	28	127	185	315	706	402	0.238648	0.98718	1.38661	1.94745	5.19891	2.92109	0.00165718	1.89257	up
ENSRNOG00000003897	Col1a1	40022	55440	88687	201974	289080	387596	105.267	129.696	200.901	376.161	640.211	847.602	1.01035e-05	1.88895	up
ENSRNOG00000012436	Adh6	5	53	42	130	121	166	0.052905	0.539416	0.400653	1.03796	1.15411	1.57046	0.00502023	1.87474	up
Rattus_norvegicus_newGene_3786	Rattus norvegicus newGene 3786	25	337	121	1516	273	356	0.111034	1.37598	0.478778	4.93366	1.05341	1.35702	0.00977057	1.85954	up
Rattus_norvegicus_newGene_2433	Rattus norvegicus newGene 2433	5	24	35	91	107	75	0.043186	0.184195	0.260501	0.561618	0.785438	0.541163	0.00424564	1.8568	up
ENSRNOG00000003620	Fmo3	41	180	243	566	709	657	0.247994	0.966341	1.26671	2.43014	3.61666	3.31174	0.000465706	1.85171	up
ENSRNOG00000051993	Gdf10	18	41	87	310	203	124	0.091213	0.204079	0.407303	1.32973	0.893189	0.592812	0.00374062	1.80559	up
ENSRNOG00000024310	Kcnf1	12	6	72	235	23	145	0.067827	0.027767	0.354147	0.952584	0.108106	0.686457	0.0437902	1.797	up
ENSRNOG00000005708	Mmp16	18	33	76	269	62	226	0.076418	0.123801	0.283716	0.82724	0.226445	0.813739	0.00876809	1.78327	up
ENSRNOG00000018938	Mkx	6	51	90	201	137	229	0.061976	0.514551	0.88895	1.63285	1.32078	2.18517	0.00942341	1.77865	up
ENSRNOG00000029377	LOC682793	33	69	46	155	224	273	2.36834	4.39839	2.79832	7.89352	13.5368	16.2693	0.00371439	1.76241	up
ENSRNOG00000033529	Amy1a	53	52	140	374	151	558	0.486478	0.425598	1.12576	2.47052	1.18366	4.32903	0.00622174	1.74299	up
ENSRNOG00000034228	Pik3c2g	217	75	95	1162	106	1043	0.558277	0.171548	0.209299	2.11677	0.229464	2.23122	0.0333389	1.72332	up
ENSRNOG00000052925	NEWGENE_621351	11249	16920	26242	54021	79040	95835	41.6613	55.8834	83.9211	142.065	246.847	295.802	3.5947e-05	1.72033	up
ENSRNOG00000007300	C1qtnf6	48	348	508	1028	1019	1253	0.2434	1.59436	2.25647	3.7573	4.43055	5.3807	0.00137282	1.71305	up
ENSRNOG00000027489	Mn1	861	1274	4197	11202	5798	8579	3.36874	4.43431	14.145	31.0406	19.102	27.9135	0.000148992	1.70177	up
ENSRNOG00000026087	Igfn1	399	521	372	1825	3738	361	0.716259	0.832689	0.575032	2.32386	5.66111	0.539984	0.00743054	1.69794	up
ENSRNOG00000058645	Tnc	780	1294	2810	4844	6869	7638	1.65529	2.44351	5.14024	7.28549	12.2849	13.4872	3.61692e-05	1.69742	up
ENSRNOG00000000463	Col11a2	450	395	471	1810	1539	2774	1.14854	0.921993	1.10407	3.75596	3.65616	6.64994	0.000155673	1.67339	up
ENSRNOG00000047307	Cntfr	468	487	705	4573	1119	2104	3.84927	3.56086	4.99148	26.6382	7.75013	14.3917	0.000237386	1.66839	up
ENSRNOG00000018143	Hpdl	38	60	252	520	136	671	0.3544	0.504625	2.07125	3.52046	1.09552	5.33118	0.0172155	1.65655	up
ENSRNOG00000011292	Col1a2	17243	26407	40466	81385	108138	148058	59.1687	80.6294	121.843	197.859	319.441	428.874	7.05442e-05	1.6524	up
ENSRNOG00000019138	Clec11a	142	475	700	1679	1020	2047	0.711906	2.12012	3.02687	5.97238	4.31193	8.55115	0.000309518	1.59653	up
ENSRNOG00000016573	Dgat2	569	1422	2543	7167	3638	6042	3.81172	8.47266	14.6395	33.94	20.5138	33.6326	3.44738e-05	1.59639	up
ENSRNOG00000009686	Aqp7	115	45	144	624	57	743	1.38604	0.477504	1.492	5.3346	0.572217	7.46773	0.0472021	1.59453	up
ENSRNOG00000060329	Emb	37	57	62	237	76	323	0.535131	0.733648	0.762786	2.42041	0.917574	3.8775	0.0153126	1.58815	up
ENSRNOG00000024115	C6	39	49	218	439	436	236	0.195878	0.219462	0.955796	1.58538	1.87088	0.998984	0.0123348	1.57486	up
ENSRNOG00000009708	Tas1r1	35	90	140	428	187	361	0.184257	0.430094	0.647364	1.63106	0.846007	1.61665	0.00572202	1.562	up
ENSRNOG00000003228	Mid1ip1	493	1344	1820	6618	3532	3404	3.98243	9.66232	12.6684	37.8819	24.0434	22.8775	1.07195e-05	1.55959	up
ENSRNOG00000058560	Col2a1	31	34	88	236	110	248	0.101308	0.100316	0.254699	0.561902	0.310086	0.693894	0.0131939	1.55956	up
ENSRNOG00000051002	LOC108348139	47	165	442	783	692	722	0.60627	1.73732	4.49149	6.60951	6.87854	7.07135	0.00539362	1.55379	up
ENSRNOG00000058193	Slc27a6	7	80	72	127	230	156	0.034329	0.359332	0.311136	0.452561	0.979552	0.655438	0.0235793	1.55173	up
ENSRNOG00000049942	RGD1564899	57	126	152	469	373	400	0.184959	0.366743	0.428907	1.09053	1.03198	1.09194	0.0021903	1.54165	up
ENSRNOG00000012660	Postn	1025	3371	2799	11071	6614	8509	4.96547	14.4841	11.6337	37.9662	26.9104	34.1411	1.88953e-05	1.53987	up
ENSRNOG00000020644	Nsg2	10	30	34	98	81	88	0.064605	0.178123	0.192491	0.468161	0.457742	0.492575	0.0107273	1.53764	up
ENSRNOG00000000700	Tmem119	19	61	92	224	123	256	0.127641	0.381458	0.560127	1.11841	0.726713	1.50049	0.0115166	1.53707	up
Rattus_norvegicus_newGene_1475	Rattus norvegicus newGene 1475	16	49	32	84	121	142	0.039338	0.111604	0.06966	0.154404	0.2639	0.307297	0.0133947	1.52891	up
ENSRNOG00000008245	AABR07054614.1	62	83	397	783	354	738	0.579955	0.691237	3.48458	5.24512	3.03219	6.24979	0.0133843	1.51289	up
ENSRNOG00000055512	Hist1h2bk	5	35	26	77	58	86	0.198921	1.22007	0.885969	2.16534	1.94848	2.87008	0.0200542	1.49904	up
ENSRNOG00000007455	Tmem132e	28	83	176	390	334	242	0.096737	0.267736	0.536291	0.973881	0.992946	0.7032	0.00994869	1.49841	up
ENSRNOG00000045683	LOC102553715	125	380	1431	2618	1333	2305	1.26731	3.43975	12.549	18.8815	11.4327	19.5168	0.0057221	1.49323	up
ENSRNOG00000060849	LOC102552640	99	220	258	462	415	1130	0.956907	1.90161	2.15823	3.18432	3.40209	9.15283	0.00587302	1.48875	up
ENSRNOG00000003064	Bst1	18	19	43	128	65	109	0.285611	0.266467	0.584346	1.44475	0.863078	1.45001	0.0197706	1.48658	up
ENSRNOG00000052572	LOC103690302	52	95	131	373	271	355	0.092016	0.150611	0.201892	0.49709	0.411228	0.575028	0.00521145	1.47544	up
Rattus_norvegicus_newGene_20989	Rattus norvegicus newGene 20989	28	103	43	136	235	218	0.144677	0.490656	0.196933	0.515735	1.05639	0.967275	0.0193666	1.46105	up
ENSRNOG00000012879	Fabp3	3788	4815	12091	29883	4662	39285	76.0561	85.9795	209.099	424.883	78.8172	655.853	0.0143452	1.45801	up
Rattus_norvegicus_newGene_3055	Rattus norvegicus newGene 3055	8	71	39	94	111	163	0.023551	0.192033	0.101976	0.204228	0.285692	0.414927	0.0290401	1.45157	up
ENSRNOG00000029810	Tspan4	139	279	310	938	895	734	1.49998	2.69579	2.89422	7.21085	8.18101	6.62781	0.000707596	1.44753	up
ENSRNOG00000021217	Itga10	17	131	152	454	136	363	0.049084	0.351876	0.39703	0.976754	0.346194	0.915966	0.0256415	1.44385	up
ENSRNOG00000024923	Nnat	20	104	63	295	91	240	0.241062	1.1265	0.689698	2.55761	0.94212	2.47017	0.0233592	1.43973	up
ENSRNOG00000019161	Cpeb1	51	36	59	217	180	183	0.247011	0.152704	0.243489	0.751983	0.738793	0.738216	0.0214272	1.42991	up
ENSRNOG00000001915	Chodl	318	891	977	3417	1120	2877	2.0404	5.02698	5.34098	15.1585	5.9657	14.9681	0.00044672	1.4191	up
ENSRNOG00000007014	Cnksr2	41	75	108	356	130	298	0.138925	0.228281	0.335807	1.05005	0.423731	0.96755	0.0151582	1.41489	up
ENSRNOG00000007625	B3galt1	17	78	66	138	104	265	0.094873	0.39721	0.324958	0.557251	0.498523	1.26171	0.0262057	1.41432	up
ENSRNOG00000049056	AABR07051450.1	6109	11364	27564	48615	56373	39607	78.6074	174.219	317.337	439.111	592.937	413.694	0.00101606	1.406	up
ENSRNOG00000015602	Cdh2	52	98	153	326	333	346	0.181401	0.306691	0.463059	0.812613	0.987777	1.01313	0.00842622	1.39717	up
ENSRNOG00000002653	Kcnk2	41	53	130	442	81	264	0.194411	0.237505	0.537368	1.59576	0.302751	1.17438	0.035527	1.38807	up
ENSRNOG00000011750	Fam180a	26	39	61	122	163	139	0.228688	0.298946	0.456671	0.754942	1.20774	1.01233	0.0205669	1.38534	up
ENSRNOG00000046428	Lrrc75b	31	38	81	211	137	168	0.101874	0.111198	0.23284	0.497257	0.382315	0.465523	0.0198732	1.37899	up
ENSRNOG00000013306	Pcdh20	48	456	446	837	1212	648	0.141724	1.19942	1.13577	1.75248	3.01654	1.59369	0.0151102	1.35747	up
ENSRNOG00000008257	Mfap2	52	268	306	838	479	582	0.76922	3.5213	3.89386	8.7889	5.9636	7.16154	0.00879377	1.35578	up
ENSRNOG00000052376	Bend6	15	54	48	210	83	88	0.125981	0.415855	0.404557	1.44649	0.676112	0.697329	0.0277668	1.34724	up
ENSRNOG00000016717	Gas2	30	109	144	328	189	346	0.201571	0.662845	0.836834	1.58027	1.08342	1.94799	0.0181231	1.34352	up
ENSRNOG00000008536	Actc1	992	436	695	3714	1124	4091	10.2015	3.98404	6.15287	27.0575	9.73529	34.9969	0.0174703	1.34211	up
ENSRNOG00000007229	Nr0b2	37	76	177	348	117	429	0.500148	0.920412	2.09693	3.39044	1.35366	4.91765	0.03569	1.32822	up
ENSRNOG00000004400	Avpr1a	24	167	185	474	288	330	0.190413	1.21018	1.30401	2.71266	1.9824	2.22624	0.0225596	1.32105	up
ENSRNOG00000003172	Serpinf1	650	3983	7707	10516	11510	11753	6.4283	35.0619	65.6885	73.6949	95.9154	96.7101	0.00936761	1.30762	up
ENSRNOG00000017550	Fbln7	45	128	299	529	278	572	0.516882	1.3109	2.97256	4.33592	2.70351	5.49846	0.0232752	1.30297	up
ENSRNOG00000014137	Fbln1	211	618	988	2649	1423	1414	1.28654	3.20775	4.73572	10.6652	6.73465	6.68931	0.00140448	1.2929	up
ENSRNOG00000021380	Fads6	350	668	1248	3186	1160	2699	2.97921	5.06256	9.16264	19.2433	8.32962	19.1363	0.00172776	1.28714	up
ENSRNOG00000027463	Adamts3	69	52	135	416	109	362	0.251007	0.16686	0.423153	1.07371	0.33505	1.09817	0.0457156	1.28687	up
ENSRNOG00000000443	LOC103689965	609	1862	1460	3553	6257	1964	1.75374	5.38938	4.09152	8.18905	17.1493	5.31596	0.00253952	1.2857	up
ENSRNOG00000043304	Apcdd1	52	318	355	754	683	592	0.249435	1.3808	1.49073	2.60518	2.80614	2.40137	0.0133245	1.28099	up
ENSRNOG00000030729	C4b	1863	8974	6469	13617	27690	7527	5.36762	22.9978	16.0542	27.7833	67.1821	18.0316	0.010538	1.27678	up
ENSRNOG00000011180	Irx5	53	51	125	326	113	307	0.552966	0.384371	0.980713	1.99817	0.849913	2.23934	0.0444472	1.25667	up
ENSRNOG00000047714	Tmem37	20	46	29	115	76	109	0.226769	0.485787	0.288525	0.965897	0.75322	1.07139	0.0393262	1.25278	up
ENSRNOG00000016085	Mpzl2	7	38	43	88	77	80	0.029403	0.15532	0.173046	0.291959	0.305037	0.311797	0.0474364	1.23775	up
ENSRNOG00000038784	Piezo2	124	286	394	1055	513	832	0.232122	0.477424	0.668798	1.44756	0.809883	1.31622	0.0062754	1.23147	up
ENSRNOG00000003715	Srpx2	25	140	162	312	136	442	0.17833	0.888779	0.99487	1.57349	0.814896	2.62018	0.0495222	1.23026	up
ENSRNOG00000019211	Olfml3	219	830	761	1738	1654	1701	1.90356	6.43084	5.70937	10.7215	12.1299	12.3187	0.00123162	1.22509	up
ENSRNOG00000010598	Hs3st1	214	1030	857	1357	2087	2227	1.28288	5.46569	4.40024	5.72759	10.4611	11.1756	0.00359149	1.22463	up
ENSRNOG00000019194	Pitx3	50	227	260	631	266	595	0.615062	2.47659	2.75014	5.49237	2.7511	6.08045	0.0258978	1.21698	up
ENSRNOG00000004200	Sybu	22	63	54	130	114	158	0.104851	0.27601	0.227905	0.453344	0.473499	0.649783	0.0391123	1.20884	up
ENSRNOG00000002382	Mfap4	97	252	1139	1337	651	1902	1.20972	2.45645	10.9142	10.1413	5.9688	17.3079	0.0496026	1.20809	up
ENSRNOG00000015787	P3h4	60	186	292	515	307	662	0.494403	1.46146	2.21416	3.37154	2.38236	5.09054	0.0245202	1.20538	up
ENSRNOG00000049324	LOC100911766	158	363	377	687	1011	869	0.671586	1.37874	1.38621	2.07826	3.63758	3.08665	0.00628806	1.19478	up
ENSRNOG00000003336	Mybph	4260	15521	13688	20946	57002	11581	35.5246	115.687	98.8744	124.387	401.817	80.8375	0.0272833	1.18729	up
ENSRNOG00000024536	AABR07032338.1	38	47	78	188	181	129	0.596781	0.659422	1.07203	2.12574	2.4522	1.73781	0.0437778	1.18714	up
ENSRNOG00000046460	AABR07022144.1	166	570	328	1282	1055	734	2.708	8.30651	4.61833	14.8667	14.5489	9.98923	0.00615934	1.18697	up
ENSRNOG00000015071	Zim1	182	461	585	1467	570	1480	1.26533	2.66224	3.23392	6.62383	3.11798	7.69115	0.00851623	1.18535	up
ENSRNOG00000002385	Prg4	283	766	1239	1907	2100	2209	1.36195	3.27725	5.13592	6.49666	8.50752	8.83854	0.00176025	1.18529	up
ENSRNOG00000009298	Fbxo44	56	68	63	258	154	198	0.641698	0.702222	0.627795	2.12114	1.50723	1.91315	0.0434966	1.18214	up
ENSRNOG00000015727	Loxl4	94	441	391	1060	752	688	0.484211	2.03121	1.74449	3.89406	3.28329	2.96655	0.0103571	1.1668	up
ENSRNOG00000019383	Tef	2283	7590	7031	16841	15856	13739	8.39918	24.8872	22.2854	43.8857	49.1863	42.0915	0.00128143	1.16645	up
ENSRNOG00000015941	Fkbp10	186	729	787	1635	1284	1620	1.12486	3.87818	4.07438	6.96164	6.50884	8.11996	0.00378063	1.15884	up
ENSRNOG00000001242	Gstt3	93	232	250	512	803	278	0.797102	1.76692	1.84602	3.10941	5.80163	1.97889	0.0303989	1.15707	up
ENSRNOG00000004516	Itgbl1	616	1513	1995	3365	3715	4136	4.1221	9.00598	11.5036	15.9539	20.9409	23.0263	0.000728852	1.1509	up
ENSRNOG00000019466	Agpat2	76	175	272	587	220	645	1.04079	2.15409	3.23666	5.74788	2.55307	7.41702	0.0358376	1.14806	up
ENSRNOG00000047657	C4a	504	1200	1200	2115	4713	1076	5.22534	7.02409	7.66983	7.79966	35.3712	3.92754	0.0165099	1.13492	up
ENSRNOG00000002052	Ccdc80	1348	5460	8311	13358	15393	9721	4.14929	14.9471	22.0328	29.1154	39.8977	24.8783	0.00788889	1.13475	up
ENSRNOG00000004330	Chrdl1	78	621	639	1131	904	1272	0.288289	2.06015	2.05036	2.98586	2.83776	3.94415	0.024462	1.13129	up
ENSRNOG00000045636	Fasn	892	1305	3663	7159	6659	2327	1.49531	1.94565	5.28754	8.49802	9.39879	3.24238	0.0144622	1.13023	up
ENSRNOG00000018841	Sox8	35	100	79	290	137	179	0.162815	0.416514	0.320989	0.968879	0.542949	0.700917	0.0476695	1.12594	up
ENSRNOG00000061779	Man2b2	79	653	736	1187	1288	1094	0.367931	2.71077	2.96214	3.92794	5.06646	4.24866	0.026898	1.12144	up
Rattus_norvegicus_newGene_16448	Rattus norvegicus newGene 16448	842	1268	1100	3535	3572	2527	2.12831	2.85218	2.39426	6.33084	7.60583	5.31388	0.00135322	1.11992	up
ENSRNOG00000002456	Hlf	35	248	280	454	422	504	0.589957	3.80208	4.15753	5.54553	6.11952	7.21566	0.0477884	1.11503	up
ENSRNOG00000055962	Bgn	1044	2979	4069	8428	4513	8521	6.59109	16.7304	22.1271	37.6885	23.9949	44.7391	0.00379796	1.11325	up
ENSRNOG00000051235	C2	510	1630	1599	2900	4158	2681	2.99812	8.52637	8.09876	12.0781	20.5976	13.1114	0.00209047	1.10934	up
ENSRNOG00000001480	Ncf1	528	299	1546	2467	915	3399	3.87359	1.55335	8.32365	10.6441	4.60098	17.2429	0.0465283	1.10103	up
ENSRNOG00000010529	Thbs2	443	1771	2217	4472	3147	3685	1.15239	4.10402	4.97413	8.25209	6.90443	7.9831	0.00258144	1.10064	up
ENSRNOG00000003120	Prelp	1052	5769	6829	12940	10964	9728	5.13594	28.2731	32.1581	49.2497	50.3839	46.3642	0.00958221	1.09136	up
ENSRNOG00000045684	LOC100910978	193	1075	813	2081	1643	1517	1.4518	7.21763	5.28314	11.1227	10.4427	9.51929	0.00741507	1.08912	up
ENSRNOG00000025384	Slc2a10	33	131	149	299	206	292	0.122301	0.433299	0.477289	0.789251	0.644106	0.903539	0.0499214	1.08681	up
ENSRNOG00000013720	Aebp1	895	2606	2913	6599	4568	5696	3.57974	9.2754	10.0381	18.7	15.3915	18.9522	0.00163626	1.08632	up
ENSRNOG00000015718	RGD1307461	472	2567	2568	4671	4620	4419	2.73658	13.0838	12.7404	19.0239	22.3662	21.0794	0.0051021	1.08076	up
ENSRNOG00000039390	Slc37a2	80	213	272	542	384	551	0.284162	0.674843	0.828468	1.36046	1.1598	1.62974	0.0269463	1.07981	up
ENSRNOG00000031033	Mt-nd2	38900	75840	88367	190735	77110	284582	573.617	994.686	1122.26	1991.54	957.401	3489	0.0181278	1.07132	up
ENSRNOG00000020839	Lrfn3	59	164	117	359	327	228	0.37771	0.947981	0.651462	1.65205	1.78638	1.22846	0.0434138	1.06839	up
ENSRNOG00000011016	Slc7a2	664	2096	1683	4502	4127	2931	4.06536	11.4272	8.88543	19.5514	21.3125	14.943	0.00152735	1.05835	up
ENSRNOG00000003721	Paqr4	259	464	678	1623	802	1380	0.964727	1.54004	2.18204	4.29398	2.52278	4.28743	0.00954384	1.05768	up
ENSRNOG00000008989	Cryl1	80	153	218	605	257	367	0.831571	1.42516	1.97245	4.50266	2.27053	3.20583	0.0412442	1.05215	up
ENSRNOG00000014288	Fn1	6702	28386	47776	69836	68616	58450	12.5086	46.5702	76.3029	92.1547	107.453	90.3008	0.0174551	1.04579	up
ENSRNOG00000015410	Aspnl1	207	179	646	1123	578	1092	2.07672	1.59702	5.58845	7.98759	4.88898	9.11584	0.0407038	1.04256	up
ENSRNOG00000007256	Necab1	74	135	183	349	328	358	0.257198	0.418203	0.547182	0.859657	0.961091	1.03592	0.0402592	1.04105	up
ENSRNOG00000003515	Ephx1	704	1051	1521	3663	2077	3199	6.13936	8.15205	11.4296	22.6325	15.2569	23.2111	0.00286142	1.02948	up
ENSRNOG00000001295	S100b	221	283	410	1245	630	691	2.27278	2.59772	3.64544	9.10063	5.47047	5.92723	0.0219309	1.01385	up
ENSRNOG00000039754	Rab7b	95	298	315	648	536	570	0.558237	1.56839	1.6048	2.72131	2.67206	2.80905	0.0296328	1.01283	up
ENSRNOG00000014549	Arhgef26	179	254	239	624	777	460	0.608551	0.766663	0.697841	1.50211	2.22395	1.29995	0.0369236	1.01197	up
ENSRNOG00000002930	Ppl	651	927	878	2667	1993	2188	1.58615	2.011	1.84435	4.60536	4.09303	4.43713	0.00396689	1.00157	up
ENSRNOG00000049289	Robo4	616	824	1031	879	590	265	3.26588	3.88768	4.71199	3.30124	2.63575	1.16864	0.0291885	-1.00115	down
ENSRNOG00000015614	Ppp1r16b	1056	859	988	1042	523	670	6.29259	4.55325	5.06831	4.39806	2.62251	3.31876	0.0260529	-1.00156	down
Rattus_norvegicus_newGene_10157	Rattus_norvegicus_newGene_10157	600	820	752	349	783	336	0.659312	0.801238	0.711399	0.270951	0.723912	0.306256	0.040305	-1.00542	down
Rattus_norvegicus_newGene_26529	Rattus_norvegicus_newGene_26529	910	788	784	560	714	567	0.889516	0.685089	0.660652	0.387435	0.588262	0.461171	0.0309708	-1.00559	down
ENSRNOG00000010921	Taf1d	659	620	578	554	447	390	7.75826	6.57783	5.92422	4.65292	4.4836	3.84844	0.0312387	-1.007	down
ENSRNOG00000016794	Phyhd1	186	646	431	249	281	243	2.24961	6.96778	4.50175	2.1336	2.86908	2.44298	0.0386548	-1.00774	down
ENSRNOG00000017309	Rsrp1	6689	5661	4679	4850	4551	3686	51.0007	34.7205	28.0897	23.5928	25.8317	20.5622	0.022951	-1.00849	down
Rattus_norvegicus_newGene_14251	Rattus_norvegicus_newGene_14251	262	390	320	231	173	264	0.867565	1.13025	0.947178	0.58184	0.516382	0.726543	0.0465958	-1.01263	down
ENSRNOG00000007370	Rnf144a	499	2160	2189	1259	734	901	1.47575	5.68152	5.57655	2.63698	1.82769	2.21575	0.00841576	-1.01286	down
ENSRNOG00000014548	Nedd9	1357	2721	2721	1808	1101	1531	4.76739	8.51662	8.25925	4.51286	3.26425	4.46661	0.00188916	-1.01342	down
Rattus_norvegicus_newGene_32775	Rattus_norvegicus_newGene_32775	199	736	428	278	350	202	0.332279	1.07917	0.903573	0.357464	0.855557	0.419463	0.0434513	-1.01558	down
ENSRNOG00000004873	Prkch	2277	1166	1371	1690	1102	1172	17.0005	7.73925	8.81392	8.93249	6.92781	7.27251	0.037029	-1.01615	down
Rattus_norvegicus_newGene_7190	Rattus_norvegicus_newGene_7190	1897	1352	1505	2336	800	700	5.71614	3.33425	3.57995	4.52933	1.9195	1.60297	0.0380647	-1.02129	down
ENSRNOG00000060168	Prkx	2126	1054	1174	1450	1040	1100	8.0245	3.53902	3.81666	3.87432	3.30528	3.45204	0.0400542	-1.0237	down
Rattus_norvegicus_newGene_35583	Rattus_norvegicus_newGene_35583	853	692	634	530	759	343	2.26446	1.25942	1.10334	0.733245	1.2293	0.548819	0.0469007	-1.0243	down
Rattus_norvegicus_newGene_6800	Rattus_norvegicus_newGene_6800	596	725	523	406	496	403	2.57951	2.7937	1.94798	1.24326	1.80804	1.44924	0.0289013	-1.02434	down
ENSRNOG00000059618	Scarf1	1512	740	965	1069	753	793	17.0404	7.41295	9.36776	8.52871	7.14253	7.42618	0.0413293	-1.02499	down
ENSRNOG00000005271	Rapgef5	1998	1103	1295	1590	809	1163	5.64031	2.768	3.14864	3.17665	1.92108	2.72955	0.033134	-1.02677	down
ENSRNOG00000016595	Hhex	494	477	605	424	343	352	4.29488	3.68935	4.5307	2.61116	2.51238	2.54172	0.0266484	-1.02726	down
ENSRNOG00000004521	Prpf39	2029	1193	1276	1425	1172	991	13.0839	6.84506	7.08759	6.50581	6.36175	5.31187	0.0285772	-1.02752	down
ENSRNOG00000000529	Pim1	434	1139	1196	770	511	447	5.10792	11.9469	12.1417	6.43004	5.0692	4.37372	0.00941751	-1.02883	down
ENSRNOG00000000825	Calhm5	561	1663	1647	999	584	794	3.74684	9.8905	9.48867	4.73207	3.28622	4.41385	0.00532252	-1.02984	down
Rattus_norvegicus_newGene_495	Rattus_norvegicus_newGene_495	2656	3757	2237	2356	1857	1914	2.79699	3.51397	2.22756	1.73916	1.73445	1.65826	0.00630529	-1.02986	down
ENSRNOG00000018359	Smad7	2603	1183	1388	1586	1039	1636	9.283	3.75083	4.26271	4.00463	3.118	4.85149	0.0467873	-1.03365	down
Rattus_norvegicus_newGene_27815	Rattus_norvegicus_newGene_27815	1428	1245	1371	1212	1300	453	3.96207	3.32424	3.23544	2.31135	3.50095	1.07689	0.0268941	-1.03577	down
ENSRNOG00000008415	Nab2	1146	665	722	850	647	522	3.30966	1.70694	1.79591	1.7378	1.57201	1.25155	0.0430154	-1.03658	down
ENSRNOG00000018338	Vwa1	2128	1430	1396	1647	1159	1077	11.443	6.8396	6.46549	6.26817	5.24375	4.81281	0.0217256	-1.03822	down
ENSRNOG00000010589	LOC103689968	5271	11235	9669	6022	4484	6138	26.5597	49.6082	41.5721	21.6754	19.5522	25.3508	0.00310818	-1.04099	down
ENSRNOG00000001979	Rcan1	3827	1588	6040	3169	1790	3255	27.195	10.0321	36.9625	15.9435	10.7055	19.229	0.0361926	-1.04234	down
Rattus_norvegicus_newGene_20075	Rattus_norvegicus_newGene_20075	876	697	731	548	684	457	1.634	1.15591	1.17521	0.723245	1.0751	0.707818	0.0299428	-1.04353	down
ENSRNOG00000039744	RT1-CE4	1282	1231	827	1278	586	696	11.9094	10.3913	6.74129	8.59313	4.68067	5.45574	0.0250031	-1.04411	down
ENSRNOG00000007346	Grasp	685	452	585	506	321	473	5.40728	3.53468	4.28616	3.12275	2.2524	3.3374	0.039581	-1.04478	down
Rattus_norvegicus_newGene_30520	Rattus_norvegicus_newGene_30520	1649	1839	1363	1279	1615	573	3.53765	3.62757	2.59232	1.95748	2.9427	1.32421	0.0214683	-1.04569	down
ENSRNOG00000015310	Lrrc32	4180	2881	3233	3209	2368	2268	16.0418	9.83445	10.6858	8.71898	7.65184	7.23563	0.0167065	-1.04766	down
Rattus_norvegicus_newGene_3690	Rattus_norvegicus_newGene_3690	3948	1819	2114	2358	2133	1902	4.43534	2.03552	2.39614	1.94407	2.44555	1.77609	0.0377038	-1.04941	down
ENSRNOG00000059900	Bst2	2097	1489	1530	1436	1012	1427	41.0189	25.8717	25.776	19.8855	16.5873	23.0866	0.0169955	-1.05043	down
ENSRNOG00000016543	Trim63	18191	16494	14651	11601	14550	9559	146.992	118.546	101.958	66.3743	98.9913	64.2166	0.018811	-1.05109	down
ENSRNOG00000007059	Atp1b4	392	1846	521	603	539	506	1.30998	5.48756	1.49887	1.42523	1.51571	1.40521	0.0306763	-1.05329	down
Rattus_norvegicus_newGene_2055	Rattus_norvegicus_newGene_2055	2103	1134	1326	1159	1028	1365	1.83031	0.996238	0.999605	0.645067	0.827728	0.887544	0.0296142	-1.05368	down
Rattus_norvegicus_newGene_21860	Rattus_norvegicus_newGene_21860	912	1109	797	662	541	766	0.990291	1.07108	0.745041	0.508588	0.494926	0.691177	0.0158973	-1.05483	down
ENSRNOG00000053828	Ppp1r12c	4424	1991	2504	2831	2283	2101	23.2875	9.32305	11.3533	10.5534	10.1198	9.19305	0.0369572	-1.05565	down
ENSRNOG00000057522	Retreg1	1732	5835	5353	3536	1628	2607	25.4068	76.1528	67.6461	36.7376	20.1115	31.8051	0.00347446	-1.05588	down
ENSRNOG00000016367	Vasp	2098	1644	1420	1630	1244	1042	15.4247	10.7994	9.01515	8.5129	7.71815	6.37966	0.0154431	-1.05643	down
Rattus_norvegicus_newGene_23485	Rattus_norvegicus_newGene_23485	906	620	455	587	443	518	1.12234	0.683027	0.485199	0.554985	0.462306	0.542715	0.0463292	-1.06004	down
Rattus_norvegicus_newGene_28039	Rattus_norvegicus_newGene_28039	1699	882	748	839	1053	760	4.35189	1.62319	1.4626	1.3021	1.95834	1.52375	0.0483741	-1.06774	down
ENSRNOG00000031136	Ntng1	150	223	257	153	127	126	0.567272	0.749799	0.837133	0.409609	0.403776	0.395411	0.0420991	-1.06969	down
ENSRNOG00000023485	Ushbp1	1693	1335	1287	1262	857	1075	10.5063	7.36742	6.88007	5.54612	4.47549	5.54389	0.0129628	-1.0704	down
Rattus_norvegicus_newGene_4789	Rattus_norvegicus_newGene_4789	1212	595	1403	1237	698	463	1.16554	0.50893	1.16209	0.841956	0.565082	0.370272	0.0335799	-1.07253	down
ENSRNOG00000033217	Esam	4263	2675	2771	3179	2103	2210	36.2033	20.2149	20.2622	19.1151	15.0229	15.6049	0.0195003	-1.07271	down
ENSRNOG00000006877	Efnb1	1394	955	946	1146	512	868	6.54126	3.9857	3.8251	3.80771	2.02101	3.38489	0.0267267	-1.07466	down
ENSRNOG00000023509	Irs2	4170	2770	2552	3053	1529	2731	9.82671	5.80442	5.17805	5.09379	3.03213	5.35085	0.0236726	-1.07613	down
Rattus_norvegicus_newGene_28104	Rattus_norvegicus_newGene_28104	4761	3750	3752	3296	2882	2776	2.9233	2.71064	2.20442	2.21062	2.14518	1.77048	0.0122185	-1.07635	down
Rattus_norvegicus_newGene_2056	Rattus_norvegicus_newGene_2056	2959	2158	2397	1454	2194	1726	2.38353	1.45444	1.56574	0.864268	1.34871	1.08406	0.0145045	-1.08032	down
ENSRNOG00000020938	Ppp1r15a	3797	2683	4402	3176	1911	2655	27.7743	17.8303	28.035	16.7956	11.9051	16.2918	0.00935443	-1.08056	down
Rattus_norvegicus_newGene_195	Rattus_norvegicus_newGene_195	2243	1047	1634	1375	1107	1283	7.34234	3.26034	4.95471	3.34064	3.23222	3.61366	0.0243956	-1.0842	down
ENSRNOG00000001623	Zbtb21	2047	1076	1301	1381	1091	952	6.0686	2.83751	3.32265	2.89979	2.72196	2.34563	0.023913	-1.08568	down
ENSRNOG00000016971	Zfp612	1846	939	1004	1360	786	872	13.94	6.30928	6.53201	7.27047	4.99848	5.47238	0.0324665	-1.08742	down
Rattus_norvegicus_newGene_18958	Rattus_norvegicus_newGene_18958	869	1473	1143	895	918	439	1.6729	2.78636	2.05821	1.40255	1.9032	0.812327	0.00850613	-1.08746	down
Rattus_norvegicus_newGene_37590	Rattus_norvegicus_newGene_37590	2861	2153	2244	1870	2025	1365	2.32309	1.34011	1.65342	1.25755	1.59819	0.832089	0.0115363	-1.08758	down
Rattus_norvegicus_newGene_22389	Rattus_norvegicus_newGene_22389	693	618	538	403	526	376	4.87819	3.86009	3.2509	2.004	3.07605	2.18491	0.0281952	-1.08773	down
Rattus_norvegicus_newGene_5445	Rattus_norvegicus_newGene_5445	1047	1023	450	650	688	519	2.32007	1.78133	0.823263	0.93584	1.17837	0.887286	0.0381768	-1.08854	down
ENSRNOG00000056826	Arap2	601	344	619	490	269	375	1.36749	0.793157	1.21106	0.84703	0.521202	0.75882	0.035912	-1.09922	down
Rattus_norvegicus_newGene_21611	Rattus_norvegicus_newGene_21611	163	207	263	189	82	141	0.947419	0.948586	1.1808	0.700383	0.354312	0.624207	0.0448437	-1.10774	down
ENSRNOG00000009222	Epha2	1940	1154	1511	1340	1119	922	7.59584	4.01625	5.09519	3.71402	3.68629	2.99885	0.0137984	-1.11265	down
ENSRNOG00000019822	Gadd45b	598	791	758	435	459	483	7.0446	8.28138	7.69304	3.6301	4.55087	4.73257	0.00945746	-1.11277	down
ENSRNOG00000004500	Myc	645	721	468	493	428	350	4.6049	4.37012	2.77469	2.34641	2.38091	1.92542	0.0209959	-1.11324	down
ENSRNOG00000018986	Fbxl19	678	418	345	467	314	320	4.19239	2.3016	1.83121	2.03517	1.62604	1.64561	0.0467919	-1.11915	down
Rattus_norvegicus_newGene_5179	Rattus_norvegicus_newGene_5179	259	212	252	141	192	156	2.20511	1.60793	1.85078	0.846839	1.37293	1.1036	0.0493688	-1.1206	down
Rattus_norvegicus_newGene_28899	Rattus_norvegicus_newGene_28899	1291	851	708	627	848	613	5.17487	3.04167	2.34986	1.847	2.77863	1.74094	0.0306023	-1.12126	down
Rattus_norvegicus_newGene_34358	Rattus_norvegicus_newGene_34358	2553	2436	2602	1005	2173	1782	0.95655	0.81171	0.839791	0.266663	0.685626	0.555083	0.0107287	-1.12205	down
ENSRNOG00000004148	Cdk17	2033	1163	1114	1388	979	919	8.48671	4.31709	4.00432	4.10067	3.43874	3.18653	0.0214383	-1.12432	down
ENSRNOG00000026124	Id3	2647	1783	2120	1792	1494	1409	40.3036	24.1522	27.7987	19.3145	19.1505	17.8286	0.00886959	-1.12443	down
Rattus_norvegicus_newGene_18603	Rattus_norvegicus_newGene_18603	332	475	302	287	312	128	0.588695	0.748471	0.460229	0.36025	0.465189	0.187753	0.0394506	-1.12823	down
ENSRNOG00000018567	Slc20a1	3419	1171	1563	2076	1348	1539	16.9382	5.15879	6.66748	7.2824	5.62121	6.34014	0.0421717	-1.1315	down
ENSRNOG00000000906	Medag	1111	3439	3797	1953	1619	1128	7.66371	21.0975	22.558	9.53699	9.39861	6.4639	0.00100446	-1.13194	down
Rattus_norvegicus_newGene_27950	Rattus_norvegicus_newGene_27950	301	408	447	180	386	139	0.397703	0.479387	0.508542	0.167591	0.428671	0.152031	0.0413382	-1.13671	down
Rattus_norvegicus_newGene_9408	Rattus_norvegicus_newGene_9408	529	500	557	400	379	278	1.24966	1.09673	1.22584	0.60016	0.675358	0.488703	0.0171878	-1.1418	down
ENSRNOG00000042838	Junb	4333	1833	5201	3105	1783	3027	37.2258	14.0071	38.4885	18.8894	12.8986	21.6223	0.0197363	-1.14386	down
Rattus_norvegicus_newGene_33280	Rattus_norvegicus_newGene_33280	5352	2117	3838	2506	3173	2607	4.43712	1.56115	2.74065	1.4712	2.21489	1.7969	0.0280647	-1.14388	down
Rattus_norvegicus_newGene_2151	Rattus_norvegicus_newGene_2151	3468	1014	1702	1833	1481	1597	2.50759	0.467084	0.817795	0.673756	0.690971	0.724632	0.0437866	-1.14421	down
ENSRNOG00000000661	Hps4	1271	619	473	714	536	601	6.69864	3.12423	2.14791	2.70379	2.52047	2.82637	0.0486418	-1.14487	down
ENSRNOG00000018714	Arl5b	4613	2328	2450	2827	2026	2276	13.4511	6.03607	6.13317	5.82275	4.95482	5.49753	0.0222557	-1.14506	down
ENSRNOG00000017800	Foxc1	278	250	348	121	178	257	1.0668	0.855905	1.151	0.329634	0.57623	0.820916	0.0449223	-1.1457	down
Rattus_norvegicus_newGene_12125	Rattus_norvegicus_newGene_12125	787	1305	458	580	605	468	1.99359	3.25228	1.08511	1.21951	1.44112	1.12822	0.0187748	-1.14864	down
ENSRNOG00000031915	Hdac10	846	584	510	625	380	413	6.08116	3.73444	3.1559	3.17814	2.30039	2.46398	0.0267245	-1.15115	down
Rattus_norvegicus_newGene_810	Rattus_norvegicus_newGene_810	2018	1933	1221	1123	1226	1204	7.16692	3.7705	4.47177	3.82889	4.28617	3.16371	0.00918546	-1.15129	down
ENSRNOG00000020385	Fads3	888	510	397	594	345	431	9.42749	4.81757	3.62587	4.46347	3.08118	3.79859	0.0424007	-1.15171	down
Rattus_norvegicus_newGene_16880	Rattus_norvegicus_newGene_16880	2775	2568	1668	1620	1873	1354	3.33417	2.50096	1.58127	1.53738	1.82813	1.24899	0.00938285	-1.15277	down
Rattus_norvegicus_newGene_3368	Rattus_norvegicus_newGene_3368	285	266	205	155	153	202	1.64994	1.36906	1.01808	0.634542	0.742146	0.968267	0.0448118	-1.15569	down
Rattus_norvegicus_newGene_38270	Rattus_norvegicus_newGene_38270	995	1712	1247	488	1157	701	0.867013	1.7373	1.33881	0.528802	1.3658	0.716423	0.00841656	-1.15601	down
Rattus_norvegicus_newGene_7121	Rattus_norvegicus_newGene_7121	2862	897	1496	1758	1124	1252	1.80705	0.494097	0.855823	0.798685	0.598219	0.720532	0.0380114	-1.15759	down
Rattus_norvegicus_newGene_5449	Rattus_norvegicus_newGene_5449	253	287	224	183	171	147	0.676013	0.681704	0.513316	0.346209	0.38455	0.324906	0.0337167	-1.1585	down
ENSRNOG00000016885	Klf6	3884	2087	2747	2481	2221	1604	37.7512	14.7112	17.9483	14.3626	16.0844	10.4147	0.0131669	-1.1606	down
Rattus_norvegicus_newGene_32829	Rattus_norvegicus_newGene_32829	1149	545	557	496	789	384	6.41922	2.19706	2.04112	1.67985	2.9255	1.38411	0.0490843	-1.16225	down
Rattus_norvegicus_newGene_3505	Rattus_norvegicus_newGene_3505	1117	430	601	519	621	473	3.0903	1.42173	1.40702	0.948744	1.50642	1.07134	0.0453716	-1.16326	down
ENSRNOG00000010706	Ccdc117	3196	1600	1408	2056	1360	1351	22.2632	9.91393	8.44878	10.1384	7.97603	7.82217	0.025429	-1.16366	down
ENSRNOG00000010775	Arrdc4	2799	2484	2278	2633	1417	1215	10.5216	8.24216	7.24833	6.88044	4.41541	3.74714	0.00587965	-1.16523	down
Rattus_norvegicus_newGene_14679	Rattus_norvegicus_newGene_14679	370	275	242	189	255	168	0.925015	0.609598	0.519056	0.333056	0.535791	0.349014	0.0477065	-1.16696	down
Rattus_norvegicus_newGene_15529	Rattus_norvegicus_newGene_15529	450	485	306	372	270	201	1.10355	1.06403	0.612156	0.625052	0.394337	0.437375	0.0290927	-1.17082	down
ENSRNOG00000019202	PVR	1522	826	988	1137	694	621	10.7712	5.19631	6.02283	5.69793	4.13454	3.65067	0.0192203	-1.1721	down
ENSRNOG00000034190	Ighm	204	202	275	225	87	132	1.86099	1.58793	2.18186	1.41206	0.671002	0.992495	0.0390271	-1.17253	down
ENSRNOG00000021548	Rassf1	1814	1066	1132	1129	988	754	17.6037	9.0711	9.38884	7.67041	8.03302	6.041	0.0136847	-1.18343	down
Rattus_norvegicus_newGene_25158	Rattus_norvegicus_newGene_25158	284	285	227	180	218	123	0.454254	0.406206	0.312906	0.207841	0.306515	0.163303	0.0380348	-1.18375	down
Rattus_norvegicus_newGene_20910	Rattus_norvegicus_newGene_20910	368	228	306	270	147	211	1.77525	0.979177	1.27229	0.921756	0.597359	0.846953	0.0406423	-1.1838	down
Rattus_norvegicus_newGene_5878	Rattus_norvegicus_newGene_5878	278	232	232	185	182	128	0.698471	0.518867	0.503079	0.328515	0.386114	0.267693	0.0370469	-1.18583	down
Rattus_norvegicus_newGene_7124	Rattus_norvegicus_newGene_7124	3054	962	1298	1368	1322	1415	5.00964	1.40268	1.83285	1.58848	1.82509	1.92912	0.0398291	-1.18602	down
ENSRNOG00000009197	Asb4	362	3720	1036	692	1140	702	1.58482	14.5221	3.91359	2.15055	4.2127	2.55889	0.0287046	-1.18627	down
Rattus_norvegicus_newGene_27910	Rattus_norvegicus_newGene_27910	876	826	777	725	480	447	1.59831	1.41383	1.18095	0.909501	1.09512	0.742183	0.00885154	-1.1876	down
ENSRNOG00000021170	Plekho1	820	372	456	413	342	449	9.30963	3.67496	4.40423	3.293	3.25468	4.19632	0.0389981	-1.18838	down
Rattus_norvegicus_newGene_32281	Rattus_norvegicus_newGene_32281	949	797	587	670	601	340	0.589162	0.439884	0.313926	0.294235	0.314089	0.178808	0.0195994	-1.18997	down
Rattus_norvegicus_newGene_20554	Rattus_norvegicus_newGene_20554	61	105	80	69	42	38	0.474568	0.774441	0.709846	0.445316	0.321986	0.268125	0.0434835	-1.19452	down
ENSRNOG00000032258	Swt1	2493	1214	1057	1328	1124	1105	10.7533	4.49407	3.96378	3.96652	4.01534	3.82532	0.0239871	-1.19491	down
Rattus_norvegicus_newGene_35573	Rattus_norvegicus_newGene_35573	1620	1019	630	510	1300	496	5.70723	3.00698	1.96905	1.08389	3.84029	1.19821	0.0481466	-1.19525	down
Rattus_norvegicus_newGene_15530	Rattus_norvegicus_newGene_15530	212	246	158	198	130	80	0.407884	0.420746	0.261771	0.270261	0.209779	0.127804	0.0440679	-1.19591	down
Rattus_norvegicus_newGene_437	Rattus_norvegicus_newGene_437	616	367	349	181	390	341	1.00265	0.535685	0.488923	0.289964	0.534398	0.495718	0.0493433	-1.19774	down
Rattus_norvegicus_newGene_33023	Rattus_norvegicus_newGene_33023	168	194	145	74	111	130	0.8813	0.903271	0.654247	0.275192	0.490222	0.564367	0.0486301	-1.19804	down
ENSRNOG00000000720	MGC95208	1288	526	771	759	535	602	13.3876	4.85395	6.8955	5.57994	4.67675	5.19808	0.0289455	-1.20101	down
ENSRNOG00000000909	Uspl1	3464	1700	1341	1969	1518	1406	15.0725	6.51205	4.97591	5.99129	5.47851	5.01342	0.0248289	-1.20337	down
Rattus_norvegicus_newGene_37597	Rattus_norvegicus_newGene_37597	1247	1068	782	846	959	297	0.904463	0.72166	0.488958	0.459722	0.857873	0.249913	0.0248622	-1.20399	down
Rattus_norvegicus_newGene_23584	Rattus_norvegicus_newGene_23584	402	284	345	202	259	216	1.33164	0.837469	0.983804	0.473612	0.723654	0.595942	0.0317449	-1.20466	down
Rattus_norvegicus_newGene_11244	Rattus_norvegicus_newGene_11244	197	315	266	125	149	180	0.847817	1.20599	0.986202	0.379601	0.53935	0.643177	0.0237879	-1.2047	down
ENSRNOG00000012798	Tubgcp4	610	268	332	307	277	294	3.90113	1.5249	1.82595	1.38899	1.49246	1.56313	0.0460743	-1.20522	down
ENSRNOG00000000520	Srsf3	8168	3003	4240	4188	3818	3447	46.7361	17.0228	22.6087	18.6658	19.3934	16.9658	0.0287598	-1.20555	down
Rattus_norvegicus_newGene_28394	Rattus_norvegicus_newGene_28394	143	475	318	83	274	128	0.883809	2.61052	1.69088	0.358278	1.42318	0.668184	0.0453022	-1.20571	down
Rattus_norvegicus_newGene_7408	Rattus_norvegicus_newGene_7408	145	187	174	94	81	130	0.614231	0.748759	0.617677	0.30099	0.297615	0.443617	0.0364102	-1.20969	down
Rattus_norvegicus_newGene_21039	Rattus_norvegicus_newGene_21039	3558	2340	1929	1405	2140	1814	4.12702	1.99169	1.62608	1.17074	2.02991	1.12108	0.01341	-1.21095	down
Rattus_norvegicus_newGene_14661	Rattus_norvegicus_newGene_14661	1100	692	709	415	732	537	3.36183	1.88008	1.86646	0.896192	1.88284	1.36435	0.0237726	-1.21109	down
Rattus_norvegicus_newGene_14677	Rattus_norvegicus_newGene_14677	642	508	223	302	368	289	0.696148	0.489134	0.20805	0.231712	0.335943	0.260096	0.0438504	-1.21172	down
Rattus_norvegicus_newGene_4631	Rattus_norvegicus_newGene_4631	74	76	87	68	44	37	0.863369	0.794216	0.878035	0.564765	0.426841	0.354166	0.0461981	-1.21424	down
ENSRNOG00000000378	AABR07044914.1	711	379	454	378	354	344	6.89835	3.26822	3.79694	2.59903	2.8895	2.77455	0.0278478	-1.21687	down
ENSRNOG00000019568	Jund	5257	2004	3217	2996	2193	2424	47.9701	16.2641	25.2784	19.3575	16.8473	18.384	0.0207788	-1.21756	down
Rattus_norvegicus_newGene_10223	Rattus_norvegicus_newGene_10223	76	82	88	55	48	48	1.39904	1.10055	1.21239	0.556126	0.581286	0.632896	0.0450003	-1.21891	down
Rattus_norvegicus_newGene_28461	Rattus_norvegicus_newGene_28461	2086	1115	561	1012	886	921	13.0693	7.48542	3.35267	5.24922	5.78433	5.76488	0.0359635	-1.21893	down
ENSRNOG00000018606	Olr59	297	172	192	160	114	181	1.58859	0.815976	0.883285	0.60257	0.512198	0.803062	0.0489952	-1.22228	down
ENSRNOG00000019598	Vegfa	28753	6439	15680	16044	8741	14006	125.513	24.9808	58.8053	49.5714	32.1193	50.783	0.0486407	-1.22229	down
Rattus_norvegicus_newGene_37405	Rattus_norvegicus_newGene_37405	812	572	628	485	651	198	3.08394	2.59447	2.72488	2.0006	2.86236	0.854284	0.0292126	-1.22415	down
ENSRNOG00000002814	Higd1b	154	151	135	111	81	89	3.94039	3.43348	2.99622	2.03091	1.74649	1.90057	0.0396497	-1.22616	down
Rattus_norvegicus_newGene_6502	Rattus_norvegicus_newGene_6502	3605	3151	2355	2620	1744	1750	2.6987	2.51964	1.37874	1.43003	1.01508	0.934941	0.00416843	-1.22693	down
Rattus_norvegicus_newGene_10897	Rattus_norvegicus_newGene_10897	413	237	254	217	234	171	1.4307	0.729906	0.756601	0.531428	0.681202	0.491914	0.0410575	-1.22767	down
Rattus_norvegicus_newGene_37083	Rattus_norvegicus_newGene_37083	2138	1369	1176	1161	1303	770	7.41466	3.58305	3.36307	2.63785	3.18707	1.99205	0.0124163	-1.22835	down
Rattus_norvegicus_newGene_30516	Rattus_norvegicus_newGene_30516	7801	5963	3906	5269	3353	3662	2.89979	1.97139	1.2505	1.38683	1.04926	1.24399	0.0117445	-1.22941	down
Rattus_norvegicus_newGene_2145	Rattus_norvegicus_newGene_2145	1326	693	801	816	668	499	1.47082	0.63714	0.722564	0.582217	0.659914	0.453452	0.0184967	-1.23357	down
Rattus_norvegicus_newGene_27255	Rattus_norvegicus_newGene_27255	235	155	191	173	100	117	0.545844	0.31996	0.381003	0.284485	0.195176	0.263322	0.0414241	-1.23366	down
ENSRNOG00000014297	Sdc4	4783	2410	2892	3137	1941	2091	29.4516	13.1998	15.3352	13.6743	10.0628	10.7018	0.0126246	-1.234	down
Rattus_norvegicus_newGene_22172	Rattus_norvegicus_newGene_22172	482	275	255	170	238	282	4.01298	2.00366	1.8726	0.987755	1.6425	1.98316	0.0469503	-1.23452	down
ENSRNOG00000020676	Ppp1r14a	304	334	341	226	204	169	6.23987	6.10067	6.03816	3.28803	3.52355	2.88557	0.0170486	-1.23657	down
Rattus_norvegicus_newGene_33277	Rattus_norvegicus_newGene_33277	277	220	281	193	118	185	2.33347	1.65294	2.04376	1.154	0.833745	1.29926	0.0280795	-1.2376	down
Rattus_norvegicus_newGene_18404	Rattus_norvegicus_newGene_18404	4121	2114	2568	1900	2398	1736	6.3126	2.86896	3.2815	2.13426	3.03627	2.3882	0.0116546	-1.23865	down
Rattus_norvegicus_newGene_3245	Rattus_norvegicus_newGene_3245	93	77	105	56	70	43	0.531106	0.389763	0.51548	0.223516	0.336577	0.203392	0.0480666	-1.24028	down
Rattus_norvegicus_newGene_1935	Rattus_norvegicus_newGene_1935	765	258	836	261	421	510	0.854128	0.255944	0.803575	0.20627	0.395454	0.473455	0.0387529	-1.24094	down
Rattus_norvegicus_newGene_35595	Rattus_norvegicus_newGene_35595	323	1007	395	169	434	304	1.1656	3.12024	1.19103	0.424758	1.25032	0.868127	0.0235647	-1.24183	down
ENSRNOG00000019388	Egfl7	3906	2039	2847	2182	1765	2024	41.0984	19.0783	25.7973	16.2558	15.6304	17.6989	0.00739221	-1.2436	down
Rattus_norvegicus_newGene_17691	Rattus_norvegicus_newGene_17691	2804	2760	2621	1419	2589	1002	2.2937	3.08819	2.74003	1.33949	2.74075	0.680973	0.00595019	-1.24498	down
Rattus_norvegicus_newGene_17018	Rattus_norvegicus_newGene_17018	782	366	498	435	300	408	1.40502	0.585249	0.770834	0.553744	0.452852	0.608811	0.0265681	-1.24882	down
ENSRNOG00000019413	Atg16l2	355	261	197	240	165	148	2.58835	1.6951	1.2361	1.23647	1.01134	0.894289	0.0364724	-1.25011	down
ENSRNOG00000013683	S1pr1	8410	6493	7099	5963	3794	4570	50.116	34.4115	36.4319	25.1616	19.0332	22.6406	0.00425696	-1.2509	down
ENSRNOG00000013312	Kcnt2	429	612	449	277	328	270	1.61059	1.9099	1.46805	0.693675	1.02314	0.85068	0.00921049	-1.25134	down
ENSRNOG00000008287	Nle1	1099	580	593	655	489	450	9.61746	4.5087	4.46397	4.05685	3.60263	3.27251	0.0211504	-1.25237	down
Rattus_norvegicus_newGene_20013	Rattus_norvegicus_newGene_20013	466	369	364	269	228	273	1.01533	0.689584	0.682779	0.37894	0.38705	0.480783	0.0202777	-1.25409	down
Rattus_norvegicus_newGene_2060	Rattus_norvegicus_newGene_2060	325	242	169	165	111	215	1.33728	0.883543	0.598888	0.478903	0.382381	0.733592	0.044405	-1.25738	down
Rattus_norvegicus_newGene_27244	Rattus_norvegicus_newGene_27244	2162	648	1055	876	1242	668	1.43315	0.382186	0.602534	0.411009	0.693133	0.367974	0.0345288	-1.25971	down
Rattus_norvegicus_newGene_8278	Rattus_norvegicus_newGene_8278	1016	444	685	432	567	448	1.30886	0.508082	0.760272	0.393581	0.61443	0.479241	0.0241063	-1.26084	down
Rattus_norvegicus_newGene_35301	Rattus_norvegicus_newGene_35301	168	514	456	333	162	116	0.165545	0.614677	0.388325	0.23373	0.193329	0.156173	0.0160868	-1.26447	down
Rattus_norvegicus_newGene_21859	Rattus_norvegicus_newGene_21859	627	527	489	594	275	218	8.57146	5.77203	5.38504	5.13411	3.15832	2.29289	0.0174348	-1.26477	down
Rattus_norvegicus_newGene_40	Rattus_norvegicus_newGene_40	75	104	95	73	43	45	0.428985	0.526672	0.469343	0.293663	0.205143	0.214252	0.0324944	-1.26762	down
Rattus_norvegicus_newGene_13100	Rattus_norvegicus_newGene_13100	149	186	171	96	120	79	0.268041	0.298497	0.266496	0.121812	0.181803	0.118263	0.0284125	-1.26772	down
Rattus_norvegicus_newGene_24336	Rattus_norvegicus_newGene_24336	90	73	129	69	67	38	0.486216	0.349146	0.599111	0.261691	0.303006	0.169674	0.0438339	-1.26787	down
ENSRNOG00000061040	Herc4	4515	1988	2140	2346	2070	1718	18.0399	7.06246	7.36217	6.63742	6.96168	5.70557	0.016176	-1.26918	down
Rattus_norvegicus_newGene_10866	Rattus_norvegicus_newGene_10866	388	268	267	238	196	170	1.103	0.678146	0.650187	0.597424	0.606504	0.399874	0.0267309	-1.27447	down
Rattus_norvegicus_newGene_26364	Rattus_norvegicus_newGene_26364	687	461	381	340	404	266	1.31317	0.783488	0.627271	0.459148	0.649526	0.422678	0.0224144	-1.27619	down
Rattus_norvegicus_newGene_14085	Rattus_norvegicus_newGene_14085	51	80	77	46	29	42	0.271496	0.378074	0.354434	0.174276	0.128794	0.184768	0.0336203	-1.27653	down
Rattus_norvegicus_newGene_5877	Rattus_norvegicus_newGene_5877	2901	2328	2385	1939	1623	1267	5.98525	3.78379	3.50014	1.98951	2.29214	1.51473	0.0021128	-1.28009	down
ENSRNOG00000009348	Nos3	5501	2063	2516	3016	1950	2313	15.6545	5.22027	6.16681	6.07726	4.67302	5.47334	0.0214848	-1.2804	down
ENSRNOG00000061639	AABR07044404.1	799	407	320	467	414	201	5.99279	2.88255	2.08759	2.44447	2.6133	1.32673	0.0385519	-1.28314	down
Rattus_norvegicus_newGene_18799	Rattus_norvegicus_newGene_18799	266	199	176	142	166	102	0.781942	0.520831	0.444664	0.295275	0.409878	0.247453	0.0358958	-1.28357	down
Rattus_norvegicus_newGene_7868	Rattus_norvegicus_newGene_7868	1275	801	851	672	682	556	3.6578	2.22388	2.10235	1.6026	1.84796	1.4078	0.0095091	-1.28488	down
ENSRNOG00000003893	Ccnjl	108	139	161	111	64	61	0.496993	0.4671	0.511735	0.296481	0.22081	0.193707	0.0266732	-1.28588	down
Rattus_norvegicus_newGene_31818	Rattus_norvegicus_newGene_31818	1522	1771	1372	751	1731	245	0.627462	0.670428	0.431639	0.194359	0.532657	0.074181	0.0267588	-1.28599	down
Rattus_norvegicus_newGene_14824	Rattus_norvegicus_newGene_14824	638	610	326	467	399	157	1.01678	0.78322	0.424115	0.509908	0.520973	0.270581	0.0265045	-1.2878	down
Rattus_norvegicus_newGene_22964	Rattus_norvegicus_newGene_22964	188	108	220	99	87	128	3.30121	1.9024	3.92832	1.1895	1.20798	2.03477	0.0386202	-1.2887	down
Rattus_norvegicus_newGene_15858	Rattus_norvegicus_newGene_15858	138	154	108	61	122	53	1.01727	1.00006	0.592321	0.288295	0.74133	0.270091	0.048587	-1.28945	down
ENSRNOG00000009156	Tra2a	2420	854	1106	1076	1034	997	19.9625	6.26671	7.85882	6.28399	7.18222	6.83875	0.0211474	-1.2896	down
Rattus_norvegicus_newGene_32213	Rattus_norvegicus_newGene_32213	1183	628	374	650	533	376	4.05678	1.6472	1.27343	1.53944	1.82233	1.56943	0.0326797	-1.29121	down
Rattus_norvegicus_newGene_32121	Rattus_norvegicus_newGene_32121	1155	755	591	631	492	544	7.21627	4.53786	3.59137	3.11989	2.77044	3.18059	0.0138402	-1.29413	down
ENSRNOG00000015036	Ctgf	6897	2286	4404	3366	2729	3238	44.4166	13.1915	23.8484	15.1819	14.8792	17.2865	0.0178964	-1.2946	down
Rattus_norvegicus_newGene_37166	Rattus_norvegicus_newGene_37166	98	86	99	73	60	39	0.710796	0.557488	0.617792	0.374285	0.366062	0.234847	0.0385478	-1.29477	down
Rattus_norvegicus_newGene_8077	Rattus_norvegicus_newGene_8077	44	104	117	73	19	49	0.182093	0.36964	0.399257	0.204487	0.065655	0.161799	0.0400256	-1.2951	down
Rattus_norvegicus_newGene_17204	Rattus_norvegicus_newGene_17204	1119	472	370	596	459	363	1.09457	0.41524	0.315732	0.412909	0.383917	0.29722	0.0356792	-1.30264	down
Rattus_norvegicus_newGene_6364	Rattus_norvegicus_newGene_6364	202	145	133	83	107	110	0.461441	0.29901	0.317361	0.172138	0.211374	0.281247	0.0408075	-1.30354	down
ENSRNOG00000031163	Nfkbiz	646	229	428	349	236	301	3.95983	1.40405	2.33495	1.54761	1.12333	1.56989	0.0321834	-1.30406	down
Rattus_norvegicus_newGene_36371	Rattus_norvegicus_newGene_36371	247	112	186	132	103	121	0.667396	0.27054	0.448335	0.178861	0.281253	0.286497	0.0416821	-1.30414	down
Rattus_norvegicus_newGene_23495	Rattus_norvegicus_newGene_23495	53	60	61	21	49	27	0.34757	0.346715	0.34206	0.097222	0.268234	0.145665	0.0488541	-1.30469	down
Rattus_norvegicus_newGene_14675	Rattus_norvegicus_newGene_14675	2307	1075	1905	802	1361	1156	2.781	0.859344	1.90291	0.861047	1.13569	1.06503	0.00970569	-1.30695	down
Rattus_norvegicus_newGene_4953	Rattus_norvegicus_newGene_4953	2250	1541	955	994	1235	893	1.86641	0.650285	0.935933	0.699682	0.896366	0.599048	0.0108702	-1.30696	down
Rattus_norvegicus_newGene_11261	Rattus_norvegicus_newGene_11261	1103	515	458	448	577	394	1.31925	0.763573	0.878748	0.620102	0.988158	0.85896	0.0279469	-1.30934	down
Rattus_norvegicus_newGene_23062	Rattus_norvegicus_newGene_23062	862	382	416	373	461	291	1.03071	0.406	0.429938	0.315592	0.463987	0.288662	0.0286864	-1.31254	down
Rattus_norvegicus_newGene_38251	Rattus_norvegicus_newGene_38251	5478	3951	3784	2243	3676	2253	5.94757	3.3469	2.99333	1.30813	3.04403	1.78266	0.00641746	-1.31446	down
Rattus_norvegicus_newGene_11561	Rattus_norvegicus_newGene_11561	146	108	85	82	63	71	1.0318	0.581784	0.458407	0.380877	0.34081	0.363762	0.0434589	-1.31572	down
ENSRNOG00000018785	Slc16a13	118	109	219	90	67	90	0.946369	0.775735	1.51598	0.508505	0.45303	0.599354	0.0259664	-1.31626	down
ENSRNOG00000045863	Naa16	2390	772	779	1192	894	803	9.98214	2.86709	2.80194	3.52281	3.1407	2.78841	0.0295232	-1.31776	down
ENSRNOG00000050419	Avil	100	61	123	45	74	46	0.504176	0.275778	0.53729	0.160525	0.314398	0.190271	0.0466702	-1.31971	down
Rattus_norvegicus_newGene_33799	Rattus_norvegicus_newGene_33799	1102	913	3427	722	1525	516	1.78301	1.18478	4.0034	0.953757	1.90165	0.825647	0.0105933	-1.32081	down
Rattus_norvegicus_newGene_35700	Rattus_norvegicus_newGene_35700	128	81	90	80	74	36	0.439097	0.244572	0.265246	0.192747	0.212002	0.101864	0.0492249	-1.32337	down
Rattus_norvegicus_newGene_6537	Rattus_norvegicus_newGene_6537	198	123	142	112	89	92	1.72184	1.38665	1.80521	1.05552	0.794669	1.0713	0.0362931	-1.32399	down
Rattus_norvegicus_newGene_14343	Rattus_norvegicus_newGene_14343	10203	3785	4186	3530	5170	3786	14.0153	4.9629	5.05833	3.35307	5.86088	4.51125	0.024698	-1.32476	down
Rattus_norvegicus_newGene_27682	Rattus_norvegicus_newGene_27682	284	262	263	198	180	106	2.00412	1.64533	1.59947	0.988613	1.06736	0.618476	0.0189209	-1.32569	down
Rattus_norvegicus_newGene_37786	Rattus_norvegicus_newGene_37786	308	172	311	140	194	142	0.423771	0.210234	0.368953	0.136507	0.225222	0.162695	0.0271783	-1.32583	down
Rattus_norvegicus_newGene_24382	Rattus_norvegicus_newGene_24382	176	200	99	75	118	87	0.760313	0.766643	0.365393	0.229334	0.428636	0.310958	0.0386458	-1.32833	down
ENSRNOG00000046663	Fcgr2a	257	1177	1084	592	335	291	2.89669	11.8856	10.9577	4.70779	3.15168	2.73414	0.00358227	-1.33033	down
Rattus_norvegicus_newGene_24410	Rattus_norvegicus_newGene_24410	114	82	85	40	80	48	0.447597	0.285085	0.288075	0.110231	0.263912	0.154361	0.0488858	-1.33173	down
Rattus_norvegicus_newGene_5356	Rattus_norvegicus_newGene_5356	13311	4459	4772	4185	8005	3452	10.1318	4.49702	4.18362	3.12145	6.54521	3.37856	0.0375509	-1.33222	down
Rattus_norvegicus_newGene_21149	Rattus_norvegicus_newGene_21149	167	141	111	97	102	58	0.762886	0.574109	0.436222	0.311324	0.393186	0.22032	0.0372707	-1.33247	down
Rattus_norvegicus_newGene_27258	Rattus_norvegicus_newGene_27258	309	131	185	169	154	92	0.742603	0.279453	0.381646	0.288104	0.311998	0.182938	0.0433058	-1.33471	down
Rattus_norvegicus_newGene_27250	Rattus_norvegicus_newGene_27250	1471	649	799	512	800	586	2.21344	0.787414	1.03171	0.724528	0.853781	0.737848	0.0178425	-1.33839	down
Rattus_norvegicus_newGene_23204	Rattus_norvegicus_newGene_23204	676	506	195	355	347	208	2.08506	1.39477	0.624226	0.665729	0.82812	0.498599	0.033618	-1.33932	down
Rattus_norvegicus_newGene_14732	Rattus_norvegicus_newGene_14732	1622	695	654	359	1158	433	2.18526	0.832346	0.76008	0.341372	1.31197	0.484115	0.0410477	-1.33954	down
Rattus_norvegicus_newGene_16172	Rattus_norvegicus_newGene_16172	1904	613	854	885	823	635	5.00251	1.45908	1.91078	1.62836	1.79795	1.41759	0.0219447	-1.33984	down
Rattus_norvegicus_newGene_36244	Rattus_norvegicus_newGene_36244	220	185	180	111	131	105	1.2474	0.932758	0.879039	0.442168	0.62434	0.492214	0.0242625	-1.34008	down
Rattus_norvegicus_newGene_7869	Rattus_norvegicus_newGene_7869	444	136	336	223	235	139	1.58108	0.430146	1.03044	0.56091	0.702512	0.408994	0.0406112	-1.34123	down
Rattus_norvegicus_newGene_14692	Rattus_norvegicus_newGene_14692	3114	897	3155	1368	1762	1296	1.69855	0.771087	1.48221	0.528487	0.809351	0.58771	0.0126444	-1.34701	down
Rattus_norvegicus_newGene_22815	Rattus_norvegicus_newGene_22815	77	150	151	61	80	51	0.194835	0.338899	0.33017	0.109689	0.169794	0.108068	0.0208105	-1.34771	down
ENSRNOG00000058186	Errfi1	7381	7942	5067	4775	4131	3219	37.9475	36.3134	22.4364	17.3828	17.8805	13.7567	0.00201037	-1.35053	down
Rattus_norvegicus_newGene_302	Rattus_norvegicus_newGene_302	180	144	134	111	76	91	0.934441	0.662086	0.595469	0.408319	0.331735	0.391319	0.0284062	-1.35133	down
Rattus_norvegicus_newGene_21745	Rattus_norvegicus_newGene_21745	40889	27579	25260	19014	22692	16474	20.4377	12.5918	15.4218	7.12444	11.2943	10.8992	0.00624314	-1.35165	down
Rattus_norvegicus_newGene_17448	Rattus_norvegicus_newGene_17448	137	118	102	69	46	97	0.511357	0.391508	0.327112	0.183138	0.144546	0.300307	0.0378269	-1.35187	down
Rattus_norvegicus_newGene_22702	Rattus_norvegicus_newGene_22702	698	507	466	399	368	265	1.1086	0.71627	0.637303	0.448579	0.492134	0.349686	0.0102373	-1.35372	down
Rattus_norvegicus_newGene_1990	Rattus_norvegicus_newGene_1990	2659	1379	1623	1068	1383	1124	2.36256	1.17634	1.38228	0.74119	1.11028	1.14026	0.00669137	-1.35395	down
ENSRNOG00000037085	Xirp1	36234	15501	26827	21819	13739	15222	92.2619	35.1045	58.8299	39.3386	29.4548	32.224	0.00907125	-1.35409	down
ENSRNOG00000013928	Dsp	545	352	410	279	321	198	0.87238	0.500847	0.564842	0.316166	0.431912	0.26349	0.0157964	-1.35573	down
ENSRNOG00000003496	Tbc1d9	839	625	464	485	387	337	2.25712	1.54682	1.11955	0.97371	0.899082	0.777945	0.0100555	-1.35803	down
ENSRNOG00000018681	Nes	5021	1897	2257	2255	2110	1827	14.6988	4.94749	5.70793	4.65686	5.19525	4.44416	0.0137854	-1.36198	down
Rattus_norvegicus_newGene_18359	Rattus_norvegicus_newGene_18359	1219	1481	885	1011	625	478	2.11487	5.38633	2.74829	2.90677	1.85941	1.78224	0.00234024	-1.36217	down
Rattus_norvegicus_newGene_36105	Rattus_norvegicus_newGene_36105	590	336	350	297	280	230	0.747878	0.378844	0.382273	0.26656	0.298321	0.242507	0.0185774	-1.36314	down
ENSRNOG00000007230	Kank3	3265	1050	1443	1704	1010	1274	18.547	5.30372	7.05633	6.85314	4.82946	6.01534	0.0169998	-1.3662	down
Rattus_norvegicus_newGene_18791	Rattus_norvegicus_newGene_18791	3189	1552	926	1398	1441	1014	9.74267	3.46035	2.51308	2.79334	3.08171	2.41077	0.01829	-1.3668	down
Rattus_norvegicus_newGene_18480	Rattus_norvegicus_newGene_18480	1271	502	603	526	550	495	1.20654	0.6745	0.523677	0.351383	0.536694	0.388376	0.0193577	-1.36808	down
Rattus_norvegicus_newGene_15095	Rattus_norvegicus_newGene_15095	2231	1094	938	797	1246	722	5.39633	2.35301	1.95339	1.36418	2.53825	1.4522	0.0146687	-1.36832	down
ENSRNOG00000008487	Amotl2	7101	4081	4710	4517	3104	2471	25.8411	13.2051	14.7543	11.6071	9.52002	7.41193	0.00498707	-1.36855	down
ENSRNOG00000002667	Lamc2	323	204	215	185	125	151	1.33802	0.579215	0.559522	0.387135	0.310711	0.368651	0.022856	-1.36889	down
Rattus_norvegicus_newGene_14678	Rattus_norvegicus_newGene_14678	535	396	224	233	240	249	0.913012	0.600471	0.328816	0.281378	0.343971	0.35205	0.0235166	-1.36977	down
Rattus_norvegicus_newGene_28038	Rattus_norvegicus_newGene_28038	980	616	501	409	531	370	2.05191	1.39357	0.971958	0.832009	1.07466	0.88834	0.0132328	-1.37001	down
Rattus_norvegicus_newGene_23059	Rattus_norvegicus_newGene_23059	182	104	127	83	108	61	0.983452	0.499628	0.589529	0.315256	0.491369	0.274464	0.0391169	-1.37111	down
Rattus_norvegicus_newGene_17089	Rattus_norvegicus_newGene_17089	429	178	234	212	200	137	0.687141	0.252103	0.323672	0.239441	0.270135	0.179868	0.0340387	-1.37174	down
Rattus_norvegicus_newGene_23965	Rattus_norvegicus_newGene_23965	173	145	135	131	38	105	0.632144	0.473426	0.424364	0.340399	0.116987	0.317962	0.0364634	-1.37214	down
ENSRNOG00000001277	Mafk	5220	2507	2547	2761	1935	2068	30.2328	12.911	12.7064	11.3209	9.43472	9.95486	0.0086085	-1.37217	down
Rattus_norvegicus_newGene_28320	Rattus_norvegicus_newGene_28320	1134	527	1070	524	556	555	1.30994	0.527329	1.06746	0.457517	0.542902	0.518577	0.00779932	-1.37553	down
Rattus_norvegicus_newGene_5788	Rattus_norvegicus_newGene_5788	199	123	109	92	72	104	0.815457	0.446542	0.385669	0.265405	0.248699	0.352757	0.0372603	-1.37743	down
Rattus_norvegicus_newGene_18806	Rattus_norvegicus_newGene_18806	794	317	533	451	297	311	1.04188	0.365812	0.596486	0.414319	0.32501	0.335481	0.0170816	-1.37807	down
Rattus_norvegicus_newGene_34229	Rattus_norvegicus_newGene_34229	1061	306	497	248	501	470	1.09548	0.281135	0.441992	0.180801	0.435143	0.402821	0.0370937	-1.37828	down
Rattus_norvegicus_newGene_22812	Rattus_norvegicus_newGene_22812	559	553	534	323	257	352	0.83453	0.734296	0.686817	0.341264	0.353873	0.436556	0.00463312	-1.37841	down
Rattus_norvegicus_newGene_37167	Rattus_norvegicus_newGene_37167	721	563	632	463	373	293	0.867981	0.602781	0.654617	0.394602	0.377351	0.292527	0.00495245	-1.3811	down
Rattus_norvegicus_newGene_30943	Rattus_norvegicus_newGene_30943	147	340	216	122	113	119	0.235383	0.589394	0.300936	0.233286	0.151483	0.16915	0.0100146	-1.38139	down
Rattus_norvegicus_newGene_33343	Rattus_norvegicus_newGene_33343	528	368	136	195	252	212	1.88773	1.171	0.455704	0.494285	0.759244	0.629269	0.0387129	-1.38246	down
Rattus_norvegicus_newGene_2059	Rattus_norvegicus_newGene_2059	1389	503	696	594	669	434	1.7842	0.574259	0.769828	0.540026	0.722964	0.463159	0.0189085	-1.38475	down
Rattus_norvegicus_newGene_1375	Rattus_norvegicus_newGene_1375	6309	5874	5432	3485	3097	3500	2.29254	2.29455	1.70219	1.94933	1.30169	1.00645	0.000940481	-1.3865	down
Rattus_norvegicus_newGene_1986	Rattus_norvegicus_newGene_1986	549	316	213	230	245	214	0.936116	0.478881	0.311599	0.276879	0.351939	0.302909	0.0271499	-1.38899	down
Rattus_norvegicus_newGene_4788	Rattus_norvegicus_newGene_4788	623	694	508	412	415	209	0.909448	0.901386	0.638098	0.425318	0.510036	0.253896	0.00570074	-1.38905	down
ENSRNOG00000020389	Capn12	29	72	77	28	18	39	0.149536	0.334312	0.345966	0.102506	0.077907	0.166291	0.0271145	-1.39193	down
Rattus_norvegicus_newGene_108	Rattus_norvegicus_newGene_108	792	679	689	470	414	361	0.967183	0.738224	0.724402	0.40623	0.425942	0.366349	0.00311571	-1.39242	down
Rattus_norvegicus_newGene_15096	Rattus_norvegicus_newGene_15096	749	835	317	599	332	226	1.18431	1.17428	0.430915	0.670118	0.440982	0.296193	0.0145192	-1.39315	down
Rattus_norvegicus_newGene_2878	Rattus_norvegicus_newGene_2878	586	383	260	258	325	181	0.981011	0.540792	0.390169	0.328916	0.434467	0.274761	0.0228989	-1.39352	down
ENSRNOG00000027319	Ephx3	44	127	128	51	45	45	0.414222	1.07654	1.04479	0.33802	0.357015	0.350678	0.0166992	-1.39499	down
ENSRNOG00000019141	Ch25h	79	87	101	47	55	40	0.918649	0.891629	1.0079	0.387288	0.531567	0.377759	0.0216798	-1.39896	down
Rattus_norvegicus_newGene_23057	Rattus_norvegicus_newGene_23057	553	258	147	238	236	169	0.934423	0.387333	0.213398	0.284025	0.335262	0.236651	0.0423003	-1.39904	down
ENSRNOG00000006738	Fbxo32	4488	46579	17299	16848	5094	8912	21.6278	199.664	71.8041	57.4941	20.6712	35.709	0.0104326	-1.40191	down
Rattus_norvegicus_newGene_7167	Rattus_norvegicus_newGene_7167	136	88	79	71	73	40	0.426309	0.245628	0.213068	0.156842	0.192198	0.102189	0.0389489	-1.40206	down
Rattus_norvegicus_newGene_23288	Rattus_norvegicus_newGene_23288	324	169	134	128	166	103	2.8361	1.26989	0.960108	0.862202	1.22689	0.718309	0.0383529	-1.40229	down
Rattus_norvegicus_newGene_811	Rattus_norvegicus_newGene_811	1326	551	549	602	560	432	2.37223	0.876143	0.844661	0.761657	0.843716	0.64147	0.0178078	-1.40235	down
Rattus_norvegicus_newGene_15724	Rattus_norvegicus_newGene_15724	264	114	111	163	103	60	0.934642	0.359666	0.336396	0.407455	0.307111	0.175467	0.0490538	-1.40587	down
Rattus_norvegicus_newGene_33480	Rattus_norvegicus_newGene_33480	181	174	80	56	81	113	0.43179	0.367105	0.16306	0.092025	0.16007	0.222571	0.040221	-1.40771	down
Rattus_norvegicus_newGene_17013	Rattus_norvegicus_newGene_17013	935	406	353	340	253	507	1.30858	1.04908	0.752345	0.753184	0.392335	0.919111	0.0267491	-1.40858	down
ENSRNOG00000010794	Dennd3	1983	1149	1531	1191	743	880	5.29101	2.72623	3.51792	2.2493	1.66943	1.95252	0.00223429	-1.41041	down
Rattus_norvegicus_newGene_27257	Rattus_norvegicus_newGene_27257	387	138	198	206	192	74	0.881457	0.278107	0.387006	0.330665	0.366961	0.139531	0.0446749	-1.41103	down
Rattus_norvegicus_newGene_37181	Rattus_norvegicus_newGene_37181	202	171	224	103	111	112	0.65843	0.49397	0.629201	0.23685	0.304599	0.303666	0.0147737	-1.41398	down
Rattus_norvegicus_newGene_15094	Rattus_norvegicus_newGene_15094	1751	855	348	413	864	641	1.60322	0.69618	0.273905	0.267472	0.665885	0.487923	0.0350502	-1.41801	down
Rattus_norvegicus_newGene_7474	Rattus_norvegicus_newGene_7474	448	460	588	281	281	233	3.21018	2.9319	3.63145	1.42335	1.69576	1.38932	0.00334272	-1.4188	down
Rattus_norvegicus_newGene_17687	Rattus_norvegicus_newGene_17687	3333	1940	2389	783	2322	1274	3.31903	1.70446	2.17083	0.576596	1.93072	1.10766	0.00858406	-1.42022	down
Rattus_norvegicus_newGene_23065	Rattus_norvegicus_newGene_23065	670	281	268	253	322	207	1.16236	0.433429	0.398682	0.311921	0.51191	0.298242	0.0287408	-1.42054	down
ENSRNOG00000014350	Cyr61	7215	3857	15279	6244	3917	3785	55.7118	26.4904	101.616	34.1395	25.4682	24.2952	0.00283566	-1.42095	down
ENSRNOG00000021817	Irak2	787	343	447	372	305	310	4.09269	1.58442	2.00137	1.36957	1.335	1.33736	0.0147842	-1.42191	down
Rattus_norvegicus_newGene_13391	Rattus_norvegicus_newGene_13391	4263	2175	3696	1784	2055	2046	2.39701	1.04967	1.7231	0.653731	0.895347	1.14231	0.00246732	-1.4221	down
Rattus_norvegicus_newGene_7993	Rattus_norvegicus_newGene_7993	705	160	294	395	123	287	3.48631	1.15662	1.6705	1.90036	0.925911	1.40197	0.0499344	-1.42308	down
Rattus_norvegicus_newGene_30464	Rattus_norvegicus_newGene_30464	81	90	67	53	38	40	1.47696	1.22608	0.950288	0.635539	0.517845	0.500916	0.0235229	-1.42603	down
ENSRNOG00000014338	Slc25a25	10885	6055	4248	6455	4338	2863	53.1935	26.3186	17.8766	22.3362	17.8499	11.6309	0.0105846	-1.42855	down
Rattus_norvegicus_newGene_28359	Rattus_norvegicus_newGene_28359	804	1112	695	583	565	258	1.80222	2.98902	1.74678	1.08725	1.3299	0.585347	0.00270853	-1.43072	down
Rattus_norvegicus_newGene_22701	Rattus_norvegicus_newGene_22701	4365	2999	3522	3148	2210	1072	5.93269	3.08091	4.01621	2.21452	2.08106	1.22289	0.00270742	-1.43226	down
ENSRNOG00000018003	F2rl1	553	181	223	292	172	175	2.84512	0.827489	0.9875	1.06121	0.745488	0.747852	0.0347461	-1.43459	down
ENSRNOG00000016688	Ston1	4037	1233	1211	1867	1236	1338	19.7506	5.3637	5.10167	6.46821	5.0908	5.44122	0.0196454	-1.43539	down
ENSRNOG00000002272	Lnx1	824	420	564	409	275	402	4.55243	2.19624	2.78765	1.62049	1.31827	1.86546	0.00934803	-1.43618	down
ENSRNOG00000010181	Clec4d	92	59	65	66	25	38	0.418925	0.236577	0.253252	0.211234	0.095726	0.141291	0.0345678	-1.43747	down
Rattus_norvegicus_newGene_3508	Rattus_norvegicus_newGene_3508	1200	781	528	499	570	446	2.3795	1.35489	0.850461	0.638837	0.867385	0.669656	0.00923251	-1.43784	down
Rattus_norvegicus_newGene_24181	Rattus_norvegicus_newGene_24181	81	292	124	74	108	47	0.310599	1.0009	0.412451	0.200466	0.348439	0.150334	0.0222895	-1.43804	down
Rattus_norvegicus_newGene_28608	Rattus_norvegicus_newGene_28608	1257	439	916	608	285	708	2.16927	0.673167	1.36135	0.743057	0.414117	1.01599	0.0153018	-1.43849	down
Rattus_norvegicus_newGene_7122	Rattus_norvegicus_newGene_7122	7921	2430	3332	3284	2721	2959	4.53428	1.2369	1.64273	1.33112	1.31143	1.41742	0.0148141	-1.43912	down
Rattus_norvegicus_newGene_440	Rattus_norvegicus_newGene_440	140	112	84	72	54	68	1.61082	1.15037	0.833481	0.586456	0.52455	0.644571	0.0272029	-1.44008	down
Rattus_norvegicus_newGene_15546	Rattus_norvegicus_newGene_15546	65	106	85	39	48	40	0.260308	0.376313	0.291642	0.123141	0.160715	0.132686	0.0169069	-1.44322	down
ENSRNOG00000060356	Kif15	66	83	140	60	48	35	0.208437	0.234145	0.383616	0.134881	0.127356	0.09058	0.0156892	-1.44432	down
ENSRNOG00000003924	Pi4k2b	715	243	270	321	235	251	6.38614	1.92533	2.07243	2.02724	1.76518	1.86075	0.0284458	-1.44466	down
Rattus_norvegicus_newGene_31176	Rattus_norvegicus_newGene_31176	742	365	276	304	337	228	1.34134	0.718686	0.63435	0.632995	0.670224	0.306807	0.0211737	-1.44623	down
Rattus_norvegicus_newGene_21122	Rattus_norvegicus_newGene_21122	101	52	70	40	61	28	1.75859	0.790856	1.04372	0.481562	0.881694	0.401508	0.042171	-1.44801	down
Rattus_norvegicus_newGene_37564	Rattus_norvegicus_newGene_37564	164	166	127	80	92	76	1.08026	0.975011	0.72247	0.372766	0.512153	0.415445	0.0183228	-1.44886	down
Rattus_norvegicus_newGene_22602	Rattus_norvegicus_newGene_22602	220	118	118	99	70	106	1.11619	0.559216	0.626255	0.348322	0.33066	0.470956	0.0308639	-1.44947	down
Rattus_norvegicus_newGene_22820	Rattus_norvegicus_newGene_22820	199	352	285	99	121	184	0.62365	0.985047	0.770077	0.219695	0.319516	0.481048	0.00825698	-1.44998	down
Rattus_norvegicus_newGene_13468	Rattus_norvegicus_newGene_13468	595	875	545	473	376	215	0.785456	1.02893	0.619693	0.442729	0.418009	0.235929	0.0023778	-1.4534	down
Rattus_norvegicus_newGene_37179	Rattus_norvegicus_newGene_37179	204	97	65	89	75	69	1.13196	0.476891	0.308767	0.348463	0.350555	0.315155	0.0466782	-1.45352	down
ENSRNOG00000019573	Lcat	341	107	114	181	94	104	3.82643	1.06162	1.09684	1.43975	0.886669	0.965437	0.0478979	-1.45366	down
Rattus_norvegicus_newGene_26994	Rattus_norvegicus_newGene_26994	384	215	207	169	149	164	1.15841	0.576711	0.53837	0.361209	0.378787	0.409792	0.0193276	-1.45389	down
Rattus_norvegicus_newGene_11112	Rattus_norvegicus_newGene_11112	189	84	77	91	68	62	0.476368	0.188259	0.167211	0.162787	0.143232	0.130038	0.0429042	-1.45512	down
Rattus_norvegicus_newGene_21285	Rattus_norvegicus_newGene_21285	105	68	47	75	32	29	0.813806	0.53808	0.378399	0.841913	0.398567	0.193164	0.0426373	-1.45677	down
ENSRNOG00000003809	Sat1	1780	861	870	927	675	572	23.4215	10.0685	9.85589	8.63576	7.4745	6.24888	0.00631086	-1.46286	down
Rattus_norvegicus_newGene_15152	Rattus_norvegicus_newGene_15152	697	300	368	243	339	239	0.965773	0.369574	0.439598	0.23864	0.395606	0.274531	0.0176484	-1.46432	down
ENSRNOG00000014387	Chac1	339	4560	4526	971	1039	1677	3.30113	39.5998	38.0576	6.71044	8.53949	13.6112	0.00742753	-1.4652	down
Rattus_norvegicus_newGene_3615	Rattus_norvegicus_newGene_3615	1579	935	932	695	746	575	1.62256	1.17642	1.09113	0.757925	0.691436	0.704944	0.00371105	-1.46554	down
Rattus_norvegicus_newGene_17879	Rattus_norvegicus_newGene_17879	126	111	38	86	47	33	0.77927	0.609272	0.200864	0.374602	0.240486	0.165793	0.0460498	-1.46561	down
Rattus_norvegicus_newGene_14451	Rattus_norvegicus_newGene_14451	3710	3035	918	969	1473	2025	2.53066	1.84003	0.537832	0.46734	0.845547	1.14802	0.0138153	-1.46722	down
ENSRNOG00000012098	Adcyap1r1	140	1151	1056	531	251	215	0.339252	2.51052	2.2312	0.910512	0.515875	0.432746	0.00737891	-1.46735	down
ENSRNOG00000029465	Slc26a10	1322	750	771	597	451	628	8.5917	4.35276	4.34447	2.75897	2.4926	3.40774	0.00523931	-1.4685	down
Rattus_norvegicus_newGene_2134	Rattus_norvegicus_newGene_2134	1974	1065	1095	906	817	731	1.86652	0.895675	0.891954	0.606293	0.649901	0.574198	0.00325676	-1.47429	down
ENSRNOG00000015075	Stc1	484	132	170	256	121	150	1.93614	0.467486	0.584283	0.725778	0.407061	0.497166	0.0419333	-1.47579	down
Rattus_norvegicus_newGene_3372	Rattus_norvegicus_newGene_3372	464	226	116	168	171	169	1.83137	0.776693	0.376973	0.448855	0.556694	0.534692	0.0354624	-1.47716	down
ENSRNOG00000057823	Ubc	31462	125919	67730	39294	24532	36615	189.4	674.224	351.165	167.497	124.349	183.261	0.000271377	-1.47759	down
ENSRNOG00000009354	Nrarp	3745	1467	2502	1501	1424	1616	22.5223	7.84813	12.9608	6.3897	7.2085	8.07873	0.00380067	-1.48366	down
ENSRNOG00000014124	Nod2	102	51	61	80	27	24	0.298671	0.144735	0.204224	0.218223	0.088066	0.073204	0.0438195	-1.48702	down
Rattus_norvegicus_newGene_9848	Rattus_norvegicus_newGene_9848	225	46	162	89	71	100	0.566186	0.083661	0.288201	0.1197	0.145756	0.260327	0.0471966	-1.48742	down
Rattus_norvegicus_newGene_28427	Rattus_norvegicus_newGene_28427	985	559	721	441	400	439	0.685903	0.346182	0.432502	0.217141	0.234276	0.254131	0.00410963	-1.48992	down
Rattus_norvegicus_newGene_3374	Rattus_norvegicus_newGene_3374	168	63	59	57	51	72	0.715911	0.229874	0.212599	0.168892	0.1835	0.253739	0.0487698	-1.4917	down
Rattus_norvegicus_newGene_12533	Rattus_norvegicus_newGene_12533	92	138	86	61	57	41	1.04316	1.38745	0.832899	0.483898	0.536493	0.382792	0.0147363	-1.49271	down
Rattus_norvegicus_newGene_7043	Rattus_norvegicus_newGene_7043	5970	1819	3660	413	4345	1707	5.08668	1.63799	2.20693	0.658826	2.69616	1.12462	0.0487548	-1.49371	down
Rattus_norvegicus_newGene_22807	Rattus_norvegicus_newGene_22807	3695	2314	1610	1281	1793	1334	1.68533	0.941958	0.722859	0.42446	0.783801	0.52049	0.00391471	-1.49561	down
Rattus_norvegicus_newGene_17955	Rattus_norvegicus_newGene_17955	1227	658	762	583	534	415	3.93159	1.52772	1.96392	1.57836	1.21319	1.5512	0.00472912	-1.4974	down
Rattus_norvegicus_newGene_31611	Rattus_norvegicus_newGene_31611	69	213	148	50	84	53	0.333919	0.686436	0.463106	0.180531	0.359133	0.158647	0.0126309	-1.50098	down
Rattus_norvegicus_newGene_35579	Rattus_norvegicus_newGene_35579	595	83	333	306	219	124	1.03582	0.161208	0.488569	0.36948	0.373348	0.179456	0.0471884	-1.50306	down
Rattus_norvegicus_newGene_26363	Rattus_norvegicus_newGene_26363	774	272	218	291	305	211	1.85954	0.580833	0.45051	0.493704	0.615194	0.420865	0.0291719	-1.50325	down
Rattus_norvegicus_newGene_26976	Rattus_norvegicus_newGene_26976	345	96	140	132	97	137	0.590281	0.146069	0.206053	0.159762	0.139118	0.193875	0.0391655	-1.50342	down
Rattus_norvegicus_newGene_27247	Rattus_norvegicus_newGene_27247	578	174	306	300	145	214	1.9049	0.497133	0.878988	0.712781	0.464221	0.567972	0.0246194	-1.50343	down
ENSRNOG00000018770	Pmaip1	495	190	240	275	129	170	2.74106	0.934186	1.14267	1.07746	0.597658	0.781137	0.0228461	-1.50423	down
ENSRNOG00000015383	Asxl3	56	65	84	63	16	26	0.128037	0.132066	0.164714	0.101204	0.03027	0.048497	0.0221884	-1.50529	down
ENSRNOG00000055564	RGD1564664	573	794	704	444	364	225	6.29197	7.75256	6.6536	3.44599	3.36343	2.04755	0.000863422	-1.50619	down
ENSRNOG00000008412	Gprc5a	248	92	109	161	57	68	1.81134	0.598542	0.68218	0.831801	0.348819	0.410522	0.0407498	-1.50638	down
ENSRNOG00000001720	Hes1	2732	668	1653	1356	756	1006	28.9783	6.29556	15.1035	10.1829	6.75371	8.87384	0.0101562	-1.50697	down
Rattus_norvegicus_newGene_31826	Rattus_norvegicus_newGene_31826	948	727	724	370	680	226	0.608943	0.415626	0.400698	0.168259	0.367569	0.120646	0.00668478	-1.50999	down
Rattus_norvegicus_newGene_14401	Rattus_norvegicus_newGene_14401	8924	2703	3280	2511	3995	2713	6.40927	1.69531	1.99569	1.24214	2.40323	1.60012	0.0158169	-1.5102	down
Rattus_norvegicus_newGene_14802	Rattus_norvegicus_newGene_14802	2188	590	510	572	1004	541	3.07979	0.778903	0.617497	0.570175	1.18945	0.633193	0.0289563	-1.51474	down
Rattus_norvegicus_newGene_2831	Rattus_norvegicus_newGene_2831	1881	719	900	1171	654	357	2.15564	0.476582	0.630226	0.578746	0.366858	0.202733	0.0110813	-1.51872	down
Rattus_norvegicus_newGene_33812	Rattus_norvegicus_newGene_33812	2590	367	616	826	691	904	6.36795	0.831878	1.21352	1.52169	1.38613	1.93197	0.0371655	-1.52324	down
Rattus_norvegicus_newGene_34236	Rattus_norvegicus_newGene_34236	100	70	64	30	75	19	0.535375	0.331009	0.291003	0.110433	0.335729	0.082139	0.0416952	-1.52649	down
Rattus_norvegicus_newGene_30935	Rattus_norvegicus_newGene_30935	440	153	173	109	224	122	3.50259	1.06831	1.18872	0.572425	1.44704	0.742454	0.0343473	-1.5282	down
Rattus_norvegicus_newGene_18792	Rattus_norvegicus_newGene_18792	401	220	292	119	215	157	1.28686	0.626644	0.805912	0.270465	0.579789	0.418498	0.0146147	-1.53047	down
Rattus_norvegicus_newGene_14388	Rattus_norvegicus_newGene_14388	19	455	222	66	111	81	0.124129	1.99018	0.965419	0.312664	0.441493	0.550527	0.0423478	-1.53087	down
Rattus_norvegicus_newGene_37139	Rattus_norvegicus_newGene_37139	1135	678	743	584	477	370	1.45441	0.741929	0.901031	0.498537	0.518616	0.473392	0.00311923	-1.5325	down
Rattus_norvegicus_newGene_30518	Rattus_norvegicus_newGene_30518	472	213	225	214	218	103	4.83447	1.93719	1.9849	1.55267	1.87612	0.876279	0.0204533	-1.53539	down
Rattus_norvegicus_newGene_87	Rattus_norvegicus_newGene_87	971	464	251	392	315	326	2.84575	1.20882	0.633999	0.812726	0.776584	0.794381	0.017838	-1.53593	down
Rattus_norvegicus_newGene_12251	Rattus_norvegicus_newGene_12251	215	114	187	86	102	87	1.23457	0.580857	0.923873	0.349324	0.491801	0.412845	0.0164298	-1.53696	down
ENSRNOG00000054416	Fam124b	95	159	160	93	63	39	0.828097	1.23535	1.20417	0.571637	0.463721	0.277372	0.00890676	-1.53783	down
Rattus_norvegicus_newGene_33003	Rattus_norvegicus_newGene_33003	101	130	100	45	59	56	0.429686	0.492492	0.365611	0.135718	0.209608	0.196197	0.0126076	-1.53826	down
Rattus_norvegicus_newGene_25062	Rattus_norvegicus_newGene_25062	3369	1544	1557	1124	1277	1332	5.37054	2.28786	2.17078	1.64793	1.99771	1.97415	0.00403827	-1.54183	down
Rattus_norvegicus_newGene_33095	Rattus_norvegicus_newGene_33095	529	69	241	157	159	205	1.237	0.142534	0.483823	0.25948	0.312059	0.397753	0.0474215	-1.54295	down
Rattus_norvegicus_newGene_18798	Rattus_norvegicus_newGene_18798	412	223	241	198	112	186	1.24096	0.560153	0.587365	0.395928	0.282678	0.437122	0.0132368	-1.54328	down
Rattus_norvegicus_newGene_30392	Rattus_norvegicus_newGene_30392	194	77	74	70	69	66	1.57706	0.488276	0.705501	0.322026	0.603134	0.351701	0.0359325	-1.54425	down
Rattus_norvegicus_newGene_27242	Rattus_norvegicus_newGene_27242	5770	2458	2716	1183	3815	1158	2.26178	0.83033	0.955861	0.543976	1.27257	0.606843	0.01637	-1.54461	down
Rattus_norvegicus_newGene_10079	Rattus_norvegicus_newGene_10079	4442	2021	2289	1902	1962	1196	7.87201	3.12355	3.40342	2.03159	2.86582	1.68814	0.00341284	-1.54538	down
Rattus_norvegicus_newGene_36372	Rattus_norvegicus_newGene_36372	57	59	77	12	47	30	0.265107	0.268741	0.288766	0.036081	0.168641	0.117333	0.0290546	-1.54543	down
Rattus_norvegicus_newGene_30877	Rattus_norvegicus_newGene_30877	162	54	73	67	40	66	2.06256	0.604568	0.80351	0.606802	0.422681	0.701933	0.0385953	-1.5458	down
Rattus_norvegicus_newGene_37158	Rattus_norvegicus_newGene_37158	279	241	258	166	141	95	0.690581	0.532233	0.552445	0.292603	0.294897	0.19465	0.00669147	-1.54724	down
Rattus_norvegicus_newGene_32248	Rattus_norvegicus_newGene_32248	1150	610	971	447	515	489	3.62685	1.35408	2.06657	0.723409	1.31508	0.93022	0.00250962	-1.55097	down
Rattus_norvegicus_newGene_28948	Rattus_norvegicus_newGene_28948	437	152	143	138	177	127	0.826102	0.254919	0.231991	0.184504	0.280365	0.198213	0.0306481	-1.55113	down
Rattus_norvegicus_newGene_9437	Rattus_norvegicus_newGene_9437	325	178	147	138	130	101	0.975204	0.508117	0.378054	0.292898	0.367384	0.252257	0.0178297	-1.559	down
Rattus_norvegicus_newGene_19703	Rattus_norvegicus_newGene_19703	142	145	91	40	94	54	1.28074	1.21222	0.670097	0.296158	0.659629	0.32429	0.0217618	-1.55955	down
Rattus_norvegicus_newGene_1731	Rattus_norvegicus_newGene_1731	115	74	46	73	44	19	0.679335	0.383234	0.200289	0.324608	0.210798	0.138187	0.0377881	-1.55966	down
ENSRNOG00000045844	Impact	3768	2101	1472	1857	1311	1114	17.1728	8.5148	5.77527	5.99233	5.03168	4.21995	0.0032941	-1.55995	down
ENSRNOG00000019779	Disc1	378	169	164	199	103	120	2.28039	0.903176	0.847958	0.848778	0.523519	0.600373	0.0203917	-1.56092	down
Rattus_norvegicus_newGene_6492	Rattus_norvegicus_newGene_6492	308	191	123	154	147	54	1.10631	0.612804	0.440957	0.495468	0.501464	0.215135	0.025374	-1.56259	down
Rattus_norvegicus_newGene_15528	Rattus_norvegicus_newGene_15528	100	106	72	72	53	19	0.508805	0.477628	0.311603	0.257149	0.226835	0.079111	0.0217095	-1.5644	down
Rattus_norvegicus_newGene_7129	Rattus_norvegicus_newGene_7129	842	325	402	310	208	391	1.67835	0.575895	0.688854	0.436655	0.348951	0.647134	0.0127366	-1.56558	down
Rattus_norvegicus_newGene_877	Rattus_norvegicus_newGene_877	24	326	141	30	81	68	0.047598	0.575736	0.239786	0.060665	0.135399	0.111458	0.0361913	-1.56615	down
ENSRNOG00000011586	LOC100909712	3101	1328	1342	1345	966	1072	22.0901	8.41389	8.27043	6.75564	5.816	6.35647	0.00399618	-1.56675	down
Rattus_norvegicus_newGene_35587	Rattus_norvegicus_newGene_35587	1802	722	425	380	952	405	1.46615	0.517318	0.297431	0.216718	0.646388	0.27116	0.0232787	-1.57375	down
Rattus_norvegicus_newGene_2726	Rattus_norvegicus_newGene_2726	311	74	341	199	72	126	3.54018	0.71778	3.34961	1.73994	0.713356	1.23593	0.0254842	-1.57536	down
ENSRNOG00000000638	Zfp365	657	530	1195	316	333	448	1.98992	1.42861	3.11696	0.676102	0.849321	1.12676	0.000956415	-1.57666	down
Rattus_norvegicus_newGene_19616	Rattus_norvegicus_newGene_19616	253	84	148	115	81	82	0.817216	0.242229	0.41069	0.262925	0.220443	0.218684	0.0245913	-1.57802	down
Rattus_norvegicus_newGene_22108	Rattus_norvegicus_newGene_22108	316	150	194	128	144	89	0.783372	0.329654	0.41349	0.22379	0.30043	0.183059	0.0155534	-1.58156	down
Rattus_norvegicus_newGene_20381	Rattus_norvegicus_newGene_20381	1026	488	261	433	378	248	1.29309	0.720195	0.360296	0.3863	0.470821	0.259307	0.015729	-1.58352	down
Rattus_norvegicus_newGene_33827	Rattus_norvegicus_newGene_33827	8317	1064	1966	2610	2298	2511	4.92884	0.560852	1.00309	1.0951	1.1463	1.23693	0.0326469	-1.58518	down
ENSRNOG00000008936	Map3k6	1028	209	167	329	283	305	3.62671	0.653372	0.506248	0.820754	0.838766	0.893445	0.0415	-1.58659	down
Rattus_norvegicus_newGene_15154	Rattus_norvegicus_newGene_15154	108	58	69	38	59	27	0.66709	0.317652	0.369377	0.16726	0.308568	0.138489	0.0258686	-1.58768	down
Rattus_norvegicus_newGene_29015	Rattus_norvegicus_newGene_29015	782	371	428	204	274	377	1.96266	0.827941	1.37658	0.474467	1.09784	1.01104	0.00943829	-1.58781	down
ENSRNOG00000014816	Slc1a1	917	282	392	329	277	327	3.75528	1.02457	1.38174	0.952579	0.955018	1.11262	0.0135274	-1.58973	down
ENSRNOG00000020525	Col5a3	6028	6788	7601	5447	1635	2975	15.2599	15.2831	16.5714	9.76327	3.48395	6.261	0.000268094	-1.58977	down
Rattus_norvegicus_newGene_35701	Rattus_norvegicus_newGene_35701	263	154	129	94	131	70	0.579677	0.30096	0.244313	0.146501	0.242217	0.1277	0.0190861	-1.59083	down
Rattus_norvegicus_newGene_35582	Rattus_norvegicus_newGene_35582	821	619	535	280	648	76	2.84491	1.24733	1.19725	0.606502	1.1261	0.131874	0.0209656	-1.59243	down
Rattus_norvegicus_newGene_17771	Rattus_norvegicus_newGene_17771	475	255	134	93	275	110	1.24339	0.59318	0.301626	0.171023	0.605325	0.238323	0.0336391	-1.59257	down
Rattus_norvegicus_newGene_22738	Rattus_norvegicus_newGene_22738	1027	520	652	394	414	373	1.47842	0.624525	0.831997	0.376411	0.494901	0.423683	0.00353529	-1.59464	down
ENSRNOG00000024114	Zdbf2	554	264	134	224	116	224	0.781986	0.33152	0.162886	0.223554	0.137939	0.262034	0.0248573	-1.59765	down
Rattus_norvegicus_newGene_26979	Rattus_norvegicus_newGene_26979	472	261	332	81	260	197	0.937291	0.46164	0.567731	0.159919	0.434479	0.324246	0.0158138	-1.59869	down
Rattus_norvegicus_newGene_22547	Rattus_norvegicus_newGene_22547	71	141	61	41	52	30	0.336293	0.596463	0.249853	0.136257	0.205913	0.117716	0.0131029	-1.59871	down
Rattus_norvegicus_newGene_20756	Rattus_norvegicus_newGene_20756	1155	224	1133	542	168	650	0.886047	0.173703	0.748614	0.306196	0.115692	0.485187	0.0202849	-1.60001	down
Rattus_norvegicus_newGene_994	Rattus_norvegicus_newGene_994	513	182	329	292	134	156	2.10561	0.663959	1.15409	0.852726	0.458327	0.525507	0.0138936	-1.60102	down
Rattus_norvegicus_newGene_23067	Rattus_norvegicus_newGene_23067	348	170	115	140	134	88	0.828174	0.386339	0.25397	0.234652	0.313085	0.194758	0.0222506	-1.60419	down
Rattus_norvegicus_newGene_10900	Rattus_norvegicus_newGene_10900	528	91	171	128	238	111	1.91561	0.292857	0.532524	0.327549	0.725508	0.334435	0.0460959	-1.60456	down
ENSRNOG00000007946	Bcl2l1	6222	1919	1666	1989	1608	2323	40.5288	11.0908	9.32043	9.12843	8.81912	12.4929	0.0121261	-1.60509	down
Rattus_norvegicus_newGene_16888	Rattus_norvegicus_newGene_16888	117	128	188	83	70	46	0.467034	0.456783	0.648671	0.234311	0.235768	0.152534	0.00693359	-1.60529	down
Rattus_norvegicus_newGene_22536	Rattus_norvegicus_newGene_22536	379	144	157	115	153	115	1.38389	0.784493	0.585321	0.491589	0.469737	0.41632	0.0209986	-1.60715	down
Rattus_norvegicus_newGene_9430	Rattus_norvegicus_newGene_9430	868	1026	773	682	287	353	1.74271	2.30882	2.22952	2.49696	1.62688	1.06279	0.00059047	-1.60772	down
Rattus_norvegicus_newGene_37161	Rattus_norvegicus_newGene_37161	323	203	205	175	130	85	0.840932	0.469965	0.459339	0.322767	0.283456	0.18326	0.00992428	-1.60777	down
Rattus_norvegicus_newGene_7717	Rattus_norvegicus_newGene_7717	1412	263	390	440	436	407	4.01495	0.664906	0.954086	0.885163	1.04204	0.961553	0.0251807	-1.60789	down
Rattus_norvegicus_newGene_37160	Rattus_norvegicus_newGene_37160	214	170	167	83	99	91	0.802168	0.56875	0.538365	0.219906	0.311069	0.282794	0.00911784	-1.60955	down
Rattus_norvegicus_newGene_28244	Rattus_norvegicus_newGene_28244	3400	870	729	955	1189	931	3.60874	0.8215	0.80253	0.7175	1.06222	0.821519	0.0178817	-1.60977	down
Rattus_norvegicus_newGene_20816	Rattus_norvegicus_newGene_20816	198	158	156	120	101	40	0.838458	0.597164	0.570455	0.359296	0.36121	0.141791	0.0136329	-1.61062	down
Rattus_norvegicus_newGene_20399	Rattus_norvegicus_newGene_20399	440	399	288	191	202	170	0.763583	0.616976	0.430069	0.234642	0.295741	0.244874	0.00415169	-1.61431	down
Rattus_norvegicus_newGene_26274	Rattus_norvegicus_newGene_26274	211	156	225	180	65	58	0.67828	0.44507	0.721159	0.591092	0.270166	0.168451	0.0112462	-1.61491	down
Rattus_norvegicus_newGene_10210	Rattus_norvegicus_newGene_10210	251	127	128	112	75	90	0.786147	0.353706	0.344084	0.247839	0.197613	0.232991	0.0166327	-1.61653	down
ENSRNOG00000058883	NEWGENE_1589866	96	163	165	92	58	39	0.816297	1.22942	1.2071	0.553503	0.411487	0.275493	0.00601815	-1.61659	down
Rattus_norvegicus_newGene_17426	Rattus_norvegicus_newGene_17426	382	212	73	177	130	82	1.18596	0.587762	0.194952	0.389907	0.337733	0.214192	0.0298822	-1.62286	down
Rattus_norvegicus_newGene_7114	Rattus_norvegicus_newGene_7114	1735	518	656	711	358	646	2.84002	0.753452	0.924258	0.823909	0.49276	0.878234	0.0106036	-1.62536	down
Rattus_norvegicus_newGene_11114	Rattus_norvegicus_newGene_11114	136	72	35	28	66	38	0.896391	0.421184	0.191333	0.127263	0.366799	0.208291	0.0431568	-1.62807	down
Rattus_norvegicus_newGene_23642	Rattus_norvegicus_newGene_23642	128	175	48	57	41	72	0.747163	0.91202	0.239171	0.235698	0.201511	0.349501	0.0194837	-1.62994	down
Rattus_norvegicus_newGene_14248	Rattus_norvegicus_newGene_14248	2287	1310	781	1145	641	679	1.6168	1.5452	0.268087	0.951678	0.215163	0.225024	0.00342936	-1.63131	down
ENSRNOG00000026643	Chordc1	10619	2131	2891	3464	2854	3272	50.6642	9.04254	11.8787	11.7013	11.4634	12.9775	0.0169848	-1.63132	down
Rattus_norvegicus_newGene_10898	Rattus_norvegicus_newGene_10898	647	261	234	197	239	203	1.97457	0.70659	0.615187	0.424818	0.614397	0.514423	0.0147812	-1.63184	down
Rattus_norvegicus_newGene_33821	Rattus_norvegicus_newGene_33821	1735	403	394	214	544	730	2.79717	0.599072	0.568702	0.29194	0.729984	0.993128	0.033999	-1.63222	down
ENSRNOG00000021276	Bmp2	946	359	386	395	322	245	4.53355	1.52751	1.59146	1.3397	1.30035	0.976306	0.00935427	-1.63274	down
Rattus_norvegicus_newGene_37992	Rattus_norvegicus_newGene_37992	501	459	117	231	291	48	0.777513	0.633918	0.155894	0.253551	0.380433	0.061495	0.0336875	-1.63293	down
Rattus_norvegicus_newGene_37177	Rattus_norvegicus_newGene_37177	470	317	261	236	155	160	0.955957	0.479165	0.419125	0.283936	0.222039	0.225819	0.00614261	-1.63425	down
ENSRNOG00000059857	Rnd1	766	354	382	365	228	236	7.29154	2.99465	3.13089	2.45884	1.82503	1.86442	0.00656065	-1.63528	down
Rattus_norvegicus_newGene_10895	Rattus_norvegicus_newGene_10895	7838	3948	3689	3102	3041	2255	8.14236	4.16774	3.31105	3.50166	3.31016	2.47337	0.00226441	-1.63541	down
ENSRNOG00000023546	Hspb1	34389	9711	16809	13263	9679	11618	599.405	150.538	252.326	163.69	142.042	168.363	0.00638882	-1.63783	down
Rattus_norvegicus_newGene_26086	Rattus_norvegicus_newGene_26086	150	68	76	86	19	59	0.71025	0.284719	0.307987	0.288737	0.074313	0.23147	0.0323062	-1.64043	down
Rattus_norvegicus_newGene_307	Rattus_norvegicus_newGene_307	3414	1622	1111	1189	1263	974	4.65144	2.18656	1.24722	1.20906	1.35878	1.27144	0.00403555	-1.6413	down
Rattus_norvegicus_newGene_18460	Rattus_norvegicus_newGene_18460	235	307	273	103	218	39	1.3534	1.31046	1.12098	0.338414	0.901736	0.20117	0.0126128	-1.64485	down
Rattus_norvegicus_newGene_37180	Rattus_norvegicus_newGene_37180	186	117	74	77	45	79	0.965544	0.538122	0.329854	0.282357	0.196443	0.339974	0.0198617	-1.64621	down
Rattus_norvegicus_newGene_34238	Rattus_norvegicus_newGene_34238	338	116	111	116	144	62	0.670498	0.204389	0.189702	0.161996	0.240603	0.100891	0.0289775	-1.64679	down
Rattus_norvegicus_newGene_19788	Rattus_norvegicus_newGene_19788	1129	592	391	309	384	443	2.3	1.24196	1.04078	0.519861	0.65798	0.750192	0.00725662	-1.64885	down
Rattus_norvegicus_newGene_15146	Rattus_norvegicus_newGene_15146	473	167	223	155	183	134	0.961625	0.301706	0.390609	0.221921	0.313213	0.225236	0.0151711	-1.64919	down
ENSRNOG00000056162	AC111885.1	354	186	178	181	24	186	1.24478	0.579707	0.538985	0.451146	0.069092	0.542334	0.0319796	-1.64965	down
Rattus_norvegicus_newGene_12309	Rattus_norvegicus_newGene_12309	461	435	429	374	104	179	0.828257	0.796136	0.848238	0.557486	0.260191	0.292151	0.00381441	-1.65034	down
Rattus_norvegicus_newGene_26637	Rattus_norvegicus_newGene_26637	176	63	59	91	51	32	0.886878	0.282306	0.256489	0.324265	0.214323	0.133656	0.0345165	-1.65119	down
Rattus_norvegicus_newGene_10413	Rattus_norvegicus_newGene_10413	186	60	51	48	63	58	0.699472	0.199123	0.164539	0.125687	0.197296	0.181474	0.0385297	-1.65214	down
Rattus_norvegicus_newGene_17757	Rattus_norvegicus_newGene_17757	2541	895	843	575	835	967	3.17091	1.06058	1.34084	0.582523	1.24515	1.01446	0.0077316	-1.65386	down
Rattus_norvegicus_newGene_17755	Rattus_norvegicus_newGene_17755	388	91	91	127	127	89	0.972087	0.20152	0.194977	0.224546	0.26673	0.183555	0.037881	-1.65405	down
ENSRNOG00000000034	Nuak2	918	184	204	285	241	272	4.89112	0.869038	0.932135	1.07506	1.08126	1.20515	0.0288161	-1.65474	down
Rattus_norvegicus_newGene_26973	Rattus_norvegicus_newGene_26973	272	98	155	128	63	96	1.1249	0.347763	0.531574	0.360718	0.211138	0.379919	0.0180951	-1.65541	down
Rattus_norvegicus_newGene_33823	Rattus_norvegicus_newGene_33823	933	186	261	279	275	270	2.71126	0.48025	0.651633	0.573499	0.672818	0.651776	0.0241438	-1.65598	down
Rattus_norvegicus_newGene_642	Rattus_norvegicus_newGene_642	149	97	99	45	75	49	0.654853	0.380064	0.376325	0.138116	0.276175	0.179426	0.0148523	-1.65883	down
Rattus_norvegicus_newGene_38143	Rattus_norvegicus_newGene_38143	1093	447	394	263	474	311	1.66597	0.88799	0.500039	0.297508	0.752939	0.533769	0.0103407	-1.65891	down
Rattus_norvegicus_newGene_17768	Rattus_norvegicus_newGene_17768	309	82	160	67	113	115	1.86183	0.439702	0.826874	0.285744	0.569816	0.573455	0.0256659	-1.66156	down
Rattus_norvegicus_newGene_33828	Rattus_norvegicus_newGene_33828	6634	868	1796	2009	1628	2059	5.37709	0.624345	1.2566	1.1533	1.09249	1.38586	0.0220542	-1.66207	down
Rattus_norvegicus_newGene_33286	Rattus_norvegicus_newGene_33286	1362	463	419	426	455	391	2.35498	0.706746	0.641405	0.516242	0.669701	0.577602	0.0103767	-1.66377	down
Rattus_norvegicus_newGene_35383	Rattus_norvegicus_newGene_35383	212	145	75	98	27	105	1.63738	0.831221	0.371311	0.403162	0.216671	0.653087	0.0276995	-1.66449	down
Rattus_norvegicus_newGene_17767	Rattus_norvegicus_newGene_17767	1475	686	782	461	676	394	3.03282	1.261	1.41773	0.671143	1.1887	0.704101	0.00355051	-1.6659	down
Rattus_norvegicus_newGene_36106	Rattus_norvegicus_newGene_36106	285	95	101	91	93	84	0.965511	0.286184	0.293444	0.217775	0.264178	0.235129	0.0243664	-1.66943	down
Rattus_norvegicus_newGene_36117	Rattus_norvegicus_newGene_36117	142	64	54	56	17	69	0.714285	0.288817	0.249211	0.196189	0.068516	0.29776	0.0359845	-1.66968	down
ENSRNOG00000045811	Cldn5	2668	2215	2164	1390	1053	962	28.6827	21.1723	20.0319	10.5769	9.52545	8.59069	6.16648e-05	-1.67266	down
ENSRNOG00000008062	Dqx1	489	222	170	169	146	165	2.87177	1.15588	0.85866	0.699614	0.717814	0.80392	0.0134135	-1.67292	down
Rattus_norvegicus_newGene_16218	Rattus_norvegicus_newGene_16218	909	815	561	129	537	387	0.812278	0.844561	0.626485	0.15806	0.617056	0.33613	0.00648464	-1.67442	down
Rattus_norvegicus_newGene_18871	Rattus_norvegicus_newGene_18871	5064	2069	1558	2057	720	2127	5.17544	1.86045	1.31186	1.54882	0.671171	1.6951	0.00746122	-1.68084	down
Rattus_norvegicus_newGene_363	Rattus_norvegicus_newGene_363	727	379	312	234	320	181	1.86147	0.845271	0.674116	0.414635	0.67614	0.37633	0.00715216	-1.68797	down
Rattus_norvegicus_newGene_2491	Rattus_norvegicus_newGene_2491	200	118	253	100	96	67	0.591029	0.353478	0.453083	0.259217	0.205823	0.173102	0.00669049	-1.68944	down
Rattus_norvegicus_newGene_18795	Rattus_norvegicus_newGene_18795	1707	641	671	594	669	376	2.05232	0.688504	0.703675	0.518565	0.692459	0.371305	0.00567636	-1.69084	down
Rattus_norvegicus_newGene_17781	Rattus_norvegicus_newGene_17781	2388	696	870	509	1454	171	1.83836	0.476366	0.576936	0.277274	0.942191	0.118465	0.0280573	-1.69306	down
Rattus_norvegicus_newGene_22623	Rattus_norvegicus_newGene_22623	93	182	317	77	73	77	0.186183	0.325967	0.550831	0.109274	0.124005	0.129316	0.00286643	-1.69651	down
Rattus_norvegicus_newGene_735	Rattus_norvegicus_newGene_735	137	108	89	65	35	60	1.05038	0.739068	0.586141	0.352353	0.223087	0.384112	0.00981377	-1.71323	down
Rattus_norvegicus_newGene_20899	Rattus_norvegicus_newGene_20899	2147	611	939	692	596	707	3.14684	0.720399	1.07259	0.64985	0.904216	0.961828	0.00460062	-1.71379	down
Rattus_norvegicus_newGene_2238	Rattus_norvegicus_newGene_2238	1051	680	412	370	358	349	1.27095	0.731257	0.429366	0.316345	0.364125	0.350292	0.00274071	-1.72137	down
Rattus_norvegicus_newGene_20631	Rattus_norvegicus_newGene_20631	237	89	71	48	87	74	1.39232	0.350033	0.309965	0.157744	0.27042	0.305798	0.027853	-1.72167	down
ENSRNOG00000057557	Prlr	25	367	124	74	52	52	0.172777	2.43744	0.786214	0.390916	0.32098	0.32832	0.0161184	-1.72192	down
Rattus_norvegicus_newGene_18950	Rattus_norvegicus_newGene_18950	371	174	55	151	79	107	1.014	0.423147	0.129494	0.29147	0.181065	0.243195	0.0290323	-1.72346	down
Rattus_norvegicus_newGene_23537	Rattus_norvegicus_newGene_23537	1136	388	223	334	384	261	2.63484	0.800916	0.44583	0.548724	0.750292	0.503624	0.0155085	-1.72359	down
Rattus_norvegicus_newGene_18361	Rattus_norvegicus_newGene_18361	311	116	64	178	36	74	1.79878	0.531805	0.29067	0.954885	0.149984	0.496081	0.0384269	-1.72919	down
ENSRNOG00000018598	Ankrd1	895	1299	526	392	442	358	7.73887	9.99421	3.91763	2.40036	3.21782	2.57255	0.000477787	-1.73123	down
Rattus_norvegicus_newGene_5926	Rattus_norvegicus_newGene_5926	125	59	88	33	48	48	1.19632	0.496094	0.723603	0.220374	0.380212	0.379311	0.0139397	-1.73174	down
Rattus_norvegicus_newGene_27252	Rattus_norvegicus_newGene_27252	1427	557	320	308	516	410	1.38713	0.480993	0.26784	0.221301	0.421917	0.330988	0.0117251	-1.73193	down
Rattus_norvegicus_newGene_22811	Rattus_norvegicus_newGene_22811	441	149	153	170	92	143	1.01266	0.340918	0.323305	0.275028	0.197126	0.273844	0.0159424	-1.73247	down
Rattus_norvegicus_newGene_2311	Rattus_norvegicus_newGene_2311	107	56	64	51	21	41	0.464695	0.214229	0.238389	0.155071	0.076736	0.148729	0.0151902	-1.73305	down
Rattus_norvegicus_newGene_31828	Rattus_norvegicus_newGene_31828	42	154	86	29	67	7	0.145443	0.472855	0.255651	0.070423	0.194758	0.017751	0.0238929	-1.73399	down
Rattus_norvegicus_newGene_13392	Rattus_norvegicus_newGene_13392	3677	3081	3382	2120	1473	1084	3.51208	3.23717	2.67169	1.65429	1.72254	0.684135	3.10118e-05	-1.73412	down
Rattus_norvegicus_newGene_31594	Rattus_norvegicus_newGene_31594	223	104	53	107	54	48	2.03079	0.819448	0.523181	0.589177	0.351992	0.373438	0.0263653	-1.73573	down
Rattus_norvegicus_newGene_35581	Rattus_norvegicus_newGene_35581	197	163	89	61	94	56	0.761586	0.560637	0.297225	0.165646	0.304363	0.180072	0.0113707	-1.73682	down
Rattus_norvegicus_newGene_699	Rattus_norvegicus_newGene_699	623	257	487	184	260	207	1.57814	0.553664	0.90913	0.316545	0.535935	0.371772	0.00435223	-1.73716	down
ENSRNOG00000004276	Itga3	1629	657	568	697	444	394	5.08355	1.82315	1.52658	1.56618	1.16678	1.02031	0.00438949	-1.74161	down
ENSRNOG00000039388	Prrt4	56	193	61	54	51	15	0.292559	0.899498	0.273006	0.199327	0.225497	0.063872	0.0123624	-1.7501	down
Rattus_norvegicus_newGene_6166	Rattus_norvegicus_newGene_6166	612	422	393	451	132	131	1.56225	2.27477	1.14099	1.07681	0.254987	0.653244	0.0047864	-1.75037	down
Rattus_norvegicus_newGene_4951	Rattus_norvegicus_newGene_4951	2207	1182	1350	77	1206	861	2.50479	1.34766	1.32891	0.179571	1.31292	0.916484	0.0214157	-1.7505	down
Rattus_norvegicus_newGene_33527	Rattus_norvegicus_newGene_33527	495	135	216	225	151	81	1.91276	0.488678	1.10816	0.990092	0.453953	0.214878	0.0160418	-1.75511	down
Rattus_norvegicus_newGene_7130	Rattus_norvegicus_newGene_7130	2307	1050	535	1009	591	516	3.85433	1.55943	0.768526	1.19382	0.830259	0.715576	0.00529952	-1.75709	down
Rattus_norvegicus_newGene_23201	Rattus_norvegicus_newGene_23201	882	353	171	221	267	262	2.10862	0.709348	0.434787	0.434915	0.534163	0.505142	0.014006	-1.75993	down
Rattus_norvegicus_newGene_37192	Rattus_norvegicus_newGene_37192	157	20	76	90	24	29	0.550167	0.099402	0.215582	0.212766	0.064435	0.077336	0.0456534	-1.76133	down
ENSRNOG00000024264	Amz1	1219	400	239	367	389	265	8.1105	2.46172	1.41965	1.77434	2.22376	1.48532	0.0132511	-1.76327	down
Rattus_norvegicus_newGene_5202	Rattus_norvegicus_newGene_5202	6588	737	2493	1686	1576	2136	15.6107	1.07893	3.55861	1.92603	2.16145	2.9799	0.0146541	-1.76544	down
Rattus_norvegicus_newGene_11111	Rattus_norvegicus_newGene_11111	299	56	134	90	112	56	0.718997	0.119178	0.27664	0.152227	0.225226	0.111891	0.0264639	-1.76596	down
ENSRNOG00000043465	Arc	2411	554	1351	862	507	862	12.2525	2.4999	5.92099	3.10112	2.16805	3.6449	0.00395987	-1.76686	down
Rattus_norvegicus_newGene_7347	Rattus_norvegicus_newGene_7347	35	487	385	160	90	55	0.224038	2.83933	2.17265	0.738791	0.49403	0.296685	0.0102961	-1.76832	down
Rattus_norvegicus_newGene_14112	Rattus_norvegicus_newGene_14112	2024	913	857	602	619	671	3.95095	1.58778	1.34834	1.04402	1.10463	1.02479	0.00164541	-1.77068	down
Rattus_norvegicus_newGene_21861	Rattus_norvegicus_newGene_21861	175	131	111	68	59	64	1.16235	0.581305	0.701044	0.30224	0.264898	0.277344	0.00645149	-1.77327	down
Rattus_norvegicus_newGene_16554	Rattus_norvegicus_newGene_16554	4927	1551	2613	1696	600	2320	8.49033	3.40075	4.50328	3.26883	1.19386	4.89363	0.0046729	-1.77467	down
Rattus_norvegicus_newGene_2425	Rattus_norvegicus_newGene_2425	156	59	89	58	58	33	0.77995	0.25987	0.38494	0.205343	0.241788	0.134943	0.0153802	-1.77993	down
Rattus_norvegicus_newGene_26275	Rattus_norvegicus_newGene_26275	180	274	239	8	143	108	0.417144	0.461537	0.388878	0.145595	0.255675	0.221863	0.0274782	-1.78043	down
Rattus_norvegicus_newGene_37176	Rattus_norvegicus_newGene_37176	228	108	177	90	72	77	0.690571	0.289434	0.462199	0.192092	0.182719	0.192718	0.0066024	-1.78233	down
Rattus_norvegicus_newGene_33826	Rattus_norvegicus_newGene_33826	1834	330	673	590	412	533	2.9241	0.466858	0.923784	0.665237	0.552922	0.706418	0.00935197	-1.7865	down
Rattus_norvegicus_newGene_36463	Rattus_norvegicus_newGene_36463	2037	465	470	543	658	427	3.17306	0.895466	0.661612	0.949009	0.988611	0.901384	0.0114897	-1.78726	down
Rattus_norvegicus_newGene_17749	Rattus_norvegicus_newGene_17749	1830	720	801	448	642	557	1.89741	0.936817	0.851261	0.502301	0.684538	0.603527	0.00253972	-1.78863	down
Rattus_norvegicus_newGene_24302	Rattus_norvegicus_newGene_24302	1216	184	154	210	510	163	2.19108	0.313596	0.363352	0.305791	0.809449	0.238606	0.0430695	-1.78875	down
ENSRNOG00000059984	Dll1	1824	832	955	782	509	493	7.5984	3.08167	3.42644	2.30653	1.7838	1.70532	0.000976418	-1.79076	down
Rattus_norvegicus_newGene_37182	Rattus_norvegicus_newGene_37182	709	450	512	238	292	224	1.10852	0.609536	0.673383	0.256193	0.375787	0.282889	0.00112334	-1.79146	down
Rattus_norvegicus_newGene_19182	Rattus_norvegicus_newGene_19182	191	99	85	75	57	51	0.453189	0.207415	0.173858	0.125729	0.149118	0.100295	0.0109021	-1.79411	down
Rattus_norvegicus_newGene_17769	Rattus_norvegicus_newGene_17769	825	347	376	215	314	222	1.76541	0.659072	0.692788	0.32497	0.565149	0.394434	0.00451739	-1.79552	down
Rattus_norvegicus_newGene_30775	Rattus_norvegicus_newGene_30775	246	137	58	68	103	47	1.91024	0.943238	0.385093	0.373903	0.669187	0.303359	0.0208254	-1.79669	down
ENSRNOG00000017828	Egr3	244	98	729	221	97	106	1.60439	0.56371	4.20667	1.02491	0.587297	0.69325	0.00740108	-1.79893	down
ENSRNOG00000001189	Sik1	10096	4487	6287	3782	3871	2291	31.0337	12.2665	16.6427	8.23209	10.0182	5.85539	0.000808994	-1.80004	down
Rattus_norvegicus_newGene_5894	Rattus_norvegicus_newGene_5894	370	281	206	187	86	127	2.01109	1.35881	0.964223	0.71961	0.393843	0.570632	0.00363136	-1.80071	down
ENSRNOG00000045965	N4bp3	535	133	139	159	148	123	2.21287	0.487688	0.493999	0.464441	0.515331	0.422222	0.0173094	-1.81492	down
Rattus_norvegicus_newGene_28513	Rattus_norvegicus_newGene_28513	214	130	127	112	59	51	1.51565	0.816151	0.772381	0.563199	0.348249	0.296643	0.00702669	-1.81581	down
Rattus_norvegicus_newGene_38288	Rattus_norvegicus_newGene_38288	788	617	386	241	308	254	1.41628	0.986273	0.596733	0.306481	0.465489	0.379499	0.00132428	-1.81603	down
Rattus_norvegicus_newGene_11207	Rattus_norvegicus_newGene_11207	185	78	50	80	55	27	0.841837	0.315387	0.193689	0.256285	0.208859	0.099736	0.0222584	-1.81658	down
Rattus_norvegicus_newGene_37783	Rattus_norvegicus_newGene_37783	4859	858	856	1234	1234	1190	14.8338	2.39656	2.23422	2.35462	2.98129	2.73919	0.0132718	-1.81852	down
Rattus_norvegicus_newGene_30446	Rattus_norvegicus_newGene_30446	331	136	69	100	121	54	1.2459	0.455192	0.223916	0.266887	0.382273	0.166593	0.0211106	-1.81965	down
Rattus_norvegicus_newGene_12346	Rattus_norvegicus_newGene_12346	171	60	46	40	59	40	0.524724	0.159484	0.15377	0.091764	0.184189	0.166031	0.0237657	-1.82326	down
Rattus_norvegicus_newGene_31738	Rattus_norvegicus_newGene_31738	1382	753	698	602	235	516	1.33288	0.581255	0.509861	0.368418	0.190425	0.40333	0.0015554	-1.82734	down
Rattus_norvegicus_newGene_31106	Rattus_norvegicus_newGene_31106	174	30	127	27	61	64	2.93219	0.446557	1.84687	0.315559	0.857362	0.895383	0.0270843	-1.82802	down
Rattus_norvegicus_newGene_27997	Rattus_norvegicus_newGene_27997	493	699	216	166	259	156	0.886267	1.11773	0.333268	0.210297	0.391394	0.23307	0.00263473	-1.82834	down
Rattus_norvegicus_newGene_4127	Rattus_norvegicus_newGene_4127	486	402	368	151	206	173	1.25701	0.925547	0.829871	0.278658	0.448059	0.372373	0.00113582	-1.8366	down
Rattus_norvegicus_newGene_33536	Rattus_norvegicus_newGene_33536	183	29	74	72	45	32	1.4242	0.308526	0.588668	0.34484	0.589999	0.241045	0.027764	-1.85031	down
Rattus_norvegicus_newGene_35025	Rattus_norvegicus_newGene_35025	2011	630	391	483	633	444	4.46214	1.5821	0.868947	0.952469	1.24663	1.06171	0.00793364	-1.85038	down
ENSRNOG00000019587	Ptprn	241	101	82	87	28	94	1.02011	0.378623	0.298204	0.2606	0.097258	0.329089	0.018429	-1.85135	down
Rattus_norvegicus_newGene_21108	Rattus_norvegicus_newGene_21108	301	113	140	110	91	65	2.48394	0.831418	0.994083	0.640762	0.629103	0.44351	0.00886905	-1.85584	down
Rattus_norvegicus_newGene_29363	Rattus_norvegicus_newGene_29363	5003	3126	2205	1764	1725	1227	5.03072	2.68174	2.06227	1.51334	1.77749	1.02347	0.000313	-1.86315	down
ENSRNOG00000016818	Fgfr3	800	112	163	222	170	194	4.12887	0.483052	0.675753	0.779822	0.690651	0.778158	0.0235075	-1.86338	down
Rattus_norvegicus_newGene_18928	Rattus_norvegicus_newGene_18928	1446	267	711	372	339	469	3.40147	0.605647	1.5806	0.720348	0.793956	0.917416	0.0060067	-1.86796	down
ENSRNOG00000008048	Plscr1	793	236	300	287	205	170	13.4761	3.19949	3.81698	3.03225	2.66946	2.15379	0.00621825	-1.86879	down
Rattus_norvegicus_newGene_15147	Rattus_norvegicus_newGene_15147	128	58	63	24	40	47	0.779603	0.31141	0.328966	0.1004	0.20237	0.234201	0.0127526	-1.86896	down
Rattus_norvegicus_newGene_21283	Rattus_norvegicus_newGene_21283	364	164	176	132	78	119	1.27538	0.509328	0.529474	0.32666	0.230333	0.345526	0.00554984	-1.86915	down
ENSRNOG00000010490	Hes2	172	41	116	32	39	77	4.06907	0.857644	2.36007	0.524716	0.774419	1.50076	0.0189257	-1.86999	down
Rattus_norvegicus_newGene_14174	Rattus_norvegicus_newGene_14174	7125	2554	2306	2088	2167	1608	5.95853	1.59103	1.51509	0.764714	1.03717	0.908061	0.00218311	-1.87158	down
Rattus_norvegicus_newGene_35974	Rattus_norvegicus_newGene_35974	495	147	183	141	127	135	1.40922	0.273219	0.375997	0.22864	0.254621	0.265463	0.0088756	-1.87351	down
Rattus_norvegicus_newGene_17763	Rattus_norvegicus_newGene_17763	382	74	220	52	141	116	0.849279	0.14499	0.420823	0.081837	0.263502	0.213846	0.0175866	-1.87569	down
ENSRNOG00000033776	LOC100359668	220	77	207	60	71	83	6.08833	1.8884	4.93882	1.17559	1.65735	1.90365	0.00701876	-1.87803	down
Rattus_norvegicus_newGene_37178	Rattus_norvegicus_newGene_37178	653	368	378	193	228	193	1.18134	0.555496	0.552829	0.231758	0.326304	0.272879	0.00158648	-1.87877	down
Rattus_norvegicus_newGene_34684	Rattus_norvegicus_newGene_34684	994	33	436	242	129	378	2.0555	0.061846	0.802229	0.369804	0.209738	0.637094	0.0419018	-1.88098	down
Rattus_norvegicus_newGene_17773	Rattus_norvegicus_newGene_17773	277	137	157	60	124	64	1.22418	0.538625	0.595967	0.187819	0.462236	0.232632	0.0075215	-1.88538	down
Rattus_norvegicus_newGene_37157	Rattus_norvegicus_newGene_37157	613	331	376	236	176	174	1.10019	0.516668	0.568099	0.325955	0.25937	0.25382	0.00146014	-1.88736	down
Rattus_norvegicus_newGene_30128	Rattus_norvegicus_newGene_30128	200	40	119	59	59	49	0.869277	0.151915	0.447266	0.181629	0.215471	0.174345	0.0152367	-1.89318	down
Rattus_norvegicus_newGene_25630	Rattus_norvegicus_newGene_25630	258	145	84	76	102	44	1.78451	1.1181	0.653519	0.477381	0.804136	0.264624	0.0108126	-1.89348	down
Rattus_norvegicus_newGene_29132	Rattus_norvegicus_newGene_29132	900	266	426	267	263	219	2.55837	0.831075	1.1521	0.730881	0.793256	0.631247	0.00360762	-1.89518	down
ENSRNOG00000021731	LOC103689949	534	163	140	155	142	118	2.80268	0.76023	0.629889	0.575632	0.623845	0.513982	0.0110147	-1.89628	down
Rattus_norvegicus_newGene_12321	Rattus_norvegicus_newGene_12321	590	397	257	60	353	105	1.46148	0.888791	0.576818	0.105895	0.724643	0.216713	0.0123845	-1.89811	down
Rattus_norvegicus_newGene_33958	Rattus_norvegicus_newGene_33958	52	70	70	17	0	53	0.93141	1.12631	1.09806	0.219043	0	0.789124	0.0477045	-1.90095	down
ENSRNOG00000037658	Gprasp2	484	164	148	165	99	126	2.54731	0.765455	0.670809	0.614037	0.437582	0.549255	0.00867458	-1.90125	down
Rattus_norvegicus_newGene_23574	Rattus_norvegicus_newGene_23574	1388	574	406	473	355	311	1.91622	0.704235	0.482646	0.462528	0.412367	0.356873	0.00288034	-1.90587	down
ENSRNOG00000018748	Slc16a11	398	142	132	124	87	109	3.17169	1.00416	0.905034	0.701136	0.579873	0.721989	0.00802618	-1.91439	down
Rattus_norvegicus_newGene_13109	Rattus_norvegicus_newGene_13109	429	87	166	56	83	180	4.70701	0.287218	1.16975	0.184487	0.386856	1.33201	0.0194321	-1.9158	down
Rattus_norvegicus_newGene_35584	Rattus_norvegicus_newGene_35584	3130	1684	1029	639	1243	708	1.22759	0.587206	0.347516	0.177234	0.440159	0.230738	0.00134295	-1.9185	down
Rattus_norvegicus_newGene_15153	Rattus_norvegicus_newGene_15153	128	85	92	51	37	39	0.846471	0.497299	0.525375	0.236966	0.206323	0.209982	0.00397572	-1.91942	down
ENSRNOG00000001557	Cxadr	702	84	148	106	116	254	6.65806	0.704208	1.20644	0.712004	0.921365	1.99763	0.0290849	-1.92286	down
Rattus_norvegicus_newGene_18793	Rattus_norvegicus_newGene_18793	649	425	327	141	212	233	1.09983	0.640185	0.476733	0.195313	0.307317	0.328468	0.00172714	-1.92446	down
ENSRNOG00000002802	Cxcl1	235	70	49	91	27	61	3.87464	1.02728	0.697292	1.06011	0.362905	0.830691	0.0226966	-1.93388	down
Rattus_norvegicus_newGene_3474	Rattus_norvegicus_newGene_3474	3012	476	478	811	218	1066	5.63093	1.26256	1.02575	0.791818	0.443101	1.33605	0.0204112	-1.93473	down
Rattus_norvegicus_newGene_12429	Rattus_norvegicus_newGene_12429	1350	150	183	358	273	276	5.48612	0.674667	0.614234	0.954671	0.999294	1.02872	0.0234456	-1.93744	down
Rattus_norvegicus_newGene_27259	Rattus_norvegicus_newGene_27259	260	54	81	67	75	49	1.03306	0.188091	0.274504	0.188464	0.249888	0.186692	0.0184959	-1.93805	down
Rattus_norvegicus_newGene_5221	Rattus_norvegicus_newGene_5221	206	36	82	51	29	74	1.32904	0.206179	0.454797	0.23009	0.157502	0.392695	0.0223124	-1.94018	down
Rattus_norvegicus_newGene_29667	Rattus_norvegicus_newGene_29667	259	93	255	79	82	86	1.97333	0.624451	1.67388	0.425619	0.524093	0.539945	0.00397888	-1.94039	down
ENSRNOG00000007285	Tp53rk	561	176	234	195	112	147	4.58705	1.27572	1.64799	1.12565	0.766959	0.995421	0.00533783	-1.94064	down
Rattus_norvegicus_newGene_33816	Rattus_norvegicus_newGene_33816	400	75	63	100	85	91	0.857025	0.142901	0.116175	0.150334	0.15253	0.160654	0.024254	-1.94207	down
Rattus_norvegicus_newGene_18706	Rattus_norvegicus_newGene_18706	212	100	70	34	102	30	0.802486	0.334938	0.225842	0.092898	0.356718	0.112179	0.0179081	-1.94322	down
Rattus_norvegicus_newGene_764	Rattus_norvegicus_newGene_764	858	497	390	215	306	219	2.39096	1.23217	0.934353	0.423583	0.716596	0.506002	0.00122437	-1.9484	down
Rattus_norvegicus_newGene_1828	Rattus_norvegicus_newGene_1828	145	734	877	11	165	316	0.255079	0.707393	0.829069	0.03161	0.190122	0.329587	0.0213457	-1.94947	down
ENSRNOG00000016299	Klf4	8868	2619	4390	2876	2326	2001	57.4231	15.0831	24.4822	13.1839	12.6792	10.7697	0.000932628	-1.95723	down
Rattus_norvegicus_newGene_21798	Rattus_norvegicus_newGene_21798	480	164	245	117	210	60	1.03396	0.31417	0.454628	0.177616	0.381045	0.105949	0.00770383	-1.95746	down
Rattus_norvegicus_newGene_6403	Rattus_norvegicus_newGene_6403	533	194	140	126	131	144	1.70268	0.549566	0.383818	0.33388	0.397408	0.382428	0.00769249	-1.95757	down
Rattus_norvegicus_newGene_30674	Rattus_norvegicus_newGene_30674	322	101	110	100	105	43	1.53793	0.427787	0.45165	0.338742	0.41978	0.169712	0.0116004	-1.95764	down
Rattus_norvegicus_newGene_23874	Rattus_norvegicus_newGene_23874	939	326	307	311	386	35	1.48118	0.458278	0.420985	0.346684	0.512275	0.045192	0.0177717	-1.95847	down
ENSRNOG00000015160	Gem	534	286	333	240	116	139	5.02728	2.39248	2.69782	1.60097	0.913496	1.08434	0.00145399	-1.96046	down
Rattus_norvegicus_newGene_20855	Rattus_norvegicus_newGene_20855	598	487	334	95	341	114	1.29299	1.18965	0.807121	0.203155	1.02164	0.282406	0.00357704	-1.96091	down
Rattus_norvegicus_newGene_37325	Rattus_norvegicus_newGene_37325	1279	273	456	391	212	358	0.917438	0.173663	0.281761	0.198307	0.127618	0.213305	0.00509102	-1.96223	down
Rattus_norvegicus_newGene_27972	Rattus_norvegicus_newGene_27972	21	750	502	122	94	136	0.08675	2.68601	1.69792	0.378852	0.328494	0.443625	0.00979623	-1.96321	down
Rattus_norvegicus_newGene_18794	Rattus_norvegicus_newGene_18794	809	394	394	327	231	144	2.24051	0.9698	0.939089	0.641002	0.538242	0.340973	0.00147087	-1.96608	down
Rattus_norvegicus_newGene_37144	Rattus_norvegicus_newGene_37144	153	70	114	41	56	39	0.527537	0.213752	0.340108	0.098419	0.162349	0.111659	0.00513444	-1.97158	down
ENSRNOG00000012929	Wsb1	2007	1684	1592	898	564	626	13.5894	10.1447	9.28376	4.30326	3.21528	3.52507	4.98241e-06	-1.97168	down
Rattus_norvegicus_newGene_6922	Rattus_norvegicus_newGene_6922	302	53	103	52	75	85	2.1833	0.335915	0.64155	0.263696	0.454285	0.506609	0.0174664	-1.97437	down
Rattus_norvegicus_newGene_13239	Rattus_norvegicus_newGene_13239	258	532	182	97	187	51	0.473624	0.869784	0.287252	0.125577	0.289314	0.077958	0.00255593	-1.9807	down
Rattus_norvegicus_newGene_25425	Rattus_norvegicus_newGene_25425	398	103	98	99	96	88	2.28138	0.524873	0.483072	0.40071	0.45913	0.41602	0.0120216	-1.98262	down
Rattus_norvegicus_newGene_10801	Rattus_norvegicus_newGene_10801	1057	219	487	277	267	254	2.48575	0.456611	0.986301	0.460303	0.527701	0.495576	0.00382479	-1.98318	down
Rattus_norvegicus_newGene_32476	Rattus_norvegicus_newGene_32476	518	93	122	108	159	85	4.94312	0.785719	1.00235	0.728188	1.27293	0.668459	0.0168403	-1.98363	down
Rattus_norvegicus_newGene_30673	Rattus_norvegicus_newGene_30673	720	174	205	200	207	112	1.21983	0.265706	0.34004	0.239251	0.294258	0.157076	0.00856938	-1.98534	down
Rattus_norvegicus_newGene_17765	Rattus_norvegicus_newGene_17765	370	116	197	109	87	101	1.02195	0.283651	0.468342	0.212222	0.201077	0.231301	0.00461757	-1.98583	down
ENSRNOG00000046036	Itprip	472	153	231	174	79	127	1.92819	0.538015	0.802913	0.488581	0.264772	0.412181	0.0042479	-1.99734	down
Rattus_norvegicus_newGene_26739	Rattus_norvegicus_newGene_26739	2735	1133	292	1044	855	112	55.9461	22.0626	4.76452	15.6968	18.0959	1.75908	0.0188431	-1.99876	down
ENSRNOG00000060237	Inhbb	560	216	275	178	137	136	2.74809	0.941008	1.16035	0.617576	0.56435	0.555053	0.00229177	-2.00609	down
Rattus_norvegicus_newGene_29873	Rattus_norvegicus_newGene_29873	322	51	83	95	63	63	1.48625	0.206345	0.328809	0.309944	0.242349	0.239846	0.0182802	-2.00806	down
Rattus_norvegicus_newGene_17469	Rattus_norvegicus_newGene_17469	400	58	71	82	94	82	1.47301	0.189048	0.222611	0.212815	0.29122	0.249759	0.0221912	-2.01114	down
Rattus_norvegicus_newGene_36582	Rattus_norvegicus_newGene_36582	469	125	91	111	131	79	1.2974	0.306451	0.217046	0.216895	0.303916	0.181699	0.0129086	-2.01141	down
Rattus_norvegicus_newGene_37609	Rattus_norvegicus_newGene_37609	700	210	208	120	187	186	1.63319	0.424333	0.376923	0.226016	0.32161	0.354667	0.00623992	-2.01582	down
Rattus_norvegicus_newGene_5507	Rattus_norvegicus_newGene_5507	867	248	256	169	262	179	2.49605	0.63325	0.634109	0.343402	0.633302	0.428184	0.00522898	-2.0175	down
Rattus_norvegicus_newGene_20486	Rattus_norvegicus_newGene_20486	189	112	63	48	50	52	1.66591	0.874606	0.479337	0.295475	0.369095	0.382074	0.00591138	-2.02282	down
Rattus_norvegicus_newGene_33822	Rattus_norvegicus_newGene_33822	497	26	51	90	66	141	2.61911	0.120627	0.229345	0.335045	0.290997	0.616978	0.0474157	-2.02319	down
Rattus_norvegicus_newGene_5668	Rattus_norvegicus_newGene_5668	4115	939	811	650	914	1143	3.97512	0.80362	0.672871	0.442746	0.741518	0.915079	0.00497055	-2.0255	down
Rattus_norvegicus_newGene_37341	Rattus_norvegicus_newGene_37341	3188	870	1184	721	879	700	8.00003	1.47427	2.08962	0.976846	1.50341	1.15954	0.00120404	-2.02772	down
ENSRNOG00000059406	Ier5	4997	773	1322	1213	957	1179	36.7224	5.04626	8.36903	6.31027	5.9155	7.20204	0.00432143	-2.03214	down
Rattus_norvegicus_newGene_5670	Rattus_norvegicus_newGene_5670	1086	275	256	175	261	291	2.4393	0.54953	0.494366	0.278392	0.492732	0.54246	0.00643465	-2.03274	down
Rattus_norvegicus_newGene_1196	Rattus_norvegicus_newGene_1196	1416	310	129	192	320	369	2.37771	0.461637	0.185067	0.256715	0.452629	0.513643	0.0173717	-2.03283	down
ENSRNOG00000002072	Eva1c	232	122	102	82	68	39	1.81222	0.847908	0.686707	0.451067	0.447379	0.251031	0.00452322	-2.03619	down
Rattus_norvegicus_newGene_27254	Rattus_norvegicus_newGene_27254	349	212	119	203	61	35	0.906301	0.370306	0.148717	0.237326	0.128109	0.162123	0.00814711	-2.04056	down
ENSRNOG00000000521	Cdkn1a	3656	2448	673	968	1543	309	47.0435	24.0245	6.59023	7.41943	14.7335	2.7143	0.00403336	-2.0413	down
Rattus_norvegicus_newGene_14177	Rattus_norvegicus_newGene_14177	364	260	123	96	164	36	0.998492	0.577031	0.26305	0.186701	0.365851	0.085145	0.00641941	-2.04579	down
Rattus_norvegicus_newGene_36833	Rattus_norvegicus_newGene_36833	219	239	166	43	36	139	1.38916	1.12336	0.789849	0.290864	0.293668	0.54551	0.00380939	-2.04897	down
Rattus_norvegicus_newGene_2065	Rattus_norvegicus_newGene_2065	1268	222	839	457	221	315	2.24928	0.701757	1.30382	0.680397	0.661594	0.335057	0.002532	-2.05066	down
Rattus_norvegicus_newGene_3337	Rattus_norvegicus_newGene_3337	1391	194	638	387	289	307	3.67495	0.45415	1.45109	0.722544	0.642236	0.674327	0.00424401	-2.05813	down
ENSRNOG00000017260	Cdr2	1296	249	431	372	234	287	8.45271	1.44439	2.41696	1.71694	1.28491	1.55614	0.00385121	-2.06457	down
Rattus_norvegicus_newGene_5209	Rattus_norvegicus_newGene_5209	348	52	71	82	51	87	1.69874	0.222754	0.296337	0.281034	0.209062	0.353185	0.0185002	-2.07719	down
Rattus_norvegicus_newGene_15916	Rattus_norvegicus_newGene_15916	579	164	122	215	116	69	7.28669	1.82985	1.31907	1.90963	1.22877	0.722118	0.00947441	-2.07841	down
Rattus_norvegicus_newGene_25744	Rattus_norvegicus_newGene_25744	795	184	236	174	124	235	3.00196	0.847262	1.18196	0.772348	0.39344	0.986983	0.00587322	-2.07952	down
Rattus_norvegicus_newGene_31304	Rattus_norvegicus_newGene_31304	488	217	225	119	126	125	1.43609	0.566125	0.568367	0.246946	0.355846	0.305697	0.00180429	-2.08418	down
ENSRNOG00000008015	Fos	5878	626	4526	1452	1097	1881	56.674	5.36274	37.5847	9.91276	8.90359	15.0758	0.00282307	-2.08527	down
ENSRNOG00000052357	Fosl2	1212	367	439	365	309	190	24.3678	6.54864	7.58773	5.1908	5.22751	3.17375	0.00180815	-2.08733	down
Rattus_norvegicus_newGene_12327	Rattus_norvegicus_newGene_12327	96	88	68	9	56	20	0.592609	0.482529	0.35847	0.037921	0.287871	0.101197	0.00865746	-2.08939	down
ENSRNOG00000021814	Tnfrsf25	332	69	54	83	50	77	3.12429	0.572685	0.436274	0.547772	0.392564	0.601345	0.0165464	-2.09265	down
ENSRNOG00000048363	Dnah5	743	17	857	164	83	357	1.09315	0.02187	1.08616	0.170663	0.102243	0.436226	0.0307704	-2.09515	down
ENSRNOG00000059956	Bcl6b	2108	930	1786	775	410	640	9.65058	3.7862	7.03981	2.51176	1.57712	2.43397	3.74419e-05	-2.09812	down
Rattus_norvegicus_newGene_23538	Rattus_norvegicus_newGene_23538	307	63	84	96	59	49	1.28782	0.233071	0.30257	0.285568	0.207807	0.170635	0.0113288	-2.10067	down
ENSRNOG00000023257	Adamts9	7977	1604	1266	2275	919	1888	15.3435	2.74416	2.09677	3.09751	1.48806	3.0189	0.00586899	-2.10255	down
Rattus_norvegicus_newGene_37165	Rattus_norvegicus_newGene_37165	587	263	206	176	149	106	1.64162	0.653066	0.495916	0.347361	0.34905	0.246407	0.00204245	-2.10602	down
Rattus_norvegicus_newGene_21040	Rattus_norvegicus_newGene_21040	416	191	118	87	154	50	1.24063	0.505263	0.299362	0.180736	0.383197	0.120142	0.0059782	-2.10976	down
Rattus_norvegicus_newGene_32964	Rattus_norvegicus_newGene_32964	3894	2840	1270	1033	1085	942	4.72572	2.22814	1.03807	0.784045	0.933535	0.87928	0.000102325	-2.11173	down
Rattus_norvegicus_newGene_14093	Rattus_norvegicus_newGene_14093	131	204	180	34	7	118	0.829908	0.582258	0.564968	0.188177	0.0529	0.241867	0.0103231	-2.11538	down
Rattus_norvegicus_newGene_37089	Rattus_norvegicus_newGene_37089	587	153	149	76	179	114	1.75648	0.406823	0.383006	0.159809	0.450805	0.282474	0.00808542	-2.12142	down
Rattus_norvegicus_newGene_23873	Rattus_norvegicus_newGene_23873	5536	1248	1162	1270	1207	1000	3.70245	0.765322	0.747369	0.601412	0.73454	0.555789	0.00220476	-2.13433	down
Rattus_norvegicus_newGene_37193	Rattus_norvegicus_newGene_37193	370	59	11	101	20	94	0.818159	0.110887	0.018385	0.160683	0.035148	0.182294	0.0496509	-2.13843	down
Rattus_norvegicus_newGene_14072	Rattus_norvegicus_newGene_14072	844	484	512	256	218	204	2.64406	1.40308	1.27174	0.662246	0.509349	0.651434	0.000144821	-2.14273	down
Rattus_norvegicus_newGene_17425	Rattus_norvegicus_newGene_17425	1571	391	272	352	351	269	1.50727	0.333854	0.224277	0.238783	0.283228	0.22144	0.00423437	-2.14612	down
ENSRNOG00000014205	Klf2	6099	3328	4671	2093	1869	1140	88.4789	42.9421	58.3634	21.5005	22.8285	13.7426	1.45174e-05	-2.14983	down
Rattus_norvegicus_newGene_32963	Rattus_norvegicus_newGene_32963	1313	320	360	268	297	266	2.10316	0.455538	0.49608	0.303156	0.399536	0.354359	0.00248848	-2.15306	down
Rattus_norvegicus_newGene_37610	Rattus_norvegicus_newGene_37610	482	115	134	94	111	98	1.34348	0.308402	0.314739	0.149395	0.388625	0.183235	0.00592587	-2.15484	down
Rattus_norvegicus_newGene_17586	Rattus_norvegicus_newGene_17586	806	198	183	113	206	171	3.08052	0.67145	0.601012	0.30429	0.660638	0.540951	0.00610655	-2.15723	down
Rattus_norvegicus_newGene_17715	Rattus_norvegicus_newGene_17715	10547	3295	2297	2501	2242	2017	11.4649	4.63943	2.53636	2.61198	2.90232	2.69529	0.00131842	-2.15929	down
ENSRNOG00000047977	LOC684871	756	321	443	417	162	28	8.95547	3.38146	4.52027	3.49595	1.61619	0.266871	0.00616723	-2.1652	down
Rattus_norvegicus_newGene_18177	Rattus_norvegicus_newGene_18177	4783	1133	1211	1042	1115	832	5.67391	1.17489	1.21656	0.869987	1.16778	0.841094	0.00137576	-2.16535	down
ENSRNOG00000052142	Ahsa2	3149	687	696	765	516	671	38.3168	7.43051	7.29053	6.58641	5.27992	6.78668	0.00201566	-2.16562	down
Rattus_norvegicus_newGene_2463	Rattus_norvegicus_newGene_2463	361	32	359	193	66	34	1.48769	0.180279	1.10805	0.69596	0.292547	0.234415	0.014016	-2.16815	down
Rattus_norvegicus_newGene_11109	Rattus_norvegicus_newGene_11109	232	79	90	64	59	35	0.836619	0.251013	0.27833	0.162829	0.177981	0.10298	0.00488979	-2.17069	down
Rattus_norvegicus_newGene_31056	Rattus_norvegicus_newGene_31056	444	88	131	69	77	123	2.44314	0.427519	0.618307	0.266345	0.354398	0.559138	0.00749731	-2.18215	down
Rattus_norvegicus_newGene_7851	Rattus_norvegicus_newGene_7851	210	86	68	42	55	42	1.81198	0.660435	0.502257	0.256514	0.396313	0.300474	0.00471284	-2.18406	down
Rattus_norvegicus_newGene_2786	Rattus_norvegicus_newGene_2786	6042	823	513	1560	1179	660	4.84269	0.661131	0.386577	0.87582	0.89648	0.510444	0.0106867	-2.19837	down
Rattus_norvegicus_newGene_37194	Rattus_norvegicus_newGene_37194	210	82	124	73	47	34	0.942895	0.327662	0.480752	0.231998	0.177846	0.124389	0.00242162	-2.20546	down
Rattus_norvegicus_newGene_16889	Rattus_norvegicus_newGene_16889	82	77	107	24	17	40	0.545822	0.456894	0.611279	0.11147	0.093044	0.220811	0.000929649	-2.21215	down
Rattus_norvegicus_newGene_31273	Rattus_norvegicus_newGene_31273	139693	40475	33569	16827	32976	33428	264.712	25.9013	20.868	10.494	25.6707	20.2248	0.00187525	-2.21317	down
Rattus_norvegicus_newGene_22894	Rattus_norvegicus_newGene_22894	2710	492	334	553	471	501	105.111	16.9565	11.1552	15.1632	15.35	16.1438	0.00506746	-2.21909	down
Rattus_norvegicus_newGene_9577	Rattus_norvegicus_newGene_9577	269	69	54	58	84	17	4.10168	0.85396	0.596448	0.62038	0.787905	0.138413	0.0148882	-2.21911	down
Rattus_norvegicus_newGene_17766	Rattus_norvegicus_newGene_17766	809	122	188	107	268	77	1.42549	0.186192	0.293937	0.126709	0.494647	0.111022	0.0113896	-2.22494	down
ENSRNOG00000008001	Rab3b	43	67	94	27	21	10	0.567643	0.78426	1.07654	0.249453	0.232708	0.107759	0.000568998	-2.22594	down
Rattus_norvegicus_newGene_37327	Rattus_norvegicus_newGene_37327	4592	1030	1213	538	1090	1033	9.06861	1.55714	1.14786	0.788502	1.16554	1.23225	0.00169911	-2.22931	down
Rattus_norvegicus_newGene_18966	Rattus_norvegicus_newGene_18966	2756	779	2354	665	896	458	3.46186	1.17897	2.5466	0.603091	1.09229	0.76819	0.000115736	-2.23809	down
Rattus_norvegicus_newGene_19295	Rattus_norvegicus_newGene_19295	272	84	167	96	35	62	0.949954	0.334851	0.645702	0.251052	0.115496	0.225529	0.00252763	-2.2394	down
Rattus_norvegicus_newGene_21799	Rattus_norvegicus_newGene_21799	432	85	144	80	119	55	1.22286	0.214038	0.35097	0.158815	0.283187	0.128151	0.00565079	-2.25545	down
Rattus_norvegicus_newGene_17758	Rattus_norvegicus_newGene_17758	1866	486	554	505	333	299	2.72259	0.630403	0.784912	0.521211	0.445245	0.369799	0.000875734	-2.26776	down
Rattus_norvegicus_newGene_25745	Rattus_norvegicus_newGene_25745	380	94	68	60	80	72	2.96866	0.64863	0.455282	0.329284	0.525066	0.462024	0.0073982	-2.26889	down
Rattus_norvegicus_newGene_23320	Rattus_norvegicus_newGene_23320	3551	500	640	615	809	478	5.23887	0.669664	0.808672	0.676454	1.03563	0.595713	0.00356087	-2.2837	down
Rattus_norvegicus_newGene_33883	Rattus_norvegicus_newGene_33883	5274	1922	2957	1136	1330	1044	5.09451	1.65093	2.46024	0.776875	1.08135	0.83827	3.96421e-05	-2.28406	down
Rattus_norvegicus_newGene_26948	Rattus_norvegicus_newGene_26948	6352	2035	3790	1694	1711	869	12.1403	4.03161	8.02412	2.74332	3.50942	1.81723	0.000104033	-2.28502	down
Rattus_norvegicus_newGene_12749	Rattus_norvegicus_newGene_12749	146	788	423	265	31	64	0.311224	1.81166	0.829158	0.500594	0.050872	0.099764	0.0011281	-2.29039	down
Rattus_norvegicus_newGene_3405	Rattus_norvegicus_newGene_3405	1720	316	268	255	318	343	4.10262	0.948499	0.657506	0.497723	0.615594	0.679555	0.00426827	-2.29171	down
ENSRNOG00000021750	Id1	9720	2231	2967	2275	1940	1494	155.44	31.7211	40.8641	25.7532	26.1182	19.858	0.000642915	-2.29484	down
Rattus_norvegicus_newGene_26594	Rattus_norvegicus_newGene_26594	7119	2310	2354	1414	1981	865	26.7769	10.3741	10.2357	3.76109	8.42207	2.69181	0.000402549	-2.30677	down
ENSRNOG00000018484	Plk3	830	235	526	238	190	124	5.32252	1.33605	2.90288	1.07939	1.0218	0.66103	0.000451236	-2.31059	down
ENSRNOG00000024846	Ier5l	534	62	74	86	87	98	5.20159	0.531205	0.617127	0.593507	0.708695	0.791941	0.0115033	-2.32005	down
Rattus_norvegicus_newGene_14699	Rattus_norvegicus_newGene_14699	655	5	704	99	24	315	1.20284	0.00597	1.01073	0.126217	0.030287	0.486657	0.0453905	-2.3255	down
Rattus_norvegicus_newGene_13096	Rattus_norvegicus_newGene_13096	414	141	85	80	86	69	2.25485	0.683829	0.395438	0.305934	0.394067	0.308366	0.00345924	-2.32656	down
Rattus_norvegicus_newGene_37159	Rattus_norvegicus_newGene_37159	404	140	102	79	98	56	1.3389	0.412671	0.344414	0.184274	0.27157	0.165089	0.00290888	-2.32898	down
Rattus_norvegicus_newGene_36374	Rattus_norvegicus_newGene_36374	222	157	167	42	52	68	0.772629	0.47868	0.500245	0.101146	0.14934	0.191966	0.000386645	-2.35822	down
Rattus_norvegicus_newGene_36473	Rattus_norvegicus_newGene_36473	405	123	131	43	125	55	1.14343	0.308193	0.319206	0.085836	0.297188	0.1283	0.00378975	-2.36413	down
Rattus_norvegicus_newGene_832	Rattus_norvegicus_newGene_832	437	29	99	75	65	79	1.90661	0.105987	0.369138	0.224221	0.228829	0.272544	0.0120932	-2.36696	down
Rattus_norvegicus_newGene_283	Rattus_norvegicus_newGene_283	8248	3448	2919	276	2732	1638	8.5342	1.59612	1.18321	0.152924	1.93563	1.02601	0.00244731	-2.37067	down
ENSRNOG00000046377	Btnl9	1465	988	680	435	185	382	14.1127	8.46034	5.63624	2.96353	1.49758	3.05937	3.37562e-05	-2.38098	down
Rattus_norvegicus_newGene_18797	Rattus_norvegicus_newGene_18797	860	123	132	137	147	142	2.66848	0.339123	0.351831	0.300431	0.384266	0.366646	0.00607388	-2.38202	down
ENSRNOG00000032917	Zfand2a	5578	1292	914	1258	820	868	28.7381	5.99696	4.11627	4.67559	3.65989	3.78023	0.00104251	-2.38339	down
Rattus_norvegicus_newGene_25747	Rattus_norvegicus_newGene_25747	1157	271	470	184	254	203	1.80778	0.376268	0.631987	0.203474	0.334364	0.263473	0.000636424	-2.39657	down
Rattus_norvegicus_newGene_14083	Rattus_norvegicus_newGene_14083	289	140	162	60	77	46	0.811074	0.349513	0.390731	0.153282	0.182029	0.105879	0.000583371	-2.4039	down
Rattus_norvegicus_newGene_17793	Rattus_norvegicus_newGene_17793	172	52	135	88	19	13	0.770038	0.2041	0.520402	0.277281	0.068606	0.040923	0.00439932	-2.4057	down
ENSRNOG00000010994	Has1	359	38	168	61	77	54	2.62317	0.246276	1.05592	0.311693	0.468171	0.325182	0.00489281	-2.41609	down
Rattus_norvegicus_newGene_23565	Rattus_norvegicus_newGene_23565	775	171	212	154	179	75	3.04102	0.604768	1.33847	0.542825	0.505296	0.386051	0.00231658	-2.41768	down
Rattus_norvegicus_newGene_19518	Rattus_norvegicus_newGene_19518	392	175	180	198	25	37	1.87152	0.740159	0.738006	0.669011	0.098301	0.145545	0.00318911	-2.41842	down
Rattus_norvegicus_newGene_24693	Rattus_norvegicus_newGene_24693	436851	116033	57691	89575	127332	5614	1509.56	341.896	161.093	241.754	347.745	20.663	0.0127218	-2.42024	down
Rattus_norvegicus_newGene_22107	Rattus_norvegicus_newGene_22107	803	213	201	140	162	119	1.39417	0.328958	0.299751	0.171847	0.236921	0.170989	0.00145277	-2.42428	down
Rattus_norvegicus_newGene_9606	Rattus_norvegicus_newGene_9606	6690	1624	3688	1183	805	1880	6.14836	1.46914	3.2693	0.876789	0.710474	1.63671	0.000165844	-2.42494	down
Rattus_norvegicus_newGene_23085	Rattus_norvegicus_newGene_23085	364	133	49	109	46	43	14.4508	4.67419	1.67911	3.04584	1.53401	1.41298	0.00487422	-2.42986	down
Rattus_norvegicus_newGene_15160	Rattus_norvegicus_newGene_15160	283	42	78	49	70	22	2.52925	0.328107	0.600625	0.306746	0.523599	0.158815	0.00747909	-2.44185	down
Rattus_norvegicus_newGene_31277	Rattus_norvegicus_newGene_31277	275	209	138	33	55	87	1.41196	0.905576	0.564953	0.119962	0.236495	0.346993	0.000564199	-2.45799	down
ENSRNOG00000014900	Crem	7956	1193	2148	1388	1246	1312	43.371	6.60497	12.0781	7.23176	8.32201	8.29842	0.000759672	-2.46286	down
Rattus_norvegicus_newGene_570	Rattus_norvegicus_newGene_570	394	165	143	91	70	63	2.2766	0.855305	0.646328	0.401184	0.306409	0.280951	0.000629304	-2.46415	down
ENSRNOG00000048039	LOC679149	156	118	81	4	0	93	1.67416	1.12456	0.744839	0.026076	0	0.828694	0.0462093	-2.46538	down
ENSRNOG00000046112	Dedd2	4224	719	752	811	644	563	29.0814	4.3993	4.45961	3.95129	3.73155	3.22298	0.00098689	-2.49161	down
ENSRNOG00000014448	Arntl	241	2915	2118	662	183	253	1.23751	13.3591	9.39693	2.41359	0.793319	1.08346	2.74249e-05	-2.49934	down
Rattus_norvegicus_newGene_22110	Rattus_norvegicus_newGene_22110	67	55	63	10	13	24	0.539966	0.391053	0.437092	0.057016	0.082945	0.157274	0.000490725	-2.50861	down
Rattus_norvegicus_newGene_36553	Rattus_norvegicus_newGene_36553	867	429	280	93	119	242	2.62545	1.22778	0.944983	0.4097	0.496843	0.927359	0.000343149	-2.54857	down
Rattus_norvegicus_newGene_27476	Rattus_norvegicus_newGene_27476	886	401	296	162	177	126	1.54607	0.622223	0.444597	0.199364	0.258858	0.18282	0.000128741	-2.56694	down
Rattus_norvegicus_newGene_23319	Rattus_norvegicus_newGene_23319	2648	471	733	345	489	375	3.60193	0.585859	0.857892	0.353148	0.559973	0.423488	0.000413551	-2.57814	down
Rattus_norvegicus_newGene_37169	Rattus_norvegicus_newGene_37169	755	332	401	23	193	175	1.50387	0.587372	0.687705	0.062972	0.323165	0.288928	0.00136668	-2.58683	down
Rattus_norvegicus_newGene_26502	Rattus_norvegicus_newGene_26502	54	151	219	98	0	0	0.158731	0.395936	0.55541	0.207366	0	0	0.0497639	-2.59562	down
Rattus_norvegicus_newGene_27475	Rattus_norvegicus_newGene_27475	994	124	224	114	139	175	1.84281	0.203624	0.357122	0.148802	0.216153	0.269222	0.00224507	-2.59954	down
ENSRNOG00000021824	Dnajb1	7649	1017	1192	1352	965	930	53.5072	6.32291	7.17728	6.69287	5.67865	5.40351	0.00103462	-2.63318	down
Rattus_norvegicus_newGene_5223	Rattus_norvegicus_newGene_5223	2595	124	46	321	283	377	4.46009	0.166174	0.225357	0.389127	0.492344	0.473911	0.018369	-2.63691	down
Rattus_norvegicus_newGene_37502	Rattus_norvegicus_newGene_37502	252	67	62	39	46	27	8.45193	1.98367	1.79734	0.921303	1.30146	0.729579	0.00187865	-2.6565	down
ENSRNOG00000013408	Npas2	364	1078	1117	301	94	127	1.30222	3.43492	3.44855	0.76237	0.283729	0.377372	9.15889e-08	-2.66301	down
Rattus_norvegicus_newGene_30983	Rattus_norvegicus_newGene_30983	229	240	83	33	72	26	0.494227	0.460728	0.153272	0.049614	0.130539	0.046543	0.000413648	-2.68427	down
ENSRNOG00000012886	Maff	2520	259	339	353	351	292	19.8878	1.81313	2.30197	1.96888	2.32915	1.90997	0.0019287	-2.68428	down
Rattus_norvegicus_newGene_23536	Rattus_norvegicus_newGene_23536	2901	321	369	402	476	265	12.1535	2.24184	2.01358	1.85453	2.49636	1.58813	0.00192024	-2.6864	down
Rattus_norvegicus_newGene_11733	Rattus_norvegicus_newGene_11733	600	2	79	43	100	73	4.40026	0.011702	0.497141	0.221277	0.610159	0.436279	0.0303007	-2.70417	down
ENSRNOG00000000902	Hsph1	31535	2790	4509	5038	3283	4103	140.206	11.0325	17.2651	15.8586	12.2887	15.1643	0.00188658	-2.70499	down
Rattus_norvegicus_newGene_20107	Rattus_norvegicus_newGene_20107	67	90	64	54	0	0	0.553274	0.661565	0.452874	0.313654	0	0	0.0263633	-2.74187	down
Rattus_norvegicus_newGene_362	Rattus_norvegicus_newGene_362	5617	996	2465	261	2059	0	1.98996	0.406393	0.732996	0.58475	0.772073	0	0.0496921	-2.74296	down
Rattus_norvegicus_newGene_2239	Rattus_norvegicus_newGene_2239	1338	258	0	102	208	173	2.51696	0.430526	0	0.135323	0.328534	0.26969	0.0435494	-2.74506	down
ENSRNOG00000003538	Adamts4	149	451	240	69	51	41	0.403111	1.08912	0.559632	0.131425	0.11501	0.091828	2.09966e-06	-2.75497	down
Rattus_norvegicus_newGene_20557	Rattus_norvegicus_newGene_20557	1998	32	55	15	284	340	6.6595	0.09194	0.155226	0.033661	0.774098	0.917017	0.0401152	-2.77143	down
Rattus_norvegicus_newGene_19794	Rattus_norvegicus_newGene_19794	851	169	236	103	99	137	2.42792	0.429048	0.579327	0.207422	0.236348	0.32405	0.000439947	-2.79334	down
ENSRNOG00000033433	Csrnp1	3963	449	738	692	417	395	20.9328	2.10318	3.3572	2.58605	1.85078	1.73105	0.000529569	-2.81407	down
Rattus_norvegicus_newGene_19224	Rattus_norvegicus_newGene_19224	1108078	59116	140040	126041	141045	102116	4268.25	217.589	496.341	377.801	478.653	346.551	0.00225105	-2.89211	down
Rattus_norvegicus_newGene_35589	Rattus_norvegicus_newGene_35589	556	128	70	79	0	113	2.2809	0.464162	0.245566	0.227861	0	0.383058	0.016284	-2.97505	down
Rattus_norvegicus_newGene_38322	Rattus_norvegicus_newGene_38322	391	66	132	89	44	12	1.72721	0.329388	0.554126	0.355381	0.158941	0.051391	0.00118932	-2.99912	down
Rattus_norvegicus_newGene_37739	Rattus_norvegicus_newGene_37739	815	98	73	105	48	103	2.13639	0.18916	0.149979	0.154023	0.174107	0.183962	0.00202867	-3.01862	down
Rattus_norvegicus_newGene_5216	Rattus_norvegicus_newGene_5216	5467	295	2313	864	890	68	6.66074	0.211946	1.4672	0.541521	0.493432	0.112794	0.0017384	-3.09675	down
Rattus_norvegicus_newGene_20379	Rattus_norvegicus_newGene_20379	2447	247	236	333	265	109	3.36264	0.354581	0.329415	0.372596	0.299975	0.156883	0.00089879	-3.14635	down
Rattus_norvegicus_newGene_17722	Rattus_norvegicus_newGene_17722	745	132	231	0	132	86	4.64491	0.708099	1.20405	0	0.719635	0.431257	0.00857762	-3.14887	down
Rattus_norvegicus_newGene_20692	Rattus_norvegicus_newGene_20692	652	242	184	95	78	47	1.08921	0.392699	0.263659	0.163664	0.108788	0.063838	3.3108e-05	-3.16073	down
Rattus_norvegicus_newGene_5969	Rattus_norvegicus_newGene_5969	274484	14968	2843	1435	27910	36643	858.275	161.343	38.0975	16.69	91.2113	105.402	0.0178396	-3.19869	down
ENSRNOG00000047746	AABR07000398.1	213647	9489	17452	21073	20290	14988	2871.33	113.423	202.004	200.534	229.596	167.466	0.00157763	-3.20674	down
ENSRNOG00000059714	Hsp90aa1	39491	2829	2962	4456	2579	3306	219.379	13.9743	14.1675	17.5263	12.0607	15.2673	0.000878281	-3.25117	down
ENSRNOG00000049985	Gprasp1	292	181	3	6	70	7	0.701666	0.386595	0.005227	0.009877	0.139909	0.013728	0.0119711	-3.27944	down
Rattus_norvegicus_newGene_27447	Rattus_norvegicus_newGene_27447	27978	1652	547	3356	1853	1790	877.567	45.9292	14.7066	74.2964	48.7585	46.513	0.00329391	-3.28873	down
ENSRNOG00000050630	AABR07070043.1	23694	6066	57924	1271	8249	2092	306.339	69.7518	644.998	11.6276	89.7944	22.4857	4.41264e-05	-3.29962	down
Rattus_norvegicus_newGene_34061	Rattus_norvegicus_newGene_34061	806	31	68	48	110	34	1.64471	0.056024	0.118242	0.069134	0.188889	0.057395	0.00346473	-3.30365	down
ENSRNOG00000007029	Dnaja1	25729	1752	1888	2684	1795	1952	244.843	14.8222	15.4708	18.084	14.378	15.4412	0.000754884	-3.30985	down
Rattus_norvegicus_newGene_15161	Rattus_norvegicus_newGene_15161	526	164	271	189	0	0	1.32353	0.362169	0.586609	0.332194	0	0	0.0280708	-3.35047	down
Rattus_norvegicus_newGene_37085	Rattus_norvegicus_newGene_37085	739	160	71	47	82	55	1.59419	0.306384	0.131395	0.070418	0.14763	0.097161	0.000359807	-3.3608	down
ENSRNOG00000007219	LOC103692716	29581	1780	1824	3391	1628	2124	205.817	11.0099	10.928	16.7048	9.53635	12.2835	0.000959345	-3.36667	down
ENSRNOG00000009565	Pdk4	5463	94611	11066	6761	1826	3965	53.2036	819.625	92.8238	46.6284	14.9684	32.1025	7.31324e-06	-3.37783	down
ENSRNOG00000003745	Atf3	8620	413	1906	1036	450	606	62.3362	2.85631	12.567	5.41263	2.93613	3.70319	0.000193013	-3.45402	down
Rattus_norvegicus_newGene_2474	Rattus_norvegicus_newGene_2474	1410	4058	3361	0	70	851	4.1719	10.6844	8.56956	0	0.225776	2.09704	0.00447873	-3.49277	down
ENSRNOG00000018257	Hpx	461	22	503	93	44	12	4.50717	0.184888	4.23784	0.641901	0.359331	0.090344	0.000505231	-3.50494	down
ENSRNOG00000005600	Nr4a2	4497	238	1215	339	185	475	20.4108	0.959806	4.74915	1.08748	0.706441	1.79153	9.88438e-05	-3.56645	down
Rattus_norvegicus_newGene_2601	Rattus_norvegicus_newGene_2601	1074	108	122	47	128	45	1.15457	0.103045	0.112451	0.035289	0.115704	0.039801	0.000466317	-3.56799	down
Rattus_norvegicus_newGene_10418	Rattus_norvegicus_newGene_10418	534	264	0	38	0	86	1.01394	0.44597	0	0.050964	0	0.135143	0.0288488	-3.59494	down
Rattus_norvegicus_newGene_28834	Rattus_norvegicus_newGene_28834	819	156	65	58	59	45	2.87792	0.486638	0.194077	0.144104	0.17307	0.128804	0.000132825	-3.69956	down
ENSRNOG00000014375	Adgrb2	15	3267	51	150	52	80	0.044892	8.99526	0.1323	0.324795	0.133156	0.204575	0.00220554	-3.71955	down
Rattus_norvegicus_newGene_18705	Rattus_norvegicus_newGene_18705	226	209	200	13	40	16	0.978906	0.534135	0.541339	0.066151	0.251946	0.098691	4.49098e-07	-3.7219	down
ENSRNOG00000046667	Fosb	3324	141	631	168	231	224	14.6067	0.553722	2.41877	0.52082	0.860919	0.820254	0.000114084	-3.73145	down
Rattus_norvegicus_newGene_5222	Rattus_norvegicus_newGene_5222	1629	0	341	150	0	162	5.73303	0	1.03177	0.373142	0	0.469709	0.0356477	-3.76109	down
Rattus_norvegicus_newGene_6977	Rattus_norvegicus_newGene_6977	1145	5	80	111	0	90	6.51461	0.02602	0.44305	0.50551	0	0.477829	0.0177447	-3.82391	down
Rattus_norvegicus_newGene_31739	Rattus_norvegicus_newGene_31739	97	616	689	125	0	0	0.131195	0.704075	0.640628	0.097359	0	0	0.00612759	-3.88491	down
Rattus_norvegicus_newGene_5267	Rattus_norvegicus_newGene_5267	1253	28	183	35	40	94	7.58261	0.149629	0.951628	0.149976	0.199394	0.472279	0.000304726	-4.15152	down
ENSRNOG00000017716	Ucp3	1140	48817	4169	1707	383	865	5.071	193.213	15.9764	5.37856	1.43379	3.19753	2.50657e-06	-4.39481	down
ENSRNOG00000050647	LOC108348108	101987	509	3723	3114	1322	3236	636.219	2.81891	20.0024	13.7545	6.94161	16.7812	0.000331173	-4.97885	down
ENSRNOG00000005964	Nr4a3	12005	376	934	348	91	293	41.8577	1.16584	2.80251	0.858865	0.265257	0.849396	6.55472e-06	-5.34683	down
ENSRNOG00000045654	Hspa1a	123812	835	2201	2861	1263	2202	932.585	5.54798	14.2685	15.2178	7.93885	13.6932	0.00013337	-5.53906	down
ENSRNOG00000007545	Angptl4	28	5960	129	19	9	64	0.222298	43.0158	0.895113	0.105001	0.056849	0.427172	1.14276e-05	-6.1145	down
Rattus_norvegicus_newGene_5220	Rattus_norvegicus_newGene_5220	632	127	132	0	0	0	1.88846	0.289427	0.251457	0	0	0	4.38544e-14	-11.9989	down
