# Supplementary material for: Construction and analysis of a network of exercise-induced mitochondria-related non-coding RNA in the regulation of diabetic cardiomyopathy
Source: PLoS One. 2024 Mar 28;19(3):e0297848. doi: 10.1371/journal.pone.0297848 (PMC10977711; doi:10.1371/journal.pone.0297848)
Supplement: S1 Data — The heart was obtained at 12 weeks, which means that the animals were diabetic for four weeks. The left ventricle of the heart was analyzed. 3 for each group. (XLSX) [file pone.0297848.s002.xlsx]

## Sheet: Sheet1
ID	adj.P.Val	P.Value	t	B	logFC	Gene.symbol	Gene.title
1398250_at	0.1191	0.0004719	7.19	0.57521	3.77092	Acot1	acyl-CoA thioesterase 1
1387088_at	0.3092	0.0131143	3.56	-2.66784	3.7234	Gal	galanin and GMAP prepropeptide
1377037_at	0.3251	0.0167807	3.35	-2.91949	3.50688	Acot4	acyl-CoA thioesterase 4
1370310_at	0.075	8.896e-05	9.86	1.96839	3.4405	Hmgcs2	3-hydroxy-3-methylglutaryl-CoA synthase 2
1385870_at	0.1086	0.00025814	8.07	1.10391	3.25999
1388278_at	0.1544	0.00113155	6.06	-0.23296	3.24857	Hspa1l	heat shock protein 1-like
1394124_at	0.2338	0.00429643	4.59	-1.53743	3.22627	Mplkip	M-phase specific PLK1 interacting protein
1368395_at	0.0298	1.87e-06	19.8	4.19318	3.07297	Gpc3	glypican 3
1369677_at	0.2145	0.00362402	4.77	-1.36739	3.04903	Cnr1	cannabinoid receptor 1
1390570_at	0.1973	0.00234129	5.22	-0.93521	3.01583
1388802_at	0.1479	0.00097546	6.24	-0.09272	2.95964	Bex1	brain expressed, X-linked 1
1373350_at	0.457	0.0672212	2.26	-4.32378	2.95131	Psip1	PC4 and SFRS1 interacting protein 1
1387613_at	0.1175	0.00043121	7.32	0.65585	2.90325	Npy2r	neuropeptide Y receptor Y2
1369364_at	0.2245	0.00398286	4.67	-1.46161	2.89859	Atp1a4	ATPase Na+/K+ transporting subunit alpha 4
1369503_at	0.1612	0.00136756	5.83	-0.41358	2.87498	Amy2a3	amylase 2a3
1373326_at	0.3334	0.018816	3.26	-3.03637	2.85025	Slc4a10	solute carrier family 4 member 10
1374723_at	0.3648	0.0283525	2.92	-3.45436	2.8354	Icoslg	inducible T-cell co-stimulator ligand
1376228_at	0.1175	0.00045367	7.25	0.61051	2.83164
1368684_at	0.2025	0.00294371	4.98	-1.16089	2.79383	Fat2	FAT atypical cadherin 2
1367564_at	0.054	1.665e-05	13.4	3.11769	2.76661	Nppa	natriuretic peptide A
1370605_s_at	0.075	8.613e-05	9.91	1.99305	2.74886	Lepr	leptin receptor
1387908_at	0.3092	0.013534	3.53	-2.69998	2.74757	Rasd1	ras related dexamethasone induced 1
1369427_at	0.177	0.00183376	5.49	-0.69662	2.74098	Mpeg1	macrophage expressed 1
1389500_at	0.4021	0.0398025	2.66	-3.79846	2.69995	Rhou	ras homolog family member U
1372321_at	0.1612	0.00140739	5.8	-0.44111	2.67473	Lyl1	LYL1, basic helix-loop-helix family member
1369056_at	0.449	0.0639233	2.3	-4.27382	2.67348	Rpe65	RPE65, retinoid isomerohydrolase
1373275_at	0.398	0.0381885	2.69	-3.7566	2.64897
1375330_at	0.1242	0.00051926	7.06	0.4891	2.64797
1370269_at	0.3069	0.0119834	3.64	-2.57585	2.64605	Cyp1a1	cytochrome P450, family 1, subfamily a, polypeptide 1
1369910_at	0.4152	0.0469172	2.53	-3.96432	2.64548	Prlhr	prolactin releasing hormone receptor
1389161_at	0.3285	0.0179323	3.3	-2.98726	2.6254
1368548_at	0.1175	0.00037934	7.5	0.76953	2.5985	Slc12a1	solute carrier family 12 member 1
1374699_at	0.1175	0.00036064	7.57	0.81404	2.57428	Fam84a	family with sequence similarity 84, member A
1379183_at	0.2529	0.00597213	4.27	-1.86863	2.5636	Wdr62	WD repeat domain 62
1367871_at	0.3071	0.0121868	3.62	-2.59302	2.54099	Cyp2e1	cytochrome P450, family 2, subfamily e, polypeptide 1
1387955_at	0.516	0.101137	1.96	-4.72449	2.52495	Ugt2b17	UDP glucuronosyltransferase 2 family, polypeptide B15
1369050_at	0.1314	0.00060651	6.85	0.34799	2.51889	Pik3c2g	phosphatidylinositol-4-phosphate 3-kinase, catalytic subunit type 2 gamma
1389662_at	0.1218	0.00049737	7.12	0.52794	2.51264	Vps25///Cntd1///Wnk4	vacuolar protein sorting 25///cyclin N-terminal domain containing 1///WNK lysine deficient protein kinase 4
1387796_at	0.4085	0.0435421	2.59	-3.88912	2.49226	Alox15	arachidonate 15-lipoxygenase
1392868_at	0.4347	0.0577124	2.37	-4.17195	2.47811	Srsf10	serine and arginine rich splicing factor 10
1390368_at	0.4002	0.0389327	2.67	-3.77612	2.46921	Zfhx2	zinc finger homeobox 2
1373085_at	0.2338	0.00427679	4.6	-1.53284	2.4656	Cbr3	carbonyl reductase 3
1388263_at	0.397	0.0374193	2.71	-3.736	2.45423	Kcna6	potassium voltage-gated channel subfamily A member 6
1374434_at	0.4167	0.0481408	2.51	-3.99021	2.43514	LOC498222	similar to specifically androgen-regulated protein
1369091_at	0.0967	0.00015782	8.86	1.51492	2.4336	Chrnb1	cholinergic receptor nicotinic beta 1 subunit
1368968_at	0.3769	0.0312201	2.85	-3.55231	2.41991	Arrb1	arrestin, beta 1
1368683_at	0.403	0.040544	2.64	-3.81711	2.41964	Olr1	oxidized low density lipoprotein (lectin-like) receptor 1
1370815_at	0.1175	0.00038916	7.46	0.74694	2.40357	Nefh	neurofilament, heavy polypeptide
1388924_at	0.4697	0.0734754	2.19	-4.41185	2.39533	Angptl4	angiopoietin-like 4
1375511_at	0.4679	0.0721693	2.21	-4.39413	2.39276	Neo1	neogenin 1
1390530_at	0.3856	0.0338661	2.78	-3.6349	2.39005	Slc16a12	solute carrier family 16, member 12
1369889_at	0.3085	0.0127031	3.59	-2.63534	2.38649	Ifnb1	interferon beta 1
1373005_at	0.1711	0.00172055	5.57	-0.63481	2.37485	Krtdap	keratinocyte differentiation associated protein
1368864_at	0.4025	0.0403736	2.65	-3.81285	2.36846	Synpr	synaptoporin
1390013_at	0.0842	0.00011867	9.34	1.74402	2.36832
1368803_at	0.3748	0.0305949	2.86	-3.53176	2.36829	Insl6	insulin-like 6
1376667_at	0.3043	0.0111836	3.7	-2.50543	2.35928	Cyp26b1	cytochrome P450, family 26, subfamily b, polypeptide 1
1378307_at	0.3525	0.0241255	3.05	-3.28995	2.35911	LOC102547892	uncharacterized LOC102547892
1377227_at	0.4076	0.0432648	2.59	-3.88267	2.34785
1387230_at	0.3881	0.0348523	2.76	-3.66401	2.33788	Slc12a3	solute carrier family 12 member 3
1389987_at	0.3504	0.0234341	3.08	-3.26031	2.33194	Trib1	tribbles pseudokinase 1
1389093_at	0.3071	0.0122467	3.62	-2.59802	2.32858	Pak1	p21 (RAC1) activated kinase 1
1387607_at	0.2889	0.00929363	3.86	-2.31693	2.32507	Npffr2	neuropeptide FF receptor 2
1369072_at	0.509	0.0948704	2	-4.66242	2.32336	Adh7	alcohol dehydrogenase 7 (class IV), mu or sigma polypeptide
1373361_at	0.4574	0.0675612	2.26	-4.32879	2.30231
1375236_at	0.2992	0.0107465	3.73	-2.4648	2.29859	Cep126	centrosomal protein 126
1388211_s_at	0.0732	2.756e-05	12.2	2.80097	2.29355	Acot2///Acot1	acyl-CoA thioesterase 2///acyl-CoA thioesterase 1
1375614_at	0.3475	0.0228735	3.1	-3.23562	2.29348	Prdm12	PR domain 12
1387615_at	0.3167	0.0152558	3.43	-2.82222	2.28804	St8sia2	ST8 alpha-N-acetyl-neuraminide alpha-2,8-sialyltransferase 2
1368782_at	0.2355	0.00444038	4.56	-1.57045	2.27974	Sstr2	somatostatin receptor 2
1387057_at	0.1699	0.00168578	5.59	-0.61504	2.27551	Slc7a8	solute carrier family 7 member 8
1387149_at	0.4245	0.0520464	2.45	-4.06853	2.27533	Erap1	endoplasmic reticulum aminopeptidase 1
1390008_at	0.2338	0.0042754	4.6	-1.53252	2.2646	Cited4	Cbp/p300-interacting transactivator, with Glu/Asp-rich carboxy-terminal domain, 4
1372673_at	0.1578	0.00128834	5.9	-0.3565	2.26299
1369464_at	0.3326	0.01857	3.27	-3.02293	2.26148	Zp1	zona pellucida glycoprotein 1
1370093_at	0.5005	0.089903	2.04	-4.61002	2.25595	Htr1f	5-hydroxytryptamine receptor 1F
1389997_at	0.169	0.00166469	5.6	-0.60286	2.244	Cd3e	CD3e molecule
1369470_at	0.4823	0.0789311	2.14	-4.48246	2.22713	Akap14	A-kinase anchoring protein 14
1387850_at	0.3285	0.017916	3.3	-2.98633	2.22168	Tmeff1	transmembrane protein with EGF-like and two follistatin-like domains 1
1376003_at	0.3274	0.0176241	3.31	-2.96956	2.20065	Ankle2	ankyrin repeat and LEM domain containing 2
1389715_at	0.449	0.0630509	2.31	-4.26015	2.19992	Ypel4	yippee-like 4
1368923_at	0.5007	0.0899564	2.04	-4.6106	2.1959	Ecel1	endothelin converting enzyme-like 1
1376840_at	0.413	0.0448698	2.56	-3.91939	2.19532
1375919_at	0.5666	0.141838	1.71	-5.04729	2.19195	Ubqln2	ubiquilin 2
1369925_at	0.5386	0.115617	1.86	-4.85335	2.179	Cst11	cystatin 11
1387263_at	0.4096	0.044205	2.58	-3.90435	2.17461	Pklr	pyruvate kinase, liver and RBC
1377388_at	0.2359	0.00454844	4.54	-1.59456	2.15724
1385264_at	0.4306	0.0555608	2.4	-4.13397	2.14772
1370616_at	0.457	0.0673347	2.26	-4.32546	2.14619	Nrg1	neuregulin 1
1370584_a_at	0.5549	0.13291	1.75	-4.98603	2.14042	Adora1	adenosine A1 receptor
1387687_at	0.5197	0.103327	1.94	-4.74521	2.13827	Igsf6	immunoglobulin superfamily, member 6
1384746_at	0.3329	0.0186487	3.26	-3.02725	2.13459
1369833_at	0.353	0.0245165	3.04	-3.30634	2.1317	Adam2	ADAM metallopeptidase domain 2
1374492_at	0.2475	0.00566123	4.32	-1.81469	2.13169
1377540_at	0.3525	0.0240556	3.06	-3.28699	2.12974
1394316_a_at	0.1779	0.00192181	5.44	-0.74223	2.12265	Tspan5	tetraspanin 5
1386998_at	0.2822	0.0085413	3.94	-2.23111	2.12051	Aldoc	aldolase, fructose-bisphosphate C
1389914_at	0.5873	0.159025	1.62	-5.15402	2.11648	Casz1	castor zinc finger 1
1389892_at	0.4245	0.0518962	2.45	-4.06563	2.11054
1386499_at	0.1989	0.00245057	5.18	-0.98002	2.1051	Asnsd1	asparagine synthetase domain containing 1
1374391_at	0.5957	0.16713	1.58	-5.19996	2.09798	Sln	sarcolipin
1387181_at	0.561	0.138169	1.73	-5.02264	2.09108	Myf6	myogenic factor 6
1390030_at	0.3569	0.0266806	2.97	-3.39251	2.09096	Hic2	hypermethylated in cancer 2
1375835_at	0.2846	0.00875848	3.92	-2.25662	2.08432
1371098_a_at	0.3935	0.0361742	2.73	-3.70173	2.07264	Masp2	mannan-binding lectin serine peptidase 2
1387639_at	0.075	7.664e-05	10.1	2.0815	2.07204	Hpcal4	hippocalcin-like 4
1374238_at	0.5808	0.152463	1.65	-5.11486	2.07179
1368406_at	0.3923	0.0357979	2.74	-3.69114	2.06677	Star	steroidogenic acute regulatory protein
1381256_at	0.4155	0.0473926	2.52	-3.97446	2.06613
1368112_at	0.3084	0.0124156	3.61	-2.61199	2.06078	Sag	S-antigen
1376289_at	0.2475	0.00567263	4.32	-1.81672	2.05858
1387164_at	0.1687	0.00164183	5.62	-0.58949	2.04742	Lect1	leukocyte cell derived chemotaxin 1
1370695_s_at	0.4714	0.0746912	2.18	-4.42806	2.02374	Trib3	tribbles pseudokinase 3
1389917_at	0.5418	0.119366	1.83	-4.88388	2.0207	Msl1	male specific lethal 1 homolog
1368956_at	0.1995	0.00286965	5.01	-1.13568	2.0204	Pcdh8	protocadherin 8
1370139_a_at	0.4182	0.0490852	2.5	-4.00973	2.01141	Trpc6	transient receptor potential cation channel, subfamily C, member 6
1370120_at	0.4056	0.0419687	2.62	-3.85199	2.01063	Fstl3	follistatin like 3
1375734_at	0.2723	0.00784452	4.02	-2.1447	2.00622	Fam65a	family with sequence similarity 65, member A
1387980_at	0.1023	0.00017989	8.64	1.40749	1.9948	Ctsq	cathepsin Q
1387993_at	0.343	0.0210354	3.16	-3.15017	1.99239	Cyp2b21	cytochrome P450, family 2, subfamily b, polypeptide 21
1386458_x_at	0.4056	0.0421584	2.61	-3.85654	1.99163	Agap3	ArfGAP with GTPase domain, ankyrin repeat and PH domain 3
1376923_at	0.3092	0.0136013	3.53	-2.70505	1.98562	Ubl7	ubiquitin-like 7
1386352_at	0.4585	0.0685625	2.24	-4.34338	1.98386
1388210_at	0.2025	0.00303639	4.95	-1.19159	1.97838	Acot2	acyl-CoA thioesterase 2
1390081_at	0.4025	0.0399919	2.65	-3.80326	1.97515	Irx4	iroquois homeobox 4
1373781_a_at	0.1687	0.00160012	5.65	-0.56463	1.97269	Sbsn	suprabasin
1379497_at	0.5423	0.120111	1.83	-4.88982	1.96682
1389822_at	0.353	0.0243438	3.05	-3.29913	1.96256	Stard7	StAR-related lipid transfer domain containing 7
AFFX-TrpnX-3_at	0.566	0.141267	1.71	-5.0435	1.95689
1368481_at	0.4969	0.0877887	2.06	-4.58678	1.9426	Gipr	gastric inhibitory polypeptide receptor
1371177_a_at	0.3837	0.0327725	2.81	-3.60159	1.93798	Cask	calcium/calmodulin dependent serine protein kinase
1386495_x_at	0.662	0.246558	1.29	-5.5478	1.93694	Setd1b	SET domain containing 1B
1370727_at	0.2895	0.00972608	3.82	-2.3632	1.93628	Pdgfd	platelet derived growth factor D
1368906_at	0.5117	0.0971617	1.99	-4.68561	1.93509	Pgk1	phosphoglycerate kinase 1
1373714_at	0.5094	0.0957197	2	-4.67109	1.9336
1373723_at	0.239	0.00489267	4.47	-1.66781	1.93302	Gpihbp1	glycosylphosphatidylinositol anchored high density lipoprotein binding protein 1
1370468_at	0.2359	0.00452525	4.54	-1.58943	1.93246	Slc13a1	solute carrier family 13 member 1
1369789_at	0.4676	0.0717852	2.21	-4.38885	1.9319	Glra3	glycine receptor, alpha 3
1376604_at	0.4576	0.0681893	2.25	-4.33797	1.93036	Synm	synemin
1370153_at	0.3178	0.0154042	3.42	-2.83211	1.92612	Gdf15	growth differentiation factor 15
1368037_at	0.075	8.939e-05	9.85	1.96468	1.92602	LOC100360507///Cbr1	inducible carbonyl reductase-like///carbonyl reductase 1
1370604_at	0.472	0.0751015	2.18	-4.43346	1.92539	Lepr	leptin receptor
1377309_at	0.6474	0.228507	1.35	-5.4816	1.91734
1370538_at	0.3445	0.0223699	3.11	-3.21292	1.91717	Lama3	laminin subunit alpha 3
1371018_at	0.1459	0.00086111	6.4	0.02417	1.91612	Celsr2	cadherin, EGF LAG seven-pass G-type receptor 2
1387828_at	0.4718	0.0748862	2.18	-4.43063	1.9125	Agap2	ArfGAP with GTPase domain, ankyrin repeat and PH domain 2
1394228_at	0.3941	0.0366267	2.72	-3.71433	1.91182	Tmigd1	transmembrane and immunoglobulin domain containing 1
1367792_at	0.5827	0.154937	1.64	-5.12985	1.91161	Bpifa2	BPI fold containing family A, member 2
1393221_at	0.5678	0.142969	1.7	-5.05475	1.91053	RGD1564865	similar to 20-alpha-hydroxysteroid dehydrogenase
1390358_at	0.457	0.0673118	2.26	-4.32512	1.90254	Cacna2d3	calcium voltage-gated channel auxiliary subunit alpha2delta 3
1386354_at	0.3396	0.0198618	3.21	-3.09158	1.90026	Gzmn	granzyme N
1385715_at	0.5827	0.154561	1.64	-5.12758	1.90012	Gpr155	G protein-coupled receptor 155
1370634_x_at	0.5507	0.126141	1.79	-4.93648	1.89721	Cxcl3	chemokine (C-X-C motif) ligand 3
1367650_at	0.1551	0.00117935	6.01	-0.27226	1.89506	Tinagl1	tubulointerstitial nephritis antigen-like 1
1386166_at	0.5465	0.122637	1.81	-4.90967	1.89283	Atp6v1g3	ATPase H+ transporting V1 subunit G3
1389166_at	0.2239	0.00395051	4.68	-1.45347	1.89256	Cib2	calcium and integrin binding family member 2
1370513_at	0.4085	0.0436158	2.59	-3.89082	1.89105	Tpm1	tropomyosin 1, alpha
1369924_at	0.3069	0.0119483	3.64	-2.57285	1.88787	Sncb	synuclein, beta
1369288_at	0.1086	0.00026022	8.06	1.09705	1.88524	Pitx1	paired-like homeodomain 1
1368930_at	0.394	0.0364593	2.73	-3.70969	1.88513	Kcnn4	potassium calcium-activated channel subfamily N member 4
1373360_at	0.417	0.0485155	2.51	-3.998	1.88482
1398298_at	0.397	0.0374302	2.7	-3.7363	1.88169	Htr1d	5-hydroxytryptamine receptor 1D
1372359_at	0.0956	0.00015011	8.94	1.55568	1.88016	LOC501718///Dusp26	similar to dual specificity phosphatase 26///dual specificity phosphatase 26 (putative)
1370498_at	0.5249	0.106076	1.92	-4.77057	1.88014	Gbgt1	globoside alpha-1,3-N-acetylgalactosaminyltransferase 1
1368609_at	0.256	0.00652735	4.19	-1.95847	1.8799	Slc10a1	solute carrier family 10 member 1
1391273_at	0.3594	0.0273805	2.95	-3.41886	1.87594	Naglt1	Na+ dependent glucose transporter 1
1370658_a_at	0.2362	0.0045834	4.53	-1.60224	1.87453	St18	suppression of tumorigenicity 18
1398657_at	0.2889	0.00958136	3.84	-2.34795	1.87219
1370732_at	0.075	8.585e-05	9.92	1.99559	1.86721	Vom1r100	vomeronasal 1 receptor 100
1367928_at	0.1175	0.00041334	7.38	0.69352	1.86335	Myh7	myosin, heavy chain 7, cardiac muscle, beta
1370795_at	0.4226	0.0512675	2.46	-4.05341	1.86257	Foxc2	forkhead box C2
1388092_at	0.1551	0.00117265	6.01	-0.26685	1.86192	Olr1493	olfactory receptor gene Olr1493
1369404_a_at	0.5887	0.160593	1.61	-5.16312	1.8619	Nrxn1	neurexin 1
1370132_at	0.256	0.00641506	4.21	-1.94092	1.85728	Fkbp1b	FK506 binding protein 1B
1374142_at	0.4636	0.0704625	2.22	-4.37045	1.85656	Prr15	proline rich 15
1368344_at	0.6133	0.18988	1.49	-5.31651	1.8503	Gad1	glutamate decarboxylase 1
1368195_at	0.3377	0.0195542	3.22	-3.07565	1.84849	Hspbap1	Hspb associated protein 1
1390295_at	0.4844	0.080596	2.12	-4.50299	1.83756	Aftph	aftiphilin
1369000_at	0.1552	0.00121732	5.97	-0.30242	1.83618	Ntrk1	neurotrophic receptor tyrosine kinase 1
1386888_at	0.075	8.729e-05	9.89	1.98287	1.82843	Eif4ebp1	eukaryotic translation initiation factor 4E binding protein 1
1375737_at	0.4437	0.0604889	2.34	-4.21883	1.82501	Vamp5	vesicle-associated membrane protein 5
1368107_at	0.5005	0.0898797	2.04	-4.60977	1.82298	Prl3c1	Prolactin family 3, subfamily c, member 1
1390565_at	0.1175	0.00042319	7.34	0.67258	1.81949	Kctd16	potassium channel tetramerization domain containing 16
1387118_at	0.4167	0.0481315	2.51	-3.99001	1.81879	Cyp3a23/3a1	cytochrome P450, family 3, subfamily a, polypeptide 23/polypeptide 1
1377049_at	0.075	7.668e-05	10.1	2.08111	1.81879	LOC100911867///Pnpla7	patatin-like phospholipase domain-containing protein 7-like///patatin-like phospholipase domain containing 7
1390626_at	0.4117	0.0445982	2.57	-3.91327	1.81796	Onecut2	one cut homeobox 2
1390748_at	0.5248	0.105901	1.92	-4.76897	1.8133
1370320_at	0.2316	0.00417503	4.62	-1.50874	1.81217	Pbld2///Pbld1	phenazine biosynthesis-like protein domain containing 2///phenazine biosynthesis-like protein domain containing 1
1387275_at	0.5838	0.155675	1.64	-5.13426	1.80942	Sox11	SRY box 11
1375367_at	0.1314	0.00056213	6.95	0.41722	1.8049	Pdlim2	PDZ and LIM domain 2
1370146_at	0.4157	0.0475506	2.52	-3.97781	1.79913	Glrb	glycine receptor, beta
1374328_at	0.5377	0.114571	1.86	-4.84464	1.79845	C2cd3	C2 calcium-dependent domain containing 3
1374121_at	0.5933	0.164044	1.6	-5.18278	1.79733	Bend4	BEN domain containing 4
1387939_at	0.3748	0.0306955	2.86	-3.5351	1.7965	Pnrc1	proline-rich nuclear receptor coactivator 1
1369062_at	0.449	0.0632052	2.31	-4.26258	1.79622	Madcam1	mucosal vascular addressin cell adhesion molecule 1
1370650_s_at	0.4056	0.0416357	2.62	-3.84394	1.7957	Bdkrb2	bradykinin receptor B2
1370742_at	0.5957	0.167075	1.58	-5.19966	1.79564	Cabs1	calcium binding protein, spermatid associated 1
1374769_at	0.4884	0.084098	2.09	-4.54473	1.79133
1388005_at	0.5419	0.119724	1.83	-4.88674	1.79083	Prpf18	pre-mRNA processing factor 18
1369841_at	0.6198	0.195553	1.47	-5.3431	1.78557	Hspa2	heat shock protein family A member 2
1370466_at	0.4312	0.0560426	2.4	-4.1426	1.7813	Lhx5	LIM homeobox 5
1371280_at	0.4245	0.0519103	2.45	-4.0659	1.77909	Krtap1-5	keratin associated protein 1-5
1374594_at	0.4021	0.0395982	2.66	-3.79325	1.77506	Plet1	placenta expressed transcript 1
1370967_at	0.3935	0.0361632	2.73	-3.70143	1.77227	LOC680329	immunoglobulin lambda-like polypeptide 5-like
1375949_at	0.504	0.0917909	2.03	-4.63029	1.76844
1375147_at	0.1175	0.00038416	7.48	0.75837	1.76678	Alkbh5	alkB homolog 5, RNA demethylase
1370779_x_at	0.7418	0.359362	0.997	-5.85841	1.75895	Mup5	major urinary protein 5
1371285_at	0.3143	0.0148473	3.45	-2.79451	1.75609	Hoxc4	homeo box C4
1368749_at	0.5377	0.114992	1.86	-4.84816	1.75497	Kcns1	potassium voltage-gated channel, modifier subfamily S, member 1
1376547_at	0.256	0.00632069	4.22	-1.92594	1.75156
1377224_at	0.2582	0.00677268	4.15	-1.9958	1.75129	Taf1	TATA-box binding protein associated factor 1
1370206_at	0.3856	0.0338758	2.78	-3.63519	1.75087	Asic4	acid sensing ion channel 4
1369418_at	0.1989	0.00273647	5.06	-1.08873	1.74925	Kcnj9	potassium voltage-gated channel subfamily J member 9
1370096_at	0.4962	0.0873395	2.06	-4.58176	1.74384	Prf1	perforin 1
1368858_at	0.4133	0.0452972	2.56	-3.92894	1.74214	Ugt8	UDP glycosyltransferase 8
1389307_at	0.463	0.0702091	2.23	-4.36689	1.7388	Aplp1	amyloid beta precursor like protein 1
1371082_at	0.1687	0.00163004	5.63	-0.58253	1.7348	Arr3	arrestin 3
1390015_at	0.2577	0.00667283	4.17	-1.98077	1.7342
1369055_at	0.5678	0.142692	1.7	-5.05293	1.73036	Lpar3	lysophosphatidic acid receptor 3
1387073_at	0.4441	0.0610007	2.33	-4.22723	1.72967	Snap25	synaptosomal-associated protein 25
1370148_at	0.075	4.878e-05	11	2.41186	1.72668	Hp	haptoglobin
1387251_at	0.5482	0.124152	1.8	-4.92136	1.72171	Msmb	microseminoprotein, beta
1369017_at	0.3186	0.0157232	3.41	-2.85304	1.72099	Kcnh6	potassium voltage-gated channel subfamily H member 6
1369314_at	0.5817	0.153298	1.65	-5.11995	1.71903	Fgf5	fibroblast growth factor 5
1369863_at	0.4508	0.0644095	2.29	-4.28135	1.71865	Adh4	alcohol dehydrogenase 4 (class II), pi polypeptide
1371360_at	0.1191	0.00047886	7.17	0.56206	1.7179	Ndrg1	N-myc downstream regulated 1
1368575_at	0.4539	0.0662445	2.27	-4.30926	1.71616	Slc6a18	solute carrier family 6 member 18
1386800_at	0.4416	0.0597261	2.35	-4.20618	1.71595	Mocs3	molybdenum cofactor synthesis 3
1370710_at	0.5541	0.129924	1.77	-4.96452	1.71274	Asmt	acetylserotonin O-methyltransferase
1389752_at	0.6461	0.225393	1.36	-5.46955	1.70255	Sorcs3	sortilin-related VPS10 domain containing receptor 3
1371831_at	0.6769	0.266082	1.23	-5.6131	1.69626
1370737_at	0.6721	0.259983	1.25	-5.59335	1.69532	Casp9	caspase 9
1374119_at	0.1989	0.00274905	5.05	-1.09326	1.69106	Elf3	E74-like factor 3
1389925_at	0.2529	0.00602382	4.27	-1.87734	1.68721	Gatad1	GATA zinc finger domain containing 1
1376694_at	0.4524	0.0649764	2.28	-4.29006	1.68655	Lmbr1l	limb development membrane protein 1-like
1390073_at	0.5268	0.107344	1.91	-4.78203	1.68648	Sowaha	sosondowah ankyrin repeat domain family member A
1377097_at	0.4513	0.064562	2.29	-4.2837	1.6851	Cox6b2	cytochrome c oxidase subunit VIb polypeptide 2
1376390_at	0.4025	0.0402318	2.65	-3.8093	1.68467	Ms4a6a	membrane spanning 4-domains A6A
1387830_at	0.3663	0.0286374	2.92	-3.46453	1.6831	Crp	C-reactive protein, pentraxin-related
1376391_at	0.6013	0.173006	1.56	-5.23172	1.68158
1369111_at	0.1976	0.00236061	5.22	-0.94328	1.68149	Fabp1	fatty acid binding protein 1
1368279_at	0.3566	0.0264484	2.98	-3.3836	1.67706	Mllt3	MLLT3, super elongation complex subunit
1375383_at	0.5661	0.141316	1.71	-5.04383	1.67622
1390389_at	0.6097	0.185344	1.51	-5.29459	1.67539	Mertk	MER proto-oncogene, tyrosine kinase
1371126_x_at	0.5542	0.131851	1.76	-4.97846	1.67101	Gzmbl3///Gzmb	Granzyme B-like 3///granzyme B
1385507_at	0.2245	0.00400481	4.66	-1.46711	1.66786	Fam109a	family with sequence similarity 109, member A
1370644_at	0.5876	0.159576	1.62	-5.15723	1.66687	Trpv5	transient receptor potential cation channel, subfamily V, member 5
1370019_at	0.3084	0.0123835	3.61	-2.60934	1.66677	Sult1a1	sulfotransferase family 1A member 1
1380142_at	0.3094	0.0138155	3.52	-2.721	1.66653
1388108_at	0.1479	0.00089149	6.35	-0.00824	1.66253	Elovl6	ELOVL fatty acid elongase 6
1387637_a_at	0.5603	0.137718	1.73	-5.01956	1.66191	Fgf14	fibroblast growth factor 14
1386141_at	0.3748	0.0306949	2.86	-3.53508	1.65935	LOC100910636///RGD1566138///Zcwpw1	zinc finger CW-type PWWP domain protein 1-like///similar to Zinc finger, CW type with PWWP domain 1///zinc finger CW-type and PWWP domain containing 1
1374187_at	0.6648	0.251697	1.28	-5.56558	1.65898	Adam22	ADAM metallopeptidase domain 22
1377435_at	0.5841	0.155958	1.64	-5.13596	1.65529
1387612_at	0.5624	0.139039	1.72	-5.02855	1.65366
1377245_a_at	0.5106	0.0966208	1.99	-4.68019	1.65118	Cep295	centrosomal protein 295
1367867_at	0.3589	0.027117	2.96	-3.40902	1.64438	LOC100912596///Gfer	FAD-linked sulfhydryl oxidase ALR-like///growth factor, augmenter of liver regeneration
1392694_at	0.5504	0.12585	1.79	-4.93428	1.64332	Bcl2l15	BCL2-like 15
1369053_at	0.482	0.0785803	2.14	-4.47808	1.64302	Syt2	synaptotagmin 2
1377495_at	0.4952	0.0865828	2.07	-4.57325	1.64189
1370041_at	0.5262	0.106947	1.91	-4.77845	1.64066	Stmn2	stathmin 2
1373805_at	0.5952	0.165898	1.59	-5.19314	1.63943	Ctsr	cathepsin R
1375073_at	0.4379	0.0584435	2.36	-4.18452	1.63802	Samd11	sterile alpha motif domain containing 11
1370849_at	0.485	0.0818977	2.11	-4.51873	1.63692	Hapln2	hyaluronan and proteoglycan link protein 2
1376092_at	0.343	0.0210059	3.17	-3.14873	1.63552	LOC100911992	uncharacterized LOC100911992
1370470_at	0.3195	0.0158928	3.4	-2.86399	1.63301	Np4	defensin NP-4 precursor
1386253_at	0.4419	0.0598992	2.35	-4.20906	1.63276	Med4	mediator complex subunit 4
1389632_at	0.3475	0.0228342	3.1	-3.23387	1.62805	Rhobtb1	Rho-related BTB domain containing 1
1387203_at	0.3935	0.0361797	2.73	-3.70189	1.62671	Gckr	glucokinase (hexokinase 4) regulator
1375485_at	0.5866	0.158202	1.62	-5.14921	1.62548	Prrx1	paired related homeobox 1
1386881_at	0.1777	0.00185681	5.48	-0.70876	1.62428	Igfbp3	insulin-like growth factor binding protein 3
1369080_at	0.3133	0.0145516	3.47	-2.77398	1.62045	Prph2	peripherin 2
1387477_at	0.1552	0.00123803	5.95	-0.31849	1.62042	Kcnk12	potassium two pore domain channel subfamily K member 12
1394135_at	0.7069	0.301048	1.14	-5.71643	1.61985
1386781_at	0.5675	0.142454	1.7	-5.05136	1.61973
1371243_at	0.413	0.0450671	2.56	-3.92381	1.61626	Grm8	glutamate metabotropic receptor 8
1369034_at	0.6067	0.182244	1.52	-5.27926	1.61517	Kcnj6	potassium voltage-gated channel subfamily J member 6
1374620_at	0.5065	0.0934989	2.01	-4.64825	1.61284	Ceacam1	carcinoembryonic antigen related cell adhesion molecule 1
1388241_at	0.5194	0.102944	1.94	-4.74163	1.61279	Insl3	insulin-like 3
1375007_at	0.5377	0.114904	1.86	-4.84743	1.61163
1374801_at	0.4913	0.0852725	2.08	-4.55832	1.61005	LOC102551541	uncharacterized LOC102551541
1371110_at	0.5299	0.109333	1.9	-4.7997	1.60678	LOC287004	Mg1 protein
1369859_at	0.6114	0.18747	1.5	-5.30494	1.60203	Nr5a1	nuclear receptor subfamily 5, group A, member 1
1387500_at	0.2355	0.0044806	4.55	-1.57949	1.60183	Mid1	midline 1
1374865_at	0.4844	0.0812583	2.12	-4.51103	1.60068	RGD1562618	similar to RIKEN cDNA 6030419C18 gene
1394343_s_at	0.4599	0.0688304	2.24	-4.34724	1.59656	Kcne2	potassium voltage-gated channel subfamily E regulatory subunit 2
1373421_at	0.2865	0.00886959	3.91	-2.26944	1.59365	Tgif1	TGFB-induced factor homeobox 1
1373726_at	0.4852	0.0824712	2.11	-4.52558	1.5927
1370336_at	0.5749	0.148776	1.67	-5.09203	1.5908	Osgin1	oxidative stress induced growth inhibitor 1
1375361_at	0.494	0.0862175	2.07	-4.56911	1.58954	Snx18	sorting nexin 18
1387721_at	0.5004	0.0894636	2.05	-4.60524	1.5889	Adora1	adenosine A1 receptor
1375740_at	0.5173	0.10163	1.95	-4.72919	1.5833
1368584_a_at	0.5549	0.133011	1.75	-4.98674	1.57609	Cplx2	complexin 2
1384811_at	0.6663	0.253489	1.27	-5.57168	1.57475	Hlf	HLF, PAR bZIP transcription factor
1369208_at	0.505	0.0927909	2.02	-4.64085	1.57335	Il7	interleukin 7
1377491_at	0.3178	0.0154754	3.42	-2.83682	1.57033
1371043_a_at	0.5388	0.116468	1.85	-4.86037	1.56891	Pou3f3	POU class 3 homeobox 3
1375557_at	0.5531	0.128469	1.78	-4.95384	1.56635	Otp	orthopedia homeobox
1388260_a_at	0.481	0.078289	2.15	-4.47443	1.56579	Lepr	leptin receptor
1371083_at	0.5548	0.132518	1.76	-4.98323	1.56384	LOC299282	Serine protease inhibitor
1385454_at	0.4528	0.0654687	2.28	-4.29756	1.56379
1387171_at	0.5913	0.162639	1.6	-5.17483	1.56221	Gria2	glutamate ionotropic receptor AMPA type subunit 2
1377182_at	0.5203	0.103812	1.94	-4.74974	1.56194	Itgb3bp	integrin subunit beta 3 binding protein
1390060_at	0.449	0.0636561	2.3	-4.26965	1.56147
1369230_at	0.5223	0.105089	1.93	-4.76155	1.56074	Gabrr2	gamma-aminobutyric acid type A receptor rho 2 subunit
1369525_at	0.4441	0.0611383	2.33	-4.22947	1.56039	Gata3	GATA binding protein 3
1373255_at	0.4844	0.080775	2.12	-4.50517	1.5595
1375543_at	0.7045	0.297496	1.15	-5.70664	1.55834	Rnf149	ring finger protein 149
1375256_at	0.4136	0.0454304	2.56	-3.9319	1.55663
1368965_at	0.4274	0.0534421	2.43	-4.09505	1.55644	Slc16a3	solute carrier family 16 member 3
1370853_at	0.5479	0.123106	1.81	-4.9133	1.55439	Camk2n1	calcium/calmodulin-dependent protein kinase II inhibitor 1
1374619_at	0.1777	0.00190417	5.45	-0.73325	1.5526	Tusc5	tumor suppressor candidate 5
1384931_at	0.7232	0.329596	1.07	-5.79008	1.54864	Col11a1	collagen type XI alpha 1 chain
1370775_a_at	0.5365	0.112494	1.88	-4.8271	1.5484	Calca	calcitonin-related polypeptide alpha
1373308_at	0.5849	0.156414	1.63	-5.13867	1.54604	Sgsm3	small G protein signaling modulator 3
1369603_at	0.6259	0.203749	1.44	-5.37996	1.54581	Kcnip1	potassium voltage-gated channel interacting protein 1
1389648_at	0.417	0.0483097	2.51	-3.99373	1.54475	Ripk4	receptor-interacting serine-threonine kinase 4
1376707_at	0.5983	0.168556	1.58	-5.20778	1.54378	C1qtnf4	C1q and tumor necrosis factor related protein 4
1386648_at	0.5678	0.143113	1.7	-5.0557	1.54074	Dnajc6	DnaJ heat shock protein family (Hsp40) member C6
1387750_at	0.481	0.0782056	2.15	-4.47338	1.54073	Twist1	twist family bHLH transcription factor 1
1387853_at	0.559	0.135612	1.74	-5.00503	1.54056	Acr	acrosin
1374912_at	0.3133	0.0144749	3.48	-2.76858	1.54051	Kif2c	kinesin family member 2C
1368487_at	0.6643	0.250474	1.28	-5.56139	1.53825	Serpinb2	serpin family B member 2
1375643_at	0.1314	0.00060067	6.86	0.35682	1.53674	Ckap4	cytoskeleton-associated protein 4
1376387_at	0.4152	0.0460924	2.54	-3.94647	1.5276
1375676_at	0.1432	0.00079119	6.5	0.10306	1.52743
1386268_at	0.5214	0.104122	1.93	-4.75262	1.52487	Sorl1	sortilin related receptor 1
1370140_a_at	0.4852	0.0823873	2.11	-4.52458	1.52433	Pax4	paired box 4
1387249_at	0.394	0.0364843	2.72	-3.71038	1.52392	Bik	BCL2-interacting killer
1375122_at	0.5028	0.0914443	2.03	-4.62661	1.52163	Yaf2	YY1 associated factor 2
1368142_at	0.5372	0.113925	1.87	-4.83922	1.51587	Anxa7	annexin A7
1374148_at	0.2475	0.00554314	4.34	-1.79344	1.51575	LOC100912629	uncharacterized LOC100912629
1375741_at	0.4002	0.0390551	2.67	-3.77929	1.51531	Rps6ka4	ribosomal protein S6 kinase A4
1377279_at	0.6193	0.19495	1.47	-5.34031	1.51297	LOC102554881	uncharacterized LOC102554881
1369874_at	0.7109	0.307202	1.12	-5.73305	1.50998	Gpr1	G protein-coupled receptor 1
1374904_at	0.6341	0.212935	1.4	-5.41929	1.50935	Six1	SIX homeobox 1
1398241_a_at	0.6161	0.192495	1.48	-5.32888	1.50889	LOC102555445///LOC100912361///Mucl1///Spt1	16.5 kDa submandibular gland glycoprotein-like///16.5 kDa submandibular gland glycoprotein-like///mucin-like 1///salivary protein 1
1387696_a_at	0.3637	0.0281868	2.93	-3.4484	1.50583	Glra2	glycine receptor, alpha 2
1398816_at	0.6024	0.174943	1.55	-5.24193	1.50555	Lamp1	lysosomal-associated membrane protein 1
1369150_at	0.4775	0.0769144	2.16	-4.45698	1.5045	Pdk4	pyruvate dehydrogenase kinase 4
1376487_at	0.6466	0.226879	1.36	-5.47533	1.50394	Rhcg	Rh family, C glycoprotein
1375497_at	0.6535	0.236778	1.32	-5.51268	1.50056
1368337_at	0.2475	0.0057457	4.31	-1.82963	1.49997	Glycam1	glycosylation dependent cell adhesion molecule 1
1371697_at	0.1989	0.00272904	5.06	-1.08605	1.49898	LOC100911615///Pnpla2	patatin-like phospholipase domain-containing protein 2-like///patatin-like phospholipase domain containing 2
1389861_at	0.4041	0.0407829	2.64	-3.82304	1.49778	Dvl2	dishevelled segment polarity protein 2
1373780_at	0.5541	0.130003	1.77	-4.96509	1.49685	Tspan1	tetraspanin 1
1386220_at	0.6401	0.219083	1.38	-5.44451	1.49422
1387699_at	0.5451	0.122225	1.82	-4.90646	1.49284	Cnga2	cyclic nucleotide gated channel alpha 2
1387467_at	0.4844	0.0815812	2.11	-4.51492	1.49159	Kcnj10	potassium voltage-gated channel subfamily J member 10
1369219_at	0.3396	0.019878	3.21	-3.09242	1.4897	Tgfbr3	transforming growth factor beta receptor 3
1390376_at	0.6224	0.199851	1.45	-5.36265	1.48879
1392794_at	0.7163	0.314995	1.1	-5.75349	1.48868
1386993_at	0.1479	0.00097019	6.25	-0.08763	1.48773	Myh7	myosin, heavy chain 7, cardiac muscle, beta
1387660_at	0.3998	0.0387349	2.68	-3.77097	1.48448	Iapp	islet amyloid polypeptide
1375193_at	0.4245	0.0520635	2.45	-4.06886	1.48431	Lrp11	LDL receptor related protein 11
1375241_at	0.2994	0.0108777	3.72	-2.47717	1.48282	Mcat	malonyl-CoA-acyl carrier protein transacylase
1377285_at	0.5632	0.139529	1.72	-5.03186	1.48201	Zfp213	zinc finger protein 213
1368475_at	0.2908	0.0101193	3.79	-2.40355	1.48172	Colq	collagen like tail subunit of asymmetric acetylcholinesterase
1387197_at	0.2161	0.00372577	4.74	-1.395	1.48091	Omd	osteomodulin
1377222_at	0.6017	0.173913	1.55	-5.23652	1.4784
1372318_at	0.1863	0.00204872	5.37	-0.80456	1.47653
1389768_at	0.5271	0.10751	1.91	-4.78351	1.47457	Adgrf1	adhesion G protein-coupled receptor F1
1377201_at	0.5435	0.121686	1.82	-4.90225	1.47315	Ccsap	centriole, cilia and spindle-associated protein
1374132_at	0.6781	0.267321	1.23	-5.61705	1.47203
1390850_at	0.4614	0.0695159	2.23	-4.35706	1.47061
1387739_at	0.627	0.204518	1.43	-5.38334	1.47033	Cd8b	CD8b molecule
1375964_at	0.457	0.0674022	2.26	-4.32645	1.46933	Psph	phosphoserine phosphatase
1368823_at	0.6129	0.189164	1.49	-5.3131	1.46877	Cald1	caldesmon 1
1377533_at	0.471	0.0741758	2.19	-4.42122	1.46601	Dmrtc1a	DMRT-like family C1a
1369538_at	0.6581	0.241318	1.31	-5.5292	1.46496	Cdk5r1	cyclin-dependent kinase 5 regulatory subunit 1
1387454_at	0.5216	0.104484	1.93	-4.75597	1.46408	Fam129a	family with sequence similarity 129, member A
1388320_at	0.4697	0.0735931	2.19	-4.41344	1.46209	Spint2	serine peptidase inhibitor, Kunitz type, 2
1369890_at	0.3052	0.0114536	3.68	-2.52974	1.46042	Sval1	seminal vesicle antigen-like 1
1398462_at	0.5577	0.134504	1.75	-4.99729	1.45901
1390401_at	0.4538	0.0659699	2.27	-4.30513	1.45891	Slc25a27	solute carrier family 25, member 27
1375062_at	0.2956	0.0104344	3.76	-2.43478	1.45794	Ap1m2	adaptor-related protein complex 1, mu 2 subunit
1393976_at	0.7575	0.386086	0.939	-5.91351	1.45783	Slbp	stem-loop binding protein
1374676_at	0.1175	0.000449	7.26	0.61977	1.45577
1390487_at	0.6334	0.212589	1.4	-5.41784	1.45532
1387705_at	0.505	0.092666	2.02	-4.63954	1.45445	Sstr4	somatostatin receptor 4
1389696_at	0.7356	0.34885	1.02	-5.83518	1.45443	2023-03-01	membrane associated ring-CH-type finger 1
1367847_at	0.132	0.00066305	6.73	0.26634	1.45383	Nupr1	nuclear protein, transcriptional regulator, 1
1389058_at	0.6666	0.253932	1.27	-5.57318	1.44837	Trim29	tripartite motif-containing 29
1390335_at	0.6062	0.181488	1.52	-5.27547	1.44771
1390599_at	0.5171	0.101477	1.95	-4.72774	1.44333
1370520_at	0.3973	0.0379471	2.69	-3.75018	1.44236	LOC257650	hippyragranin
1375830_at	0.5817	0.153369	1.65	-5.12038	1.44135	Rab39a	RAB39A, member RAS oncogene family
1398289_a_at	0.453	0.0655814	2.28	-4.29927	1.44028	Crhr1	corticotropin releasing hormone receptor 1
1367612_at	0.265	0.00714354	4.1	-2.04978	1.43992	Mgst1	microsomal glutathione S-transferase 1
1390059_at	0.5094	0.0951908	2	-4.6657	1.43987	Usp25	ubiquitin specific peptidase 25
1369093_at	0.5333	0.111326	1.88	-4.81707	1.43651	Reln	reelin
1388224_at	0.5998	0.17117	1.57	-5.22193	1.43532	Sec14l3	SEC14-like lipid binding 3
1371204_at	0.5466	0.122724	1.81	-4.91034	1.43507	Slc14a2	solute carrier family 14 member 2
1371922_at	0.4979	0.0881396	2.06	-4.59068	1.43119
1377230_at	0.4952	0.0866573	2.07	-4.57409	1.43023	Tbx3	T-box 3
1367652_at	0.3156	0.0151024	3.44	-2.8119	1.42939	Igfbp3	insulin-like growth factor binding protein 3
1376751_at	0.606	0.18013	1.53	-5.26862	1.42856	Stk19	serine/threonine kinase 19
1377451_at	0.5311	0.110392	1.89	-4.80898	1.42837
1369360_at	0.2555	0.00620891	4.24	-1.90791	1.42822	Gucy2e	guanylate cyclase 2E
1387494_at	0.5857	0.157394	1.63	-5.14447	1.42809	Slco6b1	solute carrier organic anion transporter family member 6B1
1373756_at	0.3545	0.0251581	3.02	-3.33266	1.42388	LOC100911402///Cend1	cell cycle exit and neuronal differentiation protein 1-like///cell cycle exit and neuronal differentiation 1
1371200_at	0.343	0.0209783	3.17	-3.1474	1.42173	Kcnc2	potassium voltage-gated channel subfamily C member 2
1387751_at	0.6281	0.206372	1.43	-5.3914	1.42161	Wap	whey acidic protein
1370788_at	0.4452	0.0617136	2.32	-4.2388	1.41994	Fgf4	fibroblast growth factor 4
1368269_at	0.6411	0.219977	1.38	-5.44811	1.41928	Lgals4	galectin 4
1376491_a_at	0.3274	0.0177043	3.31	-2.9742	1.41889	Cdk9	cyclin-dependent kinase 9
1375113_at	0.3788	0.0316128	2.84	-3.56501	1.41886
1376549_at	0.7031	0.295736	1.15	-5.70174	1.41859
1390170_at	0.3687	0.0295131	2.89	-3.49517	1.4176
1375305_at	0.4309	0.0557697	2.4	-4.13772	1.41713	Snhg11	small nucleolar RNA host gene 11
1371927_at	0.3928	0.0358938	2.74	-3.69385	1.41588	Ankrd23	ankyrin repeat domain 23
1390260_at	0.3862	0.0342998	2.77	-3.64781	1.41539	Cdk13	cyclin-dependent kinase 13
1387889_at	0.2098	0.00329329	4.86	-1.27217	1.41161	Folr1	folate receptor 1
1390094_at	0.4157	0.0476046	2.52	-3.97895	1.41095
1369406_at	0.6486	0.230225	1.34	-5.48816	1.40884	Asah2	N-acylsphingosine amidohydrolase 2
1399128_at	0.6115	0.187995	1.5	-5.30748	1.40545	Ubl5	ubiquitin-like 5
1383014_at	0.6458	0.224437	1.36	-5.46581	1.40474
1387180_at	0.6981	0.289449	1.17	-5.6839	1.40372	Il1r2	interleukin 1 receptor type 2
1369240_a_at	0.5372	0.113572	1.87	-4.83625	1.4022	LOC100909648///Avpr1b	vasopressin V1b receptor-like///arginine vasopressin receptor 1B
1371067_at	0.6173	0.193759	1.47	-5.33479	1.40169	Adam6	a disintegrin and metallopeptidase domain 6
1387162_at	0.6485	0.229877	1.35	-5.48684	1.40135	Tpsab1	tryptase alpha/beta 1
1368187_at	0.1989	0.00274739	5.05	-1.09266	1.40111	Gpnmb	glycoprotein nmb
1398287_at	0.5541	0.129855	1.77	-4.96401	1.39789	Plau	plasminogen activator, urokinase
1373333_at	0.3832	0.0324608	2.82	-3.59189	1.39781	MGC109340	similar to Microsomal signal peptidase 23 kDa subunit (SPase 22 kDa subunit) (SPC22/23)
1376258_at	0.606	0.180863	1.53	-5.27233	1.39689	LOC102555109	uncharacterized LOC102555109
1371142_at	0.6366	0.215196	1.4	-5.42866	1.39673	Cyp2g1	cytochrome P450, family 2, subfamily g, polypeptide 1
1368409_at	0.3043	0.0111958	3.7	-2.50654	1.39606	Gstt2	glutathione S-transferase, theta 2
1386038_x_at	0.6067	0.182026	1.52	-5.27817	1.39222
1368333_at	0.4952	0.0867548	2.07	-4.57519	1.39126	Umod	uromodulin
1377858_at	0.3116	0.0139986	3.51	-2.73443	1.39036	Prdm2	PR domain 2
1390363_at	0.7045	0.297435	1.15	-5.70647	1.39016	Map6d1	MAP6 domain containing 1
1393528_at	0.6422	0.2207	1.38	-5.45101	1.38643	Synpo2	synaptopodin 2
1389851_at	0.2889	0.0094178	3.85	-2.33043	1.38604	LOC100911319///Zfp36l2	zinc finger protein 36, C3H1 type-like 2-like///zinc finger protein 36, C3H type-like 2
1394164_at	0.7439	0.362555	0.99	-5.86529	1.38398
1394132_at	0.2662	0.00732112	4.08	-2.07467	1.3836
1369719_at	0.5774	0.150544	1.66	-5.10305	1.3828	Phex	phosphate regulating endopeptidase homolog, X-linked
1368926_at	0.4056	0.0420828	2.61	-3.85473	1.3823	Sema4f	ssemaphorin 4F
1377196_at	0.5172	0.101546	1.95	-4.72839	1.38058
1388146_at	0.5601	0.136446	1.73	-5.01082	1.38033	LOC100912222	uncharacterized LOC100912222
1370806_at	0.3092	0.0136313	3.53	-2.70729	1.37988	Retsat	retinol saturase
1367894_at	0.1175	0.00041977	7.36	0.6798	1.3798	Insig1	insulin induced gene 1
1376074_at	0.4152	0.0464031	2.54	-3.95323	1.37946	Rab11fip4	RAB11 family interacting protein 4
1386491_at	0.7324	0.342776	1.04	-5.82131	1.37714
1394126_at	0.7575	0.385723	0.94	-5.91279	1.37669
1387805_at	0.1544	0.00114396	6.04	-0.24332	1.37613	Bnip3	BCL2/adenovirus E1B interacting protein 3
1388433_at	0.6341	0.213027	1.4	-5.41967	1.37588	Krt19	keratin 19
1368352_at	0.4909	0.0849611	2.08	-4.55474	1.37582	Stx1b	syntaxin 1B
1389773_at	0.265	0.00720274	4.1	-2.05815	1.37292
1389857_at	0.1086	0.00027892	7.95	1.03753	1.37111	Tceal9	transcription elongation factor A like 9
1394253_at	0.5675	0.142448	1.7	-5.05132	1.37058	Eef2k	eukaryotic elongation factor-2 kinase
1369739_at	0.2122	0.00345128	4.81	-1.31876	1.36965	Lepr	leptin receptor
1387156_at	0.4852	0.0824676	2.11	-4.52553	1.36804	Hsd17b2	hydroxysteroid (17-beta) dehydrogenase 2
1387627_at	0.6888	0.27713	1.2	-5.6475	1.36646	Cd86	CD86 molecule
1375409_at	0.6143	0.190818	1.49	-5.32097	1.36366
1398412_at	0.6536	0.237033	1.32	-5.51362	1.36026	Rnf182	ring finger protein 182
1388223_at	0.5782	0.151132	1.66	-5.1067	1.36019	Gnat3	G protein subunit alpha transducin 3
1387410_at	0.7752	0.417316	0.875	-5.97142	1.35756	Nr4a2	nuclear receptor subfamily 4, group A, member 2
1368959_at	0.5813	0.152926	1.65	-5.11769	1.35718	Pacsin1	protein kinase C and casein kinase substrate in neurons 1
1386368_at	0.4967	0.0875572	2.06	-4.5842	1.35667
1370444_at	0.353	0.0245364	3.04	-3.30716	1.35571	Cacna1b	calcium voltage-gated channel subunit alpha1 B
1386977_at	0.5844	0.156094	1.63	-5.13676	1.35489	Car3	carbonic anhydrase 3
1369315_at	0.6689	0.256791	1.26	-5.58278	1.35159	Il12a	interleukin 12A
1376717_at	0.7028	0.294417	1.16	-5.69804	1.3515
1388901_at	0.3557	0.0259134	3	-3.36279	1.35079	Fkbp5	FK506 binding protein 5
1398323_at	0.6486	0.230212	1.34	-5.48812	1.35064
1368607_at	0.6053	0.178622	1.53	-5.26095	1.35008	Cyp4a8	cytochrome P450, family 4, subfamily a, polypeptide 8
1369251_a_at	0.5515	0.127268	1.79	-4.94492	1.34876	Syn1	synapsin I
1368958_at	0.4679	0.0721399	2.21	-4.39373	1.34805	Pacsin1	protein kinase C and casein kinase substrate in neurons 1
1372808_at	0.5094	0.0957754	2	-4.67165	1.34653	Mthfd2///RGD1564040	methylenetetrahydrofolate dehydrogenase (NADP+ dependent) 2, methenyltetrahydrofolate cyclohydrolase///similar to methylenetetrahydrofolate dehydrogenase (NAD) (EC 1.5.1.15)/methenyltetrahydrofolate cyclohydrolase (EC 3.5.4.9) precursor
1398771_at	0.1544	0.00105883	6.14	-0.17006	1.34652	Slc3a2	solute carrier family 3 member 2
1369835_at	0.4877	0.0835209	2.1	-4.53798	1.34589	Omp	olfactory marker protein
1390225_at	0.7049	0.298264	1.14	-5.70877	1.3434	Nek9	NIMA-related kinase 9
1386374_at	0.4056	0.0418114	2.62	-3.8482	1.34257
1389882_at	0.3887	0.0351965	2.75	-3.67397	1.33925	Ier5	immediate early response 5
1377430_at	0.7447	0.363287	0.988	-5.86685	1.33766
1375599_at	0.6242	0.20264	1.44	-5.37508	1.33676
1375945_at	0.4739	0.075652	2.17	-4.44067	1.33594	Plxdc2	plexin domain containing 2
1369458_at	0.5063	0.0933219	2.01	-4.64641	1.33558	Gab2	GRB2-associated binding protein 2
1387520_at	0.2025	0.00300701	4.96	-1.18196	1.33522	Drd4	dopamine receptor D4
1369133_a_at	0.7232	0.32826	1.07	-5.78682	1.33507	Kcnc3	potassium voltage-gated channel subfamily C member 3
1389751_at	0.5388	0.117152	1.85	-4.86598	1.33505
1375388_at	0.356	0.0260426	2.99	-3.36786	1.33428
1371192_at	0.6561	0.238967	1.32	-5.52069	1.3318	Nf2	neurofibromin 2
1370640_a_at	0.675	0.263719	1.24	-5.60552	1.33176	Cacna1d	calcium voltage-gated channel subunit alpha1 D
1374859_at	0.6373	0.216588	1.39	-5.43438	1.33025
1369118_a_at	0.579	0.151555	1.66	-5.1093	1.32985	Gnrhr	gonadotropin releasing hormone receptor
1369568_at	0.46	0.0689032	2.24	-4.34829	1.32985	Stx6	syntaxin 6
1387329_at	0.6898	0.278918	1.2	-5.65291	1.32974	Rnf38	ring finger protein 38
1370133_at	0.5118	0.0977297	1.98	-4.69127	1.32721	Rgs19	regulator of G-protein signaling 19
1377120_at	0.6744	0.262745	1.24	-5.60236	1.32283
1376542_at	0.6215	0.197548	1.46	-5.35223	1.32169
1374924_at	0.6833	0.271966	1.22	-5.63164	1.32109	LOC100910237	uncharacterized LOC100910237
1377382_at	0.4715	0.0747915	2.18	-4.42938	1.32053
1375263_at	0.7514	0.37484	0.963	-5.89099	1.31885
1369921_at	0.6593	0.243692	1.3	-5.53768	1.3181	Gstm3	glutathione S-transferase mu 3
1375475_at	0.622	0.198902	1.45	-5.35837	1.31759
1377094_at	0.4952	0.0868628	2.07	-4.57641	1.31655
1387999_at	0.6109	0.18627	1.5	-5.29912	1.3165	Slc18a1	solute carrier family 18 member A1
1370399_at	0.1175	0.00038777	7.47	0.75012	1.31563	Cyp4b1	cytochrome P450, family 4, subfamily b, polypeptide 1
1384474_at	0.3842	0.0332253	2.8	-3.61552	1.31526
1390141_at	0.6149	0.191767	1.48	-5.32546	1.31497	Mthfd1l	methylenetetrahydrofolate dehydrogenase (NADP+ dependent) 1-like
1379702_at	0.6471	0.227195	1.35	-5.47655	1.31441
1375402_at	0.574	0.148011	1.67	-5.08721	1.31381
1377161_at	0.6231	0.20093	1.45	-5.36748	1.3136
1368577_at	0.7366	0.350503	1.02	-5.83889	1.31236	Gjb6	gap junction protein, beta 6
1370812_at	0.2115	0.00337348	4.84	-1.29608	1.31152	Bcl2l1	Bcl2-like 1
1377163_at	0.3973	0.0376971	2.7	-3.74349	1.31084	Inhbb	inhibin beta B subunit
1387994_at	0.7337	0.345143	1.03	-5.82676	1.30978	Hsd17b6	hydroxysteroid (17-beta) dehydrogenase 6
1371242_at	0.3103	0.0138946	3.51	-2.72682	1.30808	Grm8	glutamate metabotropic receptor 8
1371230_x_at	0.6971	0.287712	1.17	-5.67889	1.30772	Atpif1	ATPase inhibitory factor 1
1377071_at	0.4538	0.0658957	2.27	-4.30402	1.30749	Rsf1	remodeling and spacing factor 1
1370701_at	0.4096	0.0438786	2.58	-3.89688	1.30678	Gabrq	gamma-aminobutyric acid type A receptor theta subunit
1387572_at	0.5173	0.101622	1.95	-4.72912	1.3042	Psd	pleckstrin and Sec7 domain containing
1387493_at	0.7504	0.372903	0.967	-5.88701	1.30392	Akap5	A-kinase anchoring protein 5
1369668_x_at	0.622	0.198153	1.46	-5.35498	1.30265	Vps52	VPS52 GARP complex subunit
1368519_at	0.4697	0.0732565	2.19	-4.40891	1.30244	Serpine1	serpin family E member 1
1383058_at	0.2397	0.00498337	4.45	-1.68627	1.30226
1369883_at	0.7126	0.309338	1.12	-5.73872	1.30218	Pth	parathyroid hormone
1370709_at	0.5738	0.146963	1.68	-5.08057	1.30197	Lrrc15	leucine rich repeat containing 15
1367949_at	0.421	0.0503509	2.48	-4.0353	1.30114	Penk	proenkephalin
1380129_at	0.6062	0.18115	1.52	-5.27377	1.29986
1368250_at	0.3594	0.0272483	2.95	-3.41394	1.29833	Tekt1	tektin 1
1393071_at	0.5568	0.134006	1.75	-4.99379	1.29711	Tulp1	tubby like protein 1
1369232_at	0.606	0.180519	1.53	-5.27059	1.29108	Kcnk10	potassium two pore domain channel subfamily K member 10
1368495_at	0.4267	0.053206	2.44	-4.09061	1.29083	Rln1	relaxin 1
1377429_at	0.5388	0.116806	1.85	-4.86315	1.28993	Lpo	lactoperoxidase
1375199_at	0.132	0.00065608	6.75	0.27605	1.28902
1375274_at	0.4486	0.0627119	2.31	-4.25478	1.28872	Hipk3	homeodomain interacting protein kinase 3
1373314_at	0.5025	0.0912484	2.03	-4.62452	1.28845
1369710_a_at	0.4344	0.0575942	2.38	-4.1699	1.28665	Snap91	synaptosomal-associated protein 91
1390262_a_at	0.6431	0.221614	1.37	-5.45466	1.28602	Agap3	ArfGAP with GTPase domain, ankyrin repeat and PH domain 3
1394198_at	0.7482	0.370424	0.973	-5.88188	1.28595
1373747_at	0.5216	0.104832	1.93	-4.75918	1.28586	Cnih2	cornichon family AMPA receptor auxiliary protein 2
1376147_at	0.6271	0.204649	1.43	-5.38391	1.2857
1368226_at	0.6969	0.287534	1.17	-5.67837	1.28444	Dnph1	2'-deoxynucleoside 5'-phosphate N-hydrolase 1
1390749_at	0.516	0.101144	1.96	-4.72456	1.28247
1398840_at	0.1432	0.00077295	6.53	0.12473	1.2824	Vamp5	vesicle-associated membrane protein 5
1372795_at	0.5285	0.108003	1.91	-4.78792	1.28012	Txnl4b	thioredoxin-like 4B
1369770_at	0.6312	0.210702	1.41	-5.40991	1.27988	Sstr1	somatostatin receptor 1
1375837_at	0.7396	0.356153	1	-5.85142	1.27977
1390391_at	0.256	0.00652102	4.19	-1.95749	1.27746	Pfkfb3	6-phosphofructo-2-kinase/fructose-2,6-biphosphatase 3
1390042_at	0.4679	0.0721254	2.21	-4.39353	1.2774	Tmem140	transmembrane protein 140
1377008_at	0.3833	0.0326183	2.81	-3.5968	1.27709	RGD1566401	similar to GTL2, imprinted maternally expressed untranslated
1387289_at	0.6198	0.196184	1.46	-5.346	1.27644	Apba2	amyloid beta precursor protein binding family A member 2
1376977_at	0.6312	0.210955	1.41	-5.41098	1.27367	Ptger3	prostaglandin E receptor 3
1387618_at	0.7402	0.357227	1	-5.85377	1.27357	Bcl2l10	BCL2 like 10
1388257_at	0.5817	0.15358	1.65	-5.12166	1.27276	Lrrc7	leucine rich repeat containing 7
1368203_at	0.4443	0.0612429	2.33	-4.23118	1.27267	Scnn1a	sodium channel epithelial 1 alpha subunit
1368964_at	0.6514	0.234118	1.33	-5.50283	1.27227	Lrrn3	leucine rich repeat neuronal 3
1370397_at	0.6855	0.274204	1.21	-5.63856	1.27194	Cyp4a3	cytochrome P450, family 4, subfamily a, polypeptide 3
1369661_at	0.4056	0.0420831	2.61	-3.85473	1.27088	Dnm2	dynamin 2
1370400_at	0.7379	0.352242	1.01	-5.84278	1.27056	RT1-N3	RT1 class Ib, locus N3
1394323_at	0.5372	0.113884	1.87	-4.83888	1.26381	Cdk5r2	cyclin-dependent kinase 5 regulatory subunit 2
1392320_s_at	0.6888	0.277112	1.2	-5.64745	1.26355	Glmn	glomulin, FKBP associated protein
1370765_at	0.2161	0.00368325	4.75	-1.38355	1.26334	LOC100910060///Gzmf	granzyme G-like///granzyme F
1368535_at	0.6576	0.240427	1.31	-5.52599	1.26215	Hrk	harakiri, BCL2 interacting protein
1377351_at	0.6663	0.253374	1.27	-5.57129	1.2617	Susd3	sushi domain containing 3
1372510_at	0.6297	0.207996	1.42	-5.39839	1.2605	Srxn1	sulfiredoxin 1
1369250_at	0.7088	0.303799	1.13	-5.72392	1.26007	Slc28a1	solute carrier family 28 member 1
1376027_at	0.541	0.11857	1.84	-4.87749	1.25936	Bend6	BEN domain containing 6
1374488_at	0.3352	0.0191286	3.24	-3.05319	1.25847	Gramd1b	GRAM domain containing 1B
1374574_at	0.1687	0.00155874	5.68	-0.53936	1.25812	Fam214a	family with sequence similarity 214, member A
1377481_at	0.6046	0.177479	1.54	-5.25509	1.25775
1393798_at	0.7293	0.339868	1.04	-5.81456	1.25568	Atrx	ATRX, chromatin remodeler
1377204_at	0.4075	0.0429642	2.6	-3.87564	1.25493
1388336_at	0.1777	0.00187649	5.47	-0.71901	1.25222	Atg13	autophagy related 13
1387243_at	0.4539	0.0661992	2.27	-4.30858	1.25013	Cyp1a2	cytochrome P450, family 1, subfamily a, polypeptide 2
1369158_at	0.6231	0.201151	1.45	-5.36846	1.24983	Casr	calcium-sensing receptor
1387960_at	0.4539	0.0662737	2.27	-4.3097	1.24855	Defb4	defensin beta 4
1368764_at	0.3043	0.01128	3.69	-2.51418	1.2484	Hist1h2ba	histone cluster 1, H2ba
1387333_at	0.5429	0.121087	1.82	-4.89754	1.24744	Il5ra	interleukin 5 receptor subunit alpha
1375603_at	0.6535	0.236455	1.32	-5.51149	1.24707
1387744_at	0.4838	0.0794991	2.13	-4.48952	1.247	Nppc	natriuretic peptide C
1386356_at	0.6167	0.19299	1.48	-5.3312	1.2454
1385807_at	0.394	0.0364497	2.73	-3.70942	1.24426	Adgra3	adhesion G protein-coupled receptor A3
1369035_a_at	0.7069	0.300995	1.14	-5.71629	1.24389	Kcnj6	potassium voltage-gated channel subfamily J member 6
1375389_at	0.641	0.219799	1.38	-5.4474	1.24322	Shox2	short stature homeobox 2
1390326_at	0.2707	0.00773885	4.03	-2.13094	1.24321	Ang	angiogenin
1372248_at	0.1687	0.00163316	5.63	-0.58437	1.24248	Sesn1	sestrin 1
1377101_at	0.6378	0.217458	1.39	-5.43793	1.24191
1377294_at	0.7213	0.323108	1.08	-5.77409	1.24059
1368938_at	0.4844	0.0811663	2.12	-4.50992	1.24044	Dll1	delta like canonical Notch ligand 1
1376744_at	0.574	0.148106	1.67	-5.08781	1.24021	Rnpc3	RNA-binding region (RNP1, RRM) containing 3
1384028_at	0.5517	0.127466	1.78	-4.9464	1.23544	LOC102556170	uncharacterized LOC102556170
1387241_at	0.5719	0.145347	1.69	-5.07022	1.23401	Gpr88	G-protein coupled receptor 88
1387002_at	0.1153	0.00030405	7.82	0.96304	1.23264	Bud31	BUD31 homolog
1390673_at	0.5531	0.128571	1.78	-4.95459	1.23173
1377326_at	0.5023	0.090952	2.03	-4.62134	1.23033	Csrnp2	cysteine and serine rich nuclear protein 2
1374185_at	0.6017	0.173638	1.56	-5.23507	1.22981	Txndc11	thioredoxin domain containing 11
1389251_at	0.1175	0.00042022	7.35	0.67885	1.22969	Nudt7	nudix hydrolase 7
1370116_at	0.6485	0.229748	1.35	-5.48635	1.22949	2023-09-03	septin 3
1376358_at	0.6743	0.261942	1.25	-5.59975	1.2285
1388252_at	0.5268	0.10711	1.91	-4.77992	1.22821	Igf2	insulin-like growth factor 2
1394110_at	0.5508	0.126701	1.79	-4.94068	1.22651
1369805_at	0.6736	0.261265	1.25	-5.59755	1.22626	P3h4	prolyl 3-hydroxylase family member 4
1387452_a_at	0.6748	0.263466	1.24	-5.6047	1.22602	Nfyb	nuclear transcription factor Y subunit beta
1389283_at	0.7752	0.417394	0.874	-5.97156	1.22596
1387668_at	0.7232	0.329303	1.07	-5.78936	1.22542	Ptpn11	protein tyrosine phosphatase, non-receptor type 11
1373266_at	0.2025	0.00304939	4.94	-1.19582	1.22504	Fam107a	family with sequence similarity 107, member A
1386239_at	0.6486	0.230367	1.34	-5.48871	1.22491	Dmrta1	DMRT-like family A1
1375744_at	0.5568	0.134055	1.75	-4.99413	1.22416
1387819_at	0.4312	0.0561768	2.39	-4.145	1.22399	Cela1	chymotrypsin-like elastase family, member 1
1369153_at	0.7202	0.32177	1.09	-5.77074	1.22296	Nphs1	NPHS1 nephrin
1377039_at	0.5011	0.0900944	2.04	-4.6121	1.22165	LOC102547155	uncharacterized LOC102547155
1372016_at	0.3698	0.0297142	2.89	-3.50207	1.21986	Gadd45b	growth arrest and DNA-damage-inducible, beta
1368458_at	0.5005	0.0897379	2.04	-4.60823	1.21714	Cyp7a1	cytochrome P450, family 7, subfamily a, polypeptide 1
1383162_at	0.145	0.00084389	6.42	0.04303	1.21576	Myh1	myosin heavy chain 1
1389994_at	0.6766	0.265564	1.24	-5.61145	1.21534
1383713_at	0.7261	0.335848	1.05	-5.8051	1.21467	Mkrn2os	MKRN2 opposite strand
1371593_at	0.1612	0.00138633	5.82	-0.42665	1.21396
1377146_at	0.247	0.0054131	4.37	-1.76952	1.21373	Vip	vasoactive intestinal peptide
1390469_at	0.5541	0.129988	1.77	-4.96499	1.21305	Nrm	nurim (nuclear envelope membrane protein)
1376976_at	0.5219	0.104923	1.93	-4.76002	1.21288	Sectm1b	secreted and transmembrane 1B
1367552_at	0.6306	0.208659	1.42	-5.40124	1.21198	Svs4	seminal vesicle secretory protein 4
1377290_at	0.4329	0.0572785	2.38	-4.16441	1.21104	Tnrc6a	trinucleotide repeat containing 6a
1374102_at	0.6705	0.258251	1.26	-5.58764	1.21061
1376229_at	0.421	0.0503482	2.48	-4.03525	1.21006	Foxo3	forkhead box O3
1387740_at	0.4576	0.0678157	2.25	-4.33252	1.20834	Pex11a	peroxisomal biogenesis factor 11 alpha
1371501_at	0.5986	0.169241	1.57	-5.21152	1.20811	Iqck	IQ motif containing K
1368950_a_at	0.5738	0.147132	1.68	-5.08164	1.20703	Grin2d	glutamate ionotropic receptor NMDA type subunit 2D
1375759_at	0.1518	0.00101631	6.19	-0.13137	1.20702
1376456_at	0.6224	0.199871	1.45	-5.36274	1.20409	Nmnat2	nicotinamide nucleotide adenylyltransferase 2
1367777_at	0.1995	0.00286737	5.01	-1.1349	1.20356	Decr1	2,4-dienoyl CoA reductase 1, mitochondrial
1388270_at	0.2903	0.00992207	3.81	-2.38351	1.20287	Hbe1	hemoglobin subunit epsilon 1
1389947_at	0.4196	0.04945	2.49	-4.01717	1.20247
1386195_x_at	0.5372	0.113847	1.87	-4.83857	1.20136
1390739_at	0.4296	0.0549997	2.41	-4.12381	1.20109	Zfp609	zinc finger protein 609
1387882_at	0.1874	0.00213471	5.33	-0.84473	1.20061	Klf9	Kruppel-like factor 9
1379453_a_at	0.7755	0.418067	0.873	-5.97274	1.19926
1368857_at	0.7342	0.34608	1.03	-5.8289	1.198	Ugt8	UDP glycosyltransferase 8
1390307_at	0.6011	0.172461	1.56	-5.22883	1.19771	Eml6	echinoderm microtubule associated protein like 6
1375332_at	0.4668	0.0715358	2.21	-4.38541	1.19751	P4ha2	prolyl 4-hydroxylase subunit alpha 2
1393856_x_at	0.3663	0.0287527	2.91	-3.46862	1.19648	Akip1	A-kinase interacting protein 1
1391573_at	0.6344	0.213305	1.4	-5.42083	1.19465	Tnfrsf21	TNF receptor superfamily member 21
1389826_at	0.3935	0.0361781	2.73	-3.70184	1.19261	Sox2	SRY box 2
1376345_at	0.7003	0.290981	1.16	-5.68829	1.19127	Caly	calcyon neuron-specific vesicular protein
1388914_at	0.439	0.0587384	2.36	-4.18954	1.1906	Ybx2	Y box binding protein 2
1388720_at	0.1175	0.00033693	7.67	0.87367	1.18932	Rnf144b	ring finger protein 144B
1375150_at	0.665	0.251981	1.28	-5.56655	1.18904	Uri1	URI1, prefoldin-like chaperone
1367633_at	0.2611	0.00692951	4.13	-2.01897	1.1889	Glul	glutamate-ammonia ligase
1388385_at	0.5827	0.154777	1.64	-5.12889	1.18609	Cryba2	crystallin, beta A2
1377175_at	0.5309	0.110321	1.89	-4.80836	1.18541
1375079_at	0.65	0.231486	1.34	-5.49295	1.18541
1375784_at	0.2025	0.00302447	4.95	-1.18769	1.18539	Egr4	early growth response 4
1390632_at	0.7536	0.378446	0.955	-5.89831	1.18499
1388547_at	0.421	0.0502369	2.48	-4.03303	1.18307	Cldn4	claudin 4
1376458_at	0.5116	0.097061	1.99	-4.68461	1.18201
1370799_at	0.4322	0.0566642	2.39	-4.15363	1.18147	Slc9a1	solute carrier family 9 member A1
1371034_at	0.5857	0.157403	1.63	-5.14452	1.18102	Onecut1	one cut homeobox 1
1394225_at	0.3833	0.032559	2.81	-3.59496	1.17935
1369671_at	0.5986	0.169277	1.57	-5.21171	1.17847	Otc	ornithine carbamoyltransferase
1370850_at	0.5914	0.162764	1.6	-5.17554	1.17804	Scn3b	sodium voltage-gated channel beta subunit 3
1376788_at	0.1518	0.00102002	6.18	-0.1348	1.17474	Dapk1	death associated protein kinase 1
1384612_at	0.5541	0.131249	1.76	-4.97413	1.17466	Pomc	proopiomelanocortin
1390296_at	0.1473	0.00087897	6.37	0.00499	1.17316
1377719_a_at	0.1989	0.00272414	5.06	-1.08427	1.17169	Myh1	myosin heavy chain 1
1371383_at	0.1623	0.00146731	5.75	-0.48116	1.17113	Drap1	Dr1 associated protein 1
1375782_at	0.7184	0.318968	1.09	-5.76366	1.17054
1367602_at	0.1086	0.0002691	8.01	1.06833	1.17023	Cited2	Cbp/p300-interacting transactivator, with Glu/Asp-rich carboxy-terminal domain, 2
1370438_at	0.7185	0.319961	1.09	-5.76618	1.17019	Nos1ap	nitric oxide synthase 1 adaptor protein
1371183_a_at	0.481	0.0781178	2.15	-4.47227	1.16985	Dlg4	discs large MAGUK scaffold protein 4
1369701_at	0.3525	0.0240505	3.06	-3.28677	1.16784	Lipc	lipase C, hepatic type
1375861_at	0.7232	0.327768	1.07	-5.78561	1.16651	Nap1l5	nucleosome assembly protein 1-like 5
1398306_at	0.4152	0.0470729	2.53	-3.96765	1.16546	Ampd1	adenosine monophosphate deaminase 1
1369027_at	0.6306	0.208628	1.42	-5.4011	1.16418	A4galt	alpha 1,4-galactosyltransferase
1387155_at	0.59	0.161564	1.61	-5.16869	1.16178	Pcsk2	proprotein convertase subtilisin/kexin type 2
1388041_s_at	0.5466	0.122707	1.81	-4.91021	1.161	Nfasc	neurofascin
1371621_at	0.5482	0.123811	1.81	-4.91874	1.15855
1377313_at	0.559	0.135445	1.74	-5.00387	1.15783
1368416_at	0.5388	0.11672	1.85	-4.86244	1.15693	Ibsp	integrin-binding sialoprotein
1376008_at	0.4843	0.0797709	2.13	-4.49287	1.15637	Cbx8	chromobox 8
1367601_at	0.1602	0.00132298	5.87	-0.38186	1.15613	Cited2	Cbp/p300-interacting transactivator, with Glu/Asp-rich carboxy-terminal domain, 2
1373386_at	0.6373	0.216641	1.39	-5.43459	1.15505	Gjb2	gap junction protein, beta 2
1376397_at	0.1436	0.00080284	6.48	0.08947	1.15457
1388025_at	0.7227	0.325412	1.08	-5.77981	1.15341	Opn1sw	opsin 1 (cone pigments), short-wave-sensitive
1369185_a_at	0.6374	0.217138	1.39	-5.43663	1.15288	Syt7	synaptotagmin 7
1368934_at	0.6501	0.23167	1.34	-5.49364	1.15134	Cyp4a1	cytochrome P450, family 4, subfamily a, polypeptide 1
1374673_at	0.5568	0.134108	1.75	-4.99451	1.15069
1370355_at	0.7393	0.355524	1.01	-5.85004	1.14979	Scd	stearoyl-CoA desaturase
1385413_at	0.4049	0.0410551	2.63	-3.82976	1.14948	Egfr	epidermal growth factor receptor
1389440_at	0.5429	0.120802	1.82	-4.89529	1.14877	LOC686151	similar to cell division cycle associated 5
1377354_at	0.5707	0.14497	1.69	-5.06778	1.14845
1375275_at	0.7031	0.295394	1.15	-5.70078	1.14748	Sap30	Sin3A-associated protein
1376102_at	0.1602	0.00132794	5.87	-0.38544	1.14697	Tmbim1	transmembrane BAX inhibitor motif containing 1
1375228_at	0.429	0.0541881	2.42	-4.10893	1.1455	LOC102554695	uncharacterized LOC102554695
1373629_at	0.1544	0.00111468	6.08	-0.21872	1.14459	Slc7a6	solute carrier family 7 member 6
1368329_at	0.5914	0.163035	1.6	-5.17708	1.14341	Slc22a6	solute carrier family 22 member 6
1374780_at	0.6608	0.245356	1.3	-5.54357	1.14167	Zfp422	zinc finger protein 422
1388103_at	0.7047	0.297821	1.15	-5.70755	1.13977	Tmem37	transmembrane protein 37
1388276_at	0.5498	0.125135	1.8	-4.92886	1.13908	Hist1h3a	histone cluster 1, H3a
1375976_a_at	0.439	0.058812	2.36	-4.19079	1.13848	Mus81	MUS81 structure-specific endonuclease subunit
1383065_at	0.2648	0.00706688	4.11	-2.03885	1.13779	Nicn1	nicolin 1
1375321_at	0.3563	0.0263695	2.98	-3.38056	1.13647	Abat	4-aminobutyrate aminotransferase
1369772_at	0.6173	0.193603	1.47	-5.33406	1.13563	Slc6a9	solute carrier family 6 member 9
1368738_at	0.7249	0.332579	1.06	-5.79729	1.13506	Cyp11b1	cytochrome P450, family 11, subfamily b, polypeptide 1
1368692_a_at	0.3094	0.0137467	3.52	-2.7159	1.13493	Chka	choline kinase alpha
1388019_at	0.6777	0.267115	1.23	-5.61639	1.13446	Odf2	outer dense fiber of sperm tails 2
1377521_at	0.5908	0.162103	1.61	-5.17178	1.13432
1388133_at	0.3396	0.0198998	3.21	-3.09353	1.13405	Csdc2	cold shock domain containing C2
1370532_at	0.6275	0.205116	1.43	-5.38594	1.13228	Pld1	phospholipase D1
1368155_at	0.7497	0.371803	0.97	-5.88474	1.13157	LOC102552121///Cyp2c12	uncharacterized LOC102552121///cytochrome P450, family 2, subfamily c, polypeptide 12
1394338_x_at	0.6472	0.228021	1.35	-5.47973	1.13155	Ptk2	protein tyrosine kinase 2
1368325_at	0.5429	0.121087	1.82	-4.89754	1.13101	LOC100910178///Egf	pro-epidermal growth factor-like///epidermal growth factor
1386237_at	0.247	0.00538278	4.37	-1.76386	1.13046
1390644_at	0.3833	0.0325713	2.81	-3.59534	1.12945
1372915_at	0.5544	0.132204	1.76	-4.98099	1.12774
1383161_a_at	0.1175	0.0004542	7.25	0.60946	1.12755	Myh1	myosin heavy chain 1
1375826_at	0.7325	0.342951	1.03	-5.82172	1.1274	Gpr61	G protein-coupled receptor 61
1368170_at	0.6352	0.214136	1.4	-5.42428	1.12709	Slc6a1	solute carrier family 6 member 1
1387530_a_at	0.1907	0.00220327	5.29	-0.87566	1.12556	Fosl2	FOS like 2, AP-1 transcription factor subunit
1388724_at	0.2475	0.0056122	4.33	-1.80592	1.1254	Cdc40	cell division cycle 40
1371408_at	0.6743	0.261982	1.25	-5.59989	1.12494	Cryba1	crystallin, beta A1
1370457_at	0.4096	0.0439461	2.58	-3.89843	1.12441	Testin	testin gene
1368762_at	0.3839	0.0328131	2.81	-3.60285	1.12371	Ubd	ubiquitin D
1372053_at	0.6936	0.283803	1.18	-5.66747	1.12365	LOC100910179	peptidoglycan recognition protein 4-like
1384833_at	0.5305	0.110017	1.89	-4.8057	1.12327
1386111_at	0.5541	0.129595	1.77	-4.96211	1.12275	Dpm1	dolichyl-phosphate mannosyltransferase polypeptide 1, catalytic subunit
1368605_at	0.4877	0.083539	2.1	-4.53819	1.12126	Sh2b2	SH2B adaptor protein 2
1377083_at	0.5541	0.131137	1.76	-4.97332	1.1212	Rnft1	ring finger protein, transmembrane 1
1393224_at	0.8226	0.50369	0.714	-6.10231	1.12106
1385333_at	0.5909	0.162312	1.61	-5.17297	1.12067	Aatk	apoptosis-associated tyrosine kinase
1386903_at	0.3557	0.025796	3	-3.35817	1.1204	S100b	S100 calcium binding protein B
1390221_at	0.5808	0.152441	1.65	-5.11473	1.12024	Prdm1	PR domain 1
1386501_at	0.5377	0.114352	1.86	-4.84281	1.12021
1375209_at	0.1989	0.00241309	5.19	-0.96487	1.11898	Osbpl11	oxysterol binding protein-like 11
1369137_at	0.4322	0.0565679	2.39	-4.15193	1.11848	Chrne	cholinergic receptor nicotinic epsilon subunit
1370533_at	0.763	0.396257	0.917	-5.93309	1.11761	Dlgap3	DLG associated protein 3
1373724_at	0.7365	0.349997	1.02	-5.83776	1.11693	Krt4	keratin 4
1368131_at	0.5491	0.124674	1.8	-4.92535	1.11661	Capn6	calpain 6
1371364_a_at	0.475	0.0760639	2.17	-4.44602	1.11539	Andpro	androgen regulated protein
1377045_at	0.6646	0.251289	1.28	-5.56419	1.11399
1375908_at	0.726	0.334439	1.05	-5.80174	1.11375	Mpzl2	myelin protein zero-like 2
1373478_at	0.7609	0.392512	0.925	-5.92596	1.113
1370214_at	0.7236	0.330096	1.07	-5.79129	1.11123	Pvalb	parvalbumin
1398331_at	0.3589	0.027109	2.96	-3.40872	1.11066	Iws1	IWS1, SUPT6H interacting protein
1375374_at	0.2889	0.00955066	3.84	-2.34468	1.11038	LOC102555400	uncharacterized LOC102555400
1368795_at	0.2593	0.00682298	4.15	-2.00329	1.10931	Nmur1	neuromedin U receptor 1
1387487_a_at	0.5986	0.169158	1.58	-5.21106	1.10754	Calcr	calcitonin receptor
1388302_x_at	0.5747	0.148637	1.67	-5.09115	1.10731	Andpro	androgen regulated protein
1394007_at	0.5783	0.151233	1.66	-5.10731	1.10573	Prm1	protamine 1
1389915_at	0.71	0.305846	1.13	-5.72943	1.10499	Klhl22	kelch-like family member 22
1370798_a_at	0.5832	0.155286	1.64	-5.13194	1.10372	Ngb	neuroglobin
1386158_at	0.6231	0.200718	1.45	-5.36653	1.1035
1387075_at	0.6592	0.243263	1.3	-5.53616	1.10319	Th	tyrosine hydroxylase
1371762_at	0.689	0.278003	1.2	-5.65015	1.1025	Rbp4	retinol binding protein 4
1372583_at	0.2368	0.0047629	4.49	-1.6408	1.10036	Tmtc1	transmembrane and tetratricopeptide repeat containing 1
1373138_at	0.5601	0.13741	1.73	-5.01745	1.10036	Nudt5	nudix hydrolase 5
1368736_at	0.2368	0.0046259	4.52	-1.6115	1.09999	Tsx	testis specific X-linked gene
1398283_at	0.6587	0.242673	1.3	-5.53405	1.09906	Pag1	phosphoprotein membrane anchor with glycosphingolipid microdomains 1
1390324_at	0.5299	0.109729	1.9	-4.80318	1.09845
1368759_at	0.7323	0.342649	1.04	-5.82102	1.09511	Cacng2	calcium voltage-gated channel auxiliary subunit gamma 2
1370599_a_at	0.2441	0.00513462	4.42	-1.71634	1.0944	Ptprs	protein tyrosine phosphatase, receptor type, S
1375387_at	0.6087	0.184208	1.51	-5.289	1.09429
1374250_at	0.5276	0.107795	1.91	-4.78606	1.09337
1390635_at	0.4167	0.0480899	2.51	-3.98915	1.09336
1368466_a_at	0.2397	0.00497118	4.45	-1.68381	1.09237	Odf2	outer dense fiber of sperm tails 2
1369808_at	0.6711	0.259114	1.25	-5.59049	1.09096	Ccr3	C-C motif chemokine receptor 3
1388061_a_at	0.5957	0.166082	1.59	-5.19417	1.0901	Epha7	Eph receptor A7
1374867_at	0.6133	0.189929	1.49	-5.31674	1.0895
1375822_at	0.7562	0.382694	0.946	-5.90681	1.08945
1370692_at	0.413	0.0451546	2.56	-3.92577	1.08779	Il1rl1	interleukin 1 receptor-like 1
1369369_at	0.3842	0.0331198	2.8	-3.61229	1.08734	Kcnb2	potassium voltage-gated channel subfamily B member 2
1375284_at	0.7069	0.300592	1.14	-5.71519	1.08586	Ctnnb1	catenin beta 1
1376816_at	0.7651	0.400332	0.909	-5.94073	1.08455
1376497_a_at	0.4025	0.0400584	2.65	-3.80493	1.08172	Mettl17	methyltransferase like 17
1390668_at	0.6231	0.200873	1.45	-5.36723	1.08116	Smc3	structural maintenance of chromosomes 3
1387246_at	0.7641	0.399004	0.912	-5.93825	1.0811	Lcn1	lipocalin 1
1375838_at	0.7093	0.305083	1.13	-5.72738	1.08102
1368196_at	0.3663	0.0286245	2.92	-3.46408	1.08039	Clps	colipase
1374634_at	0.7478	0.367989	0.978	-5.8768	1.07988	Pih1d2	PIH1 domain containing 2
1375486_at	0.2903	0.0100255	3.8	-2.39407	1.07976	LOC102552920	armadillo repeat-containing X-linked protein 5-like
1367789_at	0.3535	0.0248897	3.03	-3.32173	1.07818	Slc27a1	solute carrier family 27 member 1
1382762_at	0.6486	0.230381	1.34	-5.48876	1.07746	Pgm3	phosphoglucomutase 3
1394105_at	0.449	0.0631949	2.31	-4.26242	1.07685	Samd4b	sterile alpha motif domain containing 4B
1371009_at	0.7227	0.326198	1.07	-5.78175	1.07677	Muc5ac	mucin 5AC, oligomeric mucus/gel-forming
1367725_at	0.2101	0.00331189	4.86	-1.27777	1.07652	Pim3	Pim-3 proto-oncogene, serine/threonine kinase
1375376_at	0.5909	0.162289	1.61	-5.17284	1.0763
1388250_at	0.7824	0.42828	0.853	-5.99028	1.07561	Nfib	nuclear factor I/B
1368700_at	0.3445	0.0221613	3.12	-3.20336	1.07436	Plcl1	phospholipase C-like 1
1375234_at	0.6699	0.25752	1.26	-5.58521	1.07433	Ncoa5	nuclear receptor coactivator 5
1375768_at	0.6041	0.176637	1.54	-5.25074	1.07425	Jund	JunD proto-oncogene, AP-1 transcription factor subunit
1387936_at	0.8068	0.471235	0.772	-6.0576	1.07242	Sult2a2	sulfotransferase family 2A, dehydroepiandrosterone (DHEA)-preferring, member 2
1371135_at	0.5285	0.108086	1.91	-4.78866	1.07172	Xylt1	xylosyltransferase 1
1369330_at	0.4293	0.0545393	2.42	-4.1154	1.07092	Unc13a	unc-13 homolog A
1371031_at	0.3922	0.0356661	2.74	-3.6874	1.06928	Mat1a	methionine adenosyltransferase 1A
1375690_at	0.7227	0.326052	1.07	-5.78139	1.06871
1369308_at	0.6877	0.275726	1.21	-5.64323	1.0684	Stx3	syntaxin 3
1388525_at	0.1989	0.00280663	5.03	-1.11373	1.06797	Pik3ip1	phosphoinositide-3-kinase interacting protein 1
1375434_at	0.5388	0.117074	1.85	-4.86534	1.06407	F8a1	coagulation factor VIII-associated 1
1374165_at	0.4904	0.084848	2.09	-4.55343	1.06404	Rasa4	RAS p21 protein activator 4
1373149_at	0.2338	0.00430206	4.59	-1.53874	1.06391	Ypel3	yippee-like 3
1369794_a_at	0.3931	0.0359679	2.74	-3.69594	1.06332	Pfkfb3	6-phosphofructo-2-kinase/fructose-2,6-biphosphatase 3
1368650_at	0.287	0.00895699	3.9	-2.27941	1.06325	Klf10	Kruppel-like factor 10
1387380_at	0.8017	0.461254	0.79	-6.04283	1.06249	Slc32a1	solute carrier family 32 member 1
1371159_a_at	0.7897	0.441268	0.828	-6.0117	1.06194	Cckbr	cholecystokinin B receptor
1369435_at	0.7074	0.301772	1.14	-5.71841	1.06079	LOC100909929///Ttpa	alpha-tocopherol transfer protein-like///alpha tocopherol transfer protein
1376964_at	0.7285	0.339402	1.04	-5.81347	1.06013	Ofd1	OFD1, centriole and centriolar satellite protein
1390567_at	0.6465	0.226055	1.36	-5.47213	1.05973	Thap11	THAP domain containing 11
1386425_at	0.6273	0.204964	1.43	-5.38528	1.05973	Npepo	aminopeptidase O
1369836_at	0.3504	0.0234595	3.08	-3.26141	1.05923	Ifit1	interferon-induced protein with tetratricopeptide repeats 1
1376536_at	0.6224	0.199677	1.45	-5.36187	1.05901
1370063_at	0.606	0.180361	1.53	-5.26979	1.05791	Nr2f2	nuclear receptor subfamily 2, group F, member 2
1374507_at	0.3084	0.0123678	3.61	-2.60805	1.05686	Ube4b	ubiquitination factor E4B
1369527_at	0.5496	0.124869	1.8	-4.92684	1.05682	Cx3cr1	C-X3-C motif chemokine receptor 1
1370673_at	0.353	0.0243819	3.04	-3.30072	1.05664	Zfp382	zinc finger protein 382
1387145_at	0.4056	0.0419635	2.62	-3.85186	1.05502	Gjb1	gap junction protein, beta 1
1370843_at	0.5938	0.164653	1.6	-5.1862	1.05484	Gng8	G protein subunit gamma 8
1374217_at	0.1479	0.00096865	6.25	-0.08613	1.05454	Cdip1	cell death-inducing p53 target 1
1370244_at	0.2198	0.00382344	4.71	-1.42082	1.05402	Ctsl	cathepsin L
1390064_at	0.5541	0.129389	1.77	-4.9606	1.05372
1374762_at	0.7185	0.320066	1.09	-5.76644	1.05295
1371120_s_at	0.3842	0.0329048	2.81	-3.60568	1.05218	Bdkrb2	bradykinin receptor B2
1386924_at	0.5134	0.0990678	1.97	-4.70446	1.05088	Ube2b	ubiquitin-conjugating enzyme E2B
1389978_at	0.6922	0.28158	1.19	-5.66088	1.04881	Smarcc2	SWI/SNF related, matrix associated, actin dependent regulator of chromatin, subfamily c, member 2
1387173_at	0.505	0.0926593	2.02	-4.63947	1.0482	Cma1	chymase 1
1390879_at	0.5094	0.095081	2	-4.66458	1.04724
1372211_at	0.256	0.00643913	4.2	-1.94471	1.0468	Mafk	MAF bZIP transcription factor K
1376046_at	0.5678	0.143038	1.7	-5.0552	1.04672	Hook3	hook microtubule-tethering protein 3
1387540_at	0.256	0.00649212	4.19	-1.95299	1.04618	Brca1	BRCA1, DNA repair associated
1373727_at	0.4152	0.0460447	2.55	-3.94542	1.04557	Fibin	fin bud initiation factor homolog (zebrafish)
1370610_at	0.7049	0.298069	1.15	-5.70823	1.04429	Slc34a1	solute carrier family 34 member 1
1376141_at	0.689	0.277394	1.2	-5.6483	1.04423
1371630_at	0.4437	0.0606929	2.34	-4.22219	1.04133
1369776_a_at	0.2707	0.00752991	4.06	-2.10318	1.04087	Shank2	SH3 and multiple ankyrin repeat domains 2
1370744_at	0.4322	0.0565997	2.39	-4.15249	1.0398	Gpr26	G protein-coupled receptor 26
1374515_at	0.2368	0.0047614	4.49	-1.64049	1.03942	Spryd7	SPRY domain containing 7
1369564_at	0.7734	0.414989	0.879	-5.96733	1.03942	Rem2	RRAD and GEM like GTPase 2
1376210_at	0.4885	0.0842747	2.09	-4.54679	1.03882	Foxo3	forkhead box O3
1388266_at	0.4056	0.0418948	2.62	-3.85021	1.0386	Fgb	fibrinogen beta chain
1375077_at	0.7106	0.307017	1.12	-5.73256	1.0384
1376054_at	0.8042	0.466119	0.781	-6.05009	1.0381	Clasrp	CLK4-associating serine/arginine rich protein
1374048_at	0.1612	0.00139361	5.81	-0.43167	1.03746	Nrtn	neurturin
1392841_at	0.6676	0.255099	1.27	-5.57712	1.03711	LOC102553383	uncharacterized LOC102553383
1387989_at	0.5601	0.137259	1.73	-5.01642	1.03443	Grm6	glutamate metabotropic receptor 6
1387931_at	0.689	0.277619	1.2	-5.64899	1.03401	Crygf///Cryge	crystallin, gamma F///crystallin, gamma E
1386461_at	0.3569	0.0266531	2.97	-3.39145	1.03382
1368460_at	0.6231	0.201398	1.44	-5.36957	1.0334	Slc2a5	solute carrier family 2 member 5
1367559_at	0.3116	0.014016	3.5	-2.7357	1.03257	LOC100364138///LOC100363177///LOC100362384///LOC100360087///LOC100359668///Ftl1	ferritin light chain 1-like///ferritin light chain 1-like///ferritin light chain 1-like///ferritin light chain 1-like///ferritin light chain 2///ferritin light chain 1
1390135_at	0.606	0.180828	1.53	-5.27215	1.03255	RGD1311595	similar to KIAA2026 protein
1370633_at	0.2055	0.00317657	4.9	-1.23634	1.03226	Cxcl3	chemokine (C-X-C motif) ligand 3
1369155_at	0.7106	0.307055	1.12	-5.73266	1.03223	Cntn4	contactin 4
1398881_at	0.356	0.0260291	2.99	-3.36733	1.03088	Ddb1	damage-specific DNA binding protein 1
1388258_at	0.6099	0.18545	1.51	-5.29511	1.03082	Nrg1	neuregulin 1
1382810_at	0.622	0.198325	1.46	-5.35576	1.0301
1388106_x_at	0.6587	0.242627	1.3	-5.53389	1.02983	P22k15	cystatin related protein 2
1370245_at	0.1175	0.00034587	7.63	0.85073	1.02895	Ctsl	cathepsin L
1391004_at	0.7654	0.400918	0.908	-5.94182	1.02841	Svil	supervillin
1376485_at	0.7661	0.403016	0.904	-5.94571	1.02783	Traip	TRAF-interacting protein
1370654_at	0.7068	0.300353	1.14	-5.71453	1.02711	Slc6a17	solute carrier family 6 member 17
1370583_s_at	0.3885	0.0351547	2.75	-3.67277	1.0265	Abcb1a///Abcb1b	ATP binding cassette subfamily B member 1A///ATP-binding cassette, subfamily B (MDR/TAP), member 1B
1390302_at	0.4096	0.0440569	2.58	-3.90097	1.02591
1368564_at	0.689	0.277829	1.2	-5.64962	1.02543	Slc17a6	solute carrier family 17 member 6
1390660_at	0.6198	0.195806	1.47	-5.34426	1.02522
1387937_at	0.6719	0.259695	1.25	-5.5924	1.02403	Tpbpa	trophoblast specific protein alpha
1368663_at	0.6577	0.240692	1.31	-5.52694	1.02376	LOC56764	dnaj-like protein
1377539_at	0.4844	0.081003	2.12	-4.50794	1.02151
1387877_at	0.5632	0.139645	1.72	-5.03265	1.02126	Ftcd	formimidoyltransferase cyclodeaminase
1387626_at	0.6494	0.230934	1.34	-5.49086	1.02125	Dck	deoxycytidine kinase
1377412_at	0.739	0.353508	1.01	-5.84559	1.02071	Chic1	cysteine-rich hydrophobic domain 1
1386226_at	0.7551	0.381217	0.949	-5.90387	1.01962	Tp53bp1	tumor protein p53 binding protein 1
1369286_at	0.4419	0.0600056	2.34	-4.21083	1.01883	Proc	protein C
1386964_at	0.4952	0.0868982	2.07	-4.57681	1.01862	Bpifa2f	BPI fold containing family A, member 2F
1370800_at	0.3445	0.0223875	3.11	-3.21372	1.0182	Slc9a1	solute carrier family 9 member A1
1382954_at	0.306	0.011686	3.66	-2.55022	1.01813
1385065_at	0.5665	0.141605	1.71	-5.04575	1.01751	LOC102553264	uncharacterized LOC102553264
1377017_at	0.6005	0.171634	1.56	-5.22442	1.01749
1368342_at	0.3116	0.0140318	3.5	-2.73685	1.01621	Ampd3	adenosine monophosphate deaminase 3
1390671_at	0.5624	0.138987	1.72	-5.0282	1.01604
1382292_at	0.6688	0.256543	1.26	-5.58195	1.01554
1398584_at	0.6466	0.226178	1.36	-5.4726	1.01523	Krt36	keratin 36
1377465_at	0.698	0.289256	1.17	-5.68335	1.01428
1367800_at	0.2025	0.00302122	4.95	-1.18663	1.0142	LOC100910418///Plat	tissue-type plasminogen activator-like///plasminogen activator, tissue type
1369828_at	0.56	0.136304	1.74	-5.00984	1.01407	Csf2rb	colony stimulating factor 2 receptor beta common subunit
1371000_at	0.3883	0.0349065	2.76	-3.66558	1.01372	Cacna1s	calcium voltage-gated channel subunit alpha1 S
1387137_at	0.4852	0.082571	2.11	-4.52676	1.01281	Comp	cartilage oligomeric matrix protein
1369037_at	0.7149	0.313504	1.11	-5.74963	1.01264	Slk	STE20-like kinase
1394247_x_at	0.5918	0.163403	1.6	-5.17916	1.0126	Lmbr1l	limb development membrane protein 1-like
1387834_at	0.7824	0.428299	0.853	-5.99031	1.01175	Matk	megakaryocyte-associated tyrosine kinase
1387444_at	0.3396	0.0198168	3.21	-3.08927	1.01152	Ptprh	protein tyrosine phosphatase, receptor type, H
1392753_at	0.6067	0.182287	1.52	-5.27947	1.01071
1386399_at	0.7367	0.350778	1.02	-5.83951	1.0078
1387497_at	0.8059	0.469858	0.774	-6.05559	1.00681	Npy5r	neuropeptide Y receptor Y5
1386430_at	0.8742	0.601556	0.553	-6.21088	1.00676
1370796_at	0.5601	0.137222	1.73	-5.01616	1.00463	Foxi2	forkhead box I2
1368128_at	0.6129	0.189037	1.49	-5.31249	1.00371	Pla2g2a	phospholipase A2 group IIA
1376527_at	0.6691	0.256973	1.26	-5.58339	1.00324
1389860_at	0.7414	0.358717	0.999	-5.85701	1.00263	Mex3c	mex-3 RNA binding family member C
1369747_at	0.6682	0.255722	1.26	-5.57921	1.0013	Nat2	N-acetyltransferase 2
1389436_at	0.6512	0.233308	1.33	-5.4998	1.00051	Mss51	MSS51 mitochondrial translational activator
1377001_at	0.3776	0.0313243	2.84	-3.5557	1.00038	Nrcam	neuronal cell adhesion molecule
1368638_at	0.6413	0.220214	1.38	-5.44906	1.00025	Npffr1	neuropeptide FF receptor 1
1369888_at	0.5035	0.0916104	2.03	-4.62838	0.998209	Gcg	glucagon
1375751_at	0.6587	0.242967	1.3	-5.5351	0.998041
1398874_at	0.3069	0.0119855	3.64	-2.57602	0.997425	Atxn10	ataxin 10
1382339_a_at	0.3799	0.0317518	2.83	-3.56947	0.997206
1370760_a_at	0.7047	0.297872	1.15	-5.70769	0.995842	Gad1	glutamate decarboxylase 1
1377106_at	0.5541	0.130862	1.77	-4.97133	0.995592
1376819_at	0.7367	0.350893	1.02	-5.83977	0.994877
1388282_s_at	0.7551	0.381181	0.949	-5.9038	0.994155	Ly49i4///Ly49s7///Klra5///Ly49i2	Ly49 inhibitory receptor 4///Ly49 stimulatory receptor 7///killer cell lectin-like receptor, subfamily A, member 5///Ly49 inhibitory receptor 2
1367721_at	0.4096	0.0441645	2.58	-3.90343	0.993918	Sdc4	syndecan 4
1376480_at	0.5094	0.0957511	2	-4.67141	0.993623
1370488_a_at	0.276	0.00811233	3.99	-2.17877	0.99343	Ptprs	protein tyrosine phosphatase, receptor type, S
1386412_at	0.3939	0.036309	2.73	-3.7055	0.993274
1386439_at	0.5189	0.102349	1.95	-4.73602	0.993057
1390583_at	0.356	0.0260916	2.99	-3.36977	0.991959
1369090_at	0.3427	0.0207342	3.18	-3.13545	0.991687	Prkg2	protein kinase, cGMP-dependent, type II
1370546_at	0.5832	0.155343	1.64	-5.13228	0.990564	Unc13c	unc-13 homolog C
1387511_at	0.6577	0.240596	1.31	-5.52659	0.990326	Cyp2a1	cytochrome P450, family 2, subfamily a, polypeptide 1
1382962_at	0.6126	0.188665	1.49	-5.3107	0.987912	Lpar2	lysophosphatidic acid receptor 2
1374394_at	0.2489	0.00581443	4.3	-1.84162	0.987356
1374626_at	0.353	0.024642	3.04	-3.31154	0.986669	Lrg1	leucine-rich alpha-2-glycoprotein 1
1388042_at	0.7574	0.385227	0.941	-5.91182	0.986581	Kcnh8	potassium voltage-gated channel subfamily H member 8
1376765_at	0.646	0.225095	1.36	-5.46838	0.986472	Mro	maestro
1387095_at	0.8358	0.53254	0.664	-6.13814	0.986229	Gnaz	G protein subunit alpha z
1387657_at	0.6763	0.265036	1.24	-5.60975	0.985851	Kif3c	kinesin family member 3C
1387621_at	0.2529	0.00604266	4.26	-1.88049	0.984729	Tnfrsf4	TNF receptor superfamily member 4
1377260_at	0.7378	0.352146	1.01	-5.84256	0.984432
1370591_at	0.5817	0.153095	1.65	-5.11872	0.98335	Rfc1	replication factor C subunit 1
1380628_at	0.7232	0.328425	1.07	-5.78722	0.98303	Krt31///Krt33b///Krt34///Krt33a	keratin 31///keratin 33B///keratin 34///keratin 33A
1375969_at	0.4021	0.0396895	2.66	-3.79558	0.98244	Tor1aip2	torsin 1A interacting protein 2
1387472_at	0.7453	0.363878	0.987	-5.86811	0.982409	Cd3d	CD3d molecule
1370894_at	0.472	0.0752094	2.18	-4.43488	0.982309	Cldn7	claudin 7
1380134_at	0.7685	0.406361	0.897	-5.95184	0.981402	Vtcn1	V-set domain containing T cell activation inhibitor 1
1379192_at	0.7575	0.3855	0.94	-5.91235	0.981249	Asf1a	anti-silencing function 1A histone chaperone
1390619_at	0.1989	0.00278008	5.04	-1.10435	0.980444
1375653_at	0.5372	0.113181	1.87	-4.83294	0.979708
1371208_at	0.7477	0.366752	0.981	-5.8742	0.978943	Nup58	nucleoporin 58
1390109_at	0.296	0.0105377	3.75	-2.44481	0.978807	LOC102554001///LOC100910069	uncharacterized LOC102554001///uncharacterized LOC100910069
1389230_at	0.4076	0.0432789	2.59	-3.883	0.978075	Arrdc3	arrestin domain containing 3
1369382_at	0.622	0.198152	1.46	-5.35498	0.977578	Mertk	MER proto-oncogene, tyrosine kinase
1368709_at	0.7872	0.437249	0.835	-6.00517	0.976612	Fut1	fucosyltransferase 1
1367703_at	0.7575	0.385933	0.939	-5.9132	0.976188	Crygd	crystallin, gamma D
1389086_at	0.4267	0.0532125	2.43	-4.09074	0.975447	Susd4	sushi domain containing 4
1370265_at	0.4647	0.0707231	2.22	-4.37411	0.975357	Arrb2	arrestin, beta 2
1368763_at	0.305	0.0113964	3.68	-2.52464	0.975019	Il3	interleukin 3
1390127_at	0.7135	0.31167	1.11	-5.74485	0.974962	Dixdc1	DIX domain containing 1
1375611_at	0.7147	0.313308	1.11	-5.74912	0.9736
1369951_at	0.5542	0.131605	1.76	-4.97669	0.973328	Ctrb1	chymotrypsinogen B1
1390242_at	0.5606	0.137968	1.73	-5.02128	0.973259
1387139_at	0.4322	0.0567071	2.39	-4.15439	0.971146	Hao2	hydroxyacid oxidase 2
1391059_at	0.3842	0.0329386	2.8	-3.60672	0.971103	Npw	neuropeptide W
1387396_at	0.3085	0.0126763	3.59	-2.63318	0.970514	Hamp	hepcidin antimicrobial peptide
1375294_at	0.8092	0.475299	0.764	-6.06347	0.970186
1386224_at	0.1989	0.00250557	5.15	-1.00185	0.969534
1371680_at	0.1989	0.00281005	5.03	-1.11494	0.969433	Gabarapl1	GABA type A receptor associated protein like 1
1387103_s_at	0.3504	0.0234264	3.08	-3.25997	0.969209	Slc25a14	solute carrier family 25 member 14
1375598_at	0.4152	0.0462599	2.54	-3.95012	0.968956
1387174_a_at	0.7232	0.328288	1.07	-5.78689	0.968614	Star	steroidogenic acute regulatory protein
1389806_at	0.7602	0.391012	0.928	-5.92308	0.968064	Stard10	StAR-related lipid transfer domain containing 10
1390562_s_at	0.5078	0.0942683	2.01	-4.65623	0.967514
1371203_at	0.7133	0.31129	1.11	-5.74386	0.967064	Prkci	protein kinase C, iota
1370729_at	0.6709	0.258836	1.25	-5.58957	0.967022	Ss18l1	SS18L1, nBAF chromatin remodeling complex subunit
1387629_at	0.8013	0.46073	0.791	-6.04204	0.9667	Bspry	B-box and SPRY domain containing
1386870_at	0.2161	0.00370628	4.74	-1.38977	0.966561	Glul	glutamate-ammonia ligase
1382059_at	0.3133	0.0145086	3.47	-2.77096	0.966045	Fbxo30	F-box protein 30
1379986_at	0.7426	0.361493	0.992	-5.86301	0.966021
1373801_at	0.8043	0.467035	0.779	-6.05145	0.965796
1368239_at	0.6204	0.196726	1.46	-5.34848	0.965622	Lrp3	LDL receptor related protein 3
1389682_at	0.6758	0.264485	1.24	-5.60798	0.965559	Chac2	ChaC cation transport regulator 2
1374740_at	0.7102	0.306527	1.12	-5.73125	0.965008	Borcs8	BLOC-1 related complex subunit 8
1387811_at	0.4492	0.0640882	2.29	-4.27638	0.963149	Agt	angiotensinogen
1369837_at	0.5394	0.117513	1.84	-4.86892	0.962874	Gulo	gulonolactone (L-) oxidase
1389884_at	0.3637	0.0280964	2.93	-3.44513	0.962821	Rps6ka4	ribosomal protein S6 kinase A4
1376847_at	0.3842	0.0331564	2.8	-3.61341	0.962319	2023-03-01	mitochondrial amidoxime reducing component 1
1369548_at	0.6593	0.243714	1.3	-5.53776	0.962204	Gtf2a1	general transcription factor 2A subunit 1
1388746_at	0.6685	0.256321	1.26	-5.58121	0.96155	Serpine3	serpin family E member 3
1387754_at	0.6485	0.22966	1.35	-5.48601	0.960152	Tacr2	tachykinin receptor 2
1377052_at	0.7185	0.319647	1.09	-5.76538	0.960105
1377393_at	0.3334	0.0188225	3.26	-3.03672	0.959539	Frmd5	FERM domain containing 5
1389120_at	0.525	0.106203	1.92	-4.77172	0.959531	Kcnc3	potassium voltage-gated channel subfamily C member 3
1388471_at	0.3698	0.0297703	2.88	-3.50399	0.959507	Tcp11l2	t-complex 11 like 2
1375991_at	0.3594	0.0273009	2.95	-3.4159	0.959372	Wdr73	WD repeat domain 73
1369141_at	0.763	0.396356	0.917	-5.93327	0.959214	Prl3d1	Prolactin family 3, subfamily d, member 1
1388032_a_at	0.5194	0.103114	1.94	-4.74322	0.959134	Cxcl3	chemokine (C-X-C motif) ligand 3
1367992_at	0.6472	0.228022	1.35	-5.47974	0.958911	Scg5	secretogranin V
1370961_at	0.6744	0.262909	1.24	-5.60289	0.958476	Eci1	enoyl-CoA delta isomerase 1
1370996_at	0.7777	0.421405	0.866	-5.97854	0.95831	Rasgrf1	RAS protein-specific guanine nucleotide-releasing factor 1
1387693_a_at	0.7632	0.39654	0.917	-5.93362	0.9576	Slc6a9	solute carrier family 6 member 9
1370598_a_at	0.6942	0.284951	1.18	-5.67084	0.956478	Kcnj6	potassium voltage-gated channel subfamily J member 6
1369616_at	0.65	0.231312	1.34	-5.49229	0.955285	Fgf22	fibroblast growth factor 22
1386381_at	0.7478	0.368545	0.977	-5.87797	0.953983
1376605_at	0.417	0.0483809	2.51	-3.99521	0.953719	Slc17a5	solute carrier family 17 member 5
1368190_at	0.7478	0.367842	0.978	-5.87649	0.953672	Ren	renin
1387595_at	0.5678	0.142859	1.7	-5.05402	0.953623	Gif	gastric intrinsic factor
1369520_a_at	0.5388	0.116578	1.85	-4.86128	0.953424	Bcat1	branched chain amino acid transaminase 1
1370282_at	0.3251	0.0166544	3.36	-2.91178	0.953391	Csrp2	cysteine and glycine-rich protein 2
1387951_at	0.2783	0.00823888	3.97	-2.19449	0.953125	Cd55	CD55 molecule, decay accelerating factor for complement
1382605_at	0.7824	0.428083	0.853	-5.98995	0.952027
1387725_at	0.6638	0.248593	1.29	-5.55489	0.951944	Gulo	gulonolactone (L-) oxidase
1369614_at	0.7031	0.295727	1.15	-5.70171	0.951836	Rap2b	RAP2B, member of RAS oncogene family
1389100_at	0.5009	0.090032	2.04	-4.61142	0.950665	Epm2aip1	EPM2A interacting protein 1
1392633_at	0.1314	0.00062689	6.81	0.31777	0.950549
1367973_at	0.3339	0.0188743	3.25	-3.03953	0.95052	Ccl2	C-C motif chemokine ligand 2
1371735_at	0.1314	0.00062976	6.8	0.31359	0.950498
1387376_at	0.4224	0.0508564	2.47	-4.04533	0.950378	Aox1	aldehyde oxidase 1
1369051_at	0.162	0.00143421	5.78	-0.45923	0.950212	Insr	insulin receptor
1369905_at	0.7581	0.387139	0.937	-5.91557	0.949691	Gabra4	gamma-aminobutyric acid type A receptor alpha4 subunit
1393113_at	0.1544	0.00106887	6.13	-0.17898	0.949252	Arhgap1	Rho GTPase activating protein 1
1398256_at	0.7679	0.404752	0.9	-5.9489	0.949168	Il1b	interleukin 1 beta
1368007_at	0.5601	0.136885	1.73	-5.01384	0.948511	LOC100911413///Dmbt1	deleted in malignant brain tumors 1 protein-like///deleted in malignant brain tumors 1
1390126_at	0.2903	0.00998927	3.8	-2.39038	0.948106	LOC679342	hypothetical protein LOC679342
1369058_at	0.4576	0.0680835	2.25	-4.33643	0.948021	Syt3	synaptotagmin 3
1375099_at	0.7836	0.431626	0.846	-5.99589	0.947554	LOC102551863	uncharacterized LOC102551863
1367471_at	0.457	0.0674122	2.26	-4.3266	0.947163	Polr2e	RNA polymerase II subunit E
1371568_at	0.6581	0.241872	1.31	-5.53118	0.945506	Sncb	synuclein, beta
1370664_a_at	0.7636	0.397083	0.916	-5.93464	0.945136	Vom2r75	vomeronasal 2 receptor, 75
1373356_at	0.7261	0.335942	1.05	-5.80532	0.943988
1376367_at	0.6474	0.228375	1.35	-5.48109	0.94348
1368304_at	0.3315	0.0183681	3.28	-3.01177	0.942248	Fmo3	flavin containing monooxygenase 3
1387702_at	0.5027	0.0914037	2.03	-4.62617	0.941896	Galr1	galanin receptor 1
1371438_at	0.1777	0.00190838	5.45	-0.7354	0.94176	Rubcn	RUN and cysteine rich domain containing beclin 1 interacting protein
1386505_at	0.3429	0.02083	3.17	-3.14016	0.941696
1387087_at	0.6173	0.193736	1.47	-5.33468	0.939673	Cebpb	CCAAT/enhancer binding protein beta
1390676_at	0.7482	0.370439	0.973	-5.88192	0.938856
1370436_at	0.7692	0.407687	0.894	-5.95425	0.938703	Acsm2a	acyl-CoA synthetase medium-chain family member 2A
1370490_at	0.5568	0.133751	1.75	-4.99199	0.938138	Pcdhb12	protocadherin beta 12
1377320_at	0.7705	0.409704	0.89	-5.9579	0.937433
1388900_at	0.2055	0.00320033	4.89	-1.24374	0.937332	LOC102549726	uncharacterized LOC102549726
1371353_at	0.3973	0.0379328	2.69	-3.7498	0.936259	Sqstm1	sequestosome 1
1374450_at	0.7185	0.319462	1.09	-5.76492	0.935139	Ino80b	INO80 complex subunit B
1387669_a_at	0.2355	0.00445661	4.56	-1.57411	0.934925	Ephx1	epoxide hydrolase 1
1374978_at	0.7272	0.337404	1.05	-5.80878	0.934551	Cbx2	chromobox 2
1371252_at	0.792	0.445656	0.819	-6.01872	0.93352	Socs1	suppressor of cytokine signaling 1
1375032_at	0.5793	0.151679	1.66	-5.11006	0.933013	Kndc1	kinase non-catalytic C-lobe domain containing 1
AFFX-PheX-3_at	0.6743	0.261944	1.25	-5.59976	0.932559
1390056_at	0.7015	0.292423	1.16	-5.6924	0.93157	Nck2	NCK adaptor protein 2
1387590_at	0.4952	0.0866543	2.07	-4.57406	0.931452	Hrh4	histamine receptor H4
1371849_at	0.2889	0.00942923	3.85	-2.33166	0.93122	Nt5dc2	5'-nucleotidase domain containing 2
1370494_at	0.7896	0.44079	0.829	-6.01093	0.929771	Slc14a2	solute carrier family 14 member 2
1377453_at	0.5504	0.125927	1.79	-4.93486	0.929655	RGD1309108	similar to hypothetical protein FLJ23554
1368421_at	0.6312	0.211069	1.41	-5.41146	0.929527	Ptpn5	protein tyrosine phosphatase, non-receptor type 5
1388251_at	0.6514	0.23404	1.33	-5.50254	0.92938	Prkci	protein kinase C, iota
1398314_at	0.4196	0.0494371	2.49	-4.01691	0.929372	Hoxd3	homeo box D3
1368381_at	0.7569	0.384253	0.943	-5.9099	0.928647	Crtac1	cartilage acidic protein 1
1369266_at	0.2908	0.0100918	3.79	-2.40078	0.928268	Il13ra2	interleukin 13 receptor subunit alpha 2
1375587_at	0.5118	0.097848	1.98	-4.69245	0.928207	Adss	adenylosuccinate synthase
1368172_a_at	0.296	0.0105812	3.75	-2.44901	0.928205	Lox	lysyl oxidase
1367755_at	0.3748	0.0305634	2.86	-3.53071	0.927817	Cdo1	cysteine dioxygenase type 1
1387901_at	0.2783	0.00826074	3.97	-2.19718	0.927451	Ptprs	protein tyrosine phosphatase, receptor type, S
1372588_at	0.2239	0.00394757	4.68	-1.45272	0.927427	Bles03	basophilic leukemia expressed protein BLES03
1377396_at	0.7031	0.295247	1.15	-5.70037	0.927153
1375773_at	0.4507	0.0643623	2.29	-4.28062	0.92687	LOC100912503	uncharacterized LOC100912503
1375471_at	0.68	0.269171	1.22	-5.6229	0.926372	Cdk5r2	cyclin-dependent kinase 5 regulatory subunit 2
1375055_at	0.4824	0.0791595	2.14	-4.48531	0.926227	Jsrp1	junctional sarcoplasmic reticulum protein 1
1390269_at	0.3837	0.0327513	2.81	-3.60094	0.925979	Tbc1d25	TBC1 domain family, member 25
1370328_at	0.1479	0.00097471	6.24	-0.092	0.925667	Dkk3	dickkopf WNT signaling pathway inhibitor 3
1369228_at	0.6006	0.171699	1.56	-5.22476	0.925233	Lifr	leukemia inhibitory factor receptor alpha
1387534_at	0.8352	0.530895	0.667	-6.13618	0.924231	Pde11a///Cyct	phosphodiesterase 11A///cytochrome c, testis
1377413_at	0.3092	0.0136232	3.53	-2.70669	0.923787
1375582_at	0.7858	0.434991	0.84	-6.00147	0.923264	Zfhx4	zinc finger homeobox 4
1375792_at	0.2994	0.0108963	3.72	-2.47891	0.922799	Zfp532	zinc finger protein 532
1387053_at	0.1989	0.00273927	5.06	-1.08974	0.922797	Fmo1	flavin containing monooxygenase 1
1369899_s_at	0.7605	0.392074	0.926	-5.92512	0.92211	Rabggta	Rab geranylgeranyltransferase, alpha subunit
1385713_at	0.2557	0.00623114	4.23	-1.91152	0.922019	Akap8l	A-kinase anchoring protein 8 like
1371756_at	0.4614	0.0696806	2.23	-4.3594	0.921964	LOC683313	similar to keratin complex 2, basic, gene 6a
1384211_at	0.8848	0.633197	0.504	-6.23885	0.92123	Col11a1	collagen type XI alpha 1 chain
1369321_s_at	0.4844	0.0815184	2.12	-4.51417	0.921008	Pde11a///Cyct	phosphodiesterase 11A///cytochrome c, testis
1388152_at	0.7069	0.30118	1.14	-5.71679	0.920987	Map2	microtubule-associated protein 2
1368825_at	0.3445	0.0220503	3.13	-3.19824	0.920861	Shox2	short stature homeobox 2
1387250_at	0.6021	0.174624	1.55	-5.24025	0.920762	Pla2g10	phospholipase A2, group X
1369440_at	0.4196	0.0495999	2.49	-4.02021	0.920388	Abcg8	ATP binding cassette subfamily G member 8
1383767_at	0.7546	0.379765	0.952	-5.90096	0.919738
1373669_at	0.6198	0.196167	1.46	-5.34592	0.919284	Gnpda2	glucosamine-6-phosphate deaminase 2
1369561_at	0.5841	0.155845	1.64	-5.13528	0.919233	Cysltr1	cysteinyl leukotriene receptor 1
1370465_at	0.3851	0.0335257	2.79	-3.62465	0.919159	Abcb1a	ATP binding cassette subfamily B member 1A
1375766_at	0.6466	0.226227	1.36	-5.4728	0.918563	Akt1s1	AKT1 substrate 1
1390442_at	0.4437	0.0606308	2.34	-4.22117	0.917796	Urb2	URB2 ribosome biogenesis 2 homolog (S. cerevisiae)
1388030_a_at	0.4844	0.0807517	2.12	-4.50488	0.91768	Gabbr1	gamma-aminobutyric acid type B receptor subunit 1
1375156_at	0.6599	0.244668	1.3	-5.54115	0.916791
1387804_at	0.1552	0.00123375	5.95	-0.31519	0.916548	Trim63	tripartite motif containing 63
1371595_at	0.5048	0.0923073	2.02	-4.63576	0.916143	LOC100912446	uncharacterized LOC100912446
1386372_at	0.6844	0.272793	1.21	-5.6342	0.915778
1375148_at	0.5635	0.140101	1.71	-5.03571	0.915619	Zfpm1	zinc finger protein, multitype 1
1370424_at	0.5855	0.157033	1.63	-5.14234	0.915588	Prpmp5	proline-rich protein MP5
1370582_a_at	0.8673	0.588704	0.573	-6.19861	0.91436	Amelx	amelogenin, X-linked
1373106_at	0.2475	0.00561579	4.33	-1.80656	0.912581	Zfp36l2	zinc finger protein 36, C3H type-like 2
1387130_at	0.3285	0.0179334	3.3	-2.98732	0.911529	LOC100911874///Slc40a1	solute carrier family 40 member 1-like///solute carrier family 40 member 1
1393093_at	0.5094	0.0960104	1.99	-4.67404	0.911507	Kdm5c	lysine demethylase 5C
1375153_at	0.6773	0.266287	1.23	-5.61376	0.910992	Sox2	SRY box 2
1399030_at	0.2889	0.00914784	3.88	-2.30085	0.909744	Wdr45	WD repeat domain 45
1387504_at	0.6939	0.284318	1.18	-5.66898	0.909708	Il1rl2	interleukin 1 receptor-like 2
1370502_at	0.2889	0.00955471	3.84	-2.34511	0.909125	Pam	peptidylglycine alpha-amidating monooxygenase
1390510_at	0.1479	0.00094392	6.28	-0.06182	0.909079	LOC100912573///Ms4a6bl	membrane-spanning 4-domains subfamily A member 6B-like///membrane-spanning 4-domains, subfamily A, member 6B-like
1386416_at	0.7393	0.355399	1.01	-5.84976	0.907816
1392939_at	0.2707	0.0076738	4.04	-2.12237	0.905295	Slc41a3	solute carrier family 41, member 3
1370211_at	0.4074	0.0428866	2.6	-3.87382	0.905252	Nrgn	neurogranin
1388243_at	0.3971	0.0375589	2.7	-3.73977	0.904241	Gpr176	G protein-coupled receptor 176
1371376_at	0.4952	0.0867035	2.07	-4.57461	0.903911	H1fx	H1 histone family, member X
1376442_at	0.8189	0.494909	0.729	-6.09069	0.903823
1387341_a_at	0.6816	0.270341	1.22	-5.62657	0.902746	Mbp	myelin basic protein
1371294_at	0.199	0.0028249	5.02	-1.12015	0.901586	Hbz	hemoglobin subunit zeta
1376037_at	0.3052	0.0115128	3.67	-2.535	0.90106	Aaas	aladin WD repeat nucleoporin
1376490_at	0.5568	0.133984	1.75	-4.99363	0.900954	Sgtb	small glutamine rich tetratricopeptide repeat containing beta
1376801_at	0.6276	0.205283	1.43	-5.38667	0.900164	RGD1564450	RGD1564450
1371332_at	0.1989	0.00278943	5.04	-1.10766	0.898553	Hist1h1c	histone cluster 1, H1c
1382473_at	0.8004	0.458494	0.795	-6.03866	0.898538	LOC100910554	histone H2A type 1-like
1384170_at	0.5541	0.12983	1.77	-4.96383	0.897519	Vav2	vav guanine nucleotide exchange factor 2
1376946_at	0.6282	0.206734	1.43	-5.39296	0.896796
1388591_at	0.7478	0.367511	0.979	-5.8758	0.896127	Dclre1b	DNA cross-link repair 1B
1373359_at	0.5112	0.0969302	1.99	-4.6833	0.895925
1390070_at	0.1798	0.00196336	5.42	-0.76306	0.894662	LOC100911253	uncharacterized LOC100911253
1387028_a_at	0.3748	0.0306669	2.86	-3.53415	0.894324	Id1	inhibitor of DNA binding 1, HLH protein
1389519_at	0.2903	0.00987479	3.81	-2.37865	0.894197	Psmd8	proteasome 26S subunit, non-ATPase 8
1377216_at	0.7089	0.303988	1.13	-5.72443	0.894067
1373973_at	0.5655	0.14094	1.71	-5.04133	0.893753	Sap30bp	SAP30 binding protein
1389678_at	0.5903	0.161929	1.61	-5.17078	0.892977	Slc25a48	solute carrier family 25, member 48
1370625_at	0.7036	0.296338	1.15	-5.70342	0.892741	Faim2	Fas apoptotic inhibitory molecule 2
1371292_at	0.6855	0.274196	1.21	-5.63854	0.892518	Msx2	msh homeobox 2
1374131_at	0.3548	0.0252885	3.01	-3.33792	0.892489
1388234_at	0.71	0.305847	1.13	-5.72943	0.892182	Ifna2///Ifna1	interferon alpha 2///interferon-alpha 1
1373282_at	0.1798	0.00196475	5.42	-0.76375	0.891147	Slc25a33	solute carrier family 25 member 33
1369490_at	0.3426	0.0205566	3.18	-3.12667	0.889396	Glp2r	glucagon-like peptide 2 receptor
1387131_at	0.722	0.32442	1.08	-5.77735	0.889277	Serpini1	serpin family I member 1
1375081_at	0.7127	0.309453	1.12	-5.73902	0.889127	Nt5m	5',3'-nucleotidase, mitochondrial
1375390_at	0.5251	0.106445	1.92	-4.77392	0.889087	Rubcn	RUN and cysteine rich domain containing beclin 1 interacting protein
1374122_at	0.3059	0.0116586	3.66	-2.54783	0.88877	Myo5c	myosin VC
1375373_at	0.8042	0.466626	0.78	-6.05084	0.887961
1389797_at	0.2344	0.00438635	4.57	-1.55818	0.887216	Lrp8	LDL receptor related protein 8
1376803_at	0.3445	0.0223707	3.11	-3.21295	0.886865	Rgs3	regulator of G-protein signaling 3
1376823_at	0.675	0.263816	1.24	-5.60583	0.886829	Fndc3a	fibronectin type III domain containing 3a
1373926_at	0.6879	0.276297	1.2	-5.64497	0.885552	LOC102556495	uncharacterized LOC102556495
1370349_a_at	0.6114	0.187149	1.5	-5.30339	0.88543	Rup2	urinary protein 2
1390519_at	0.3334	0.0187897	3.26	-3.03494	0.885419	Gltscr1	glioma tumor suppressor candidate region gene 1
1369764_at	0.2662	0.00730702	4.08	-2.07271	0.884828	C4bpa	complement component 4 binding protein, alpha
1387667_at	0.8021	0.461967	0.789	-6.0439	0.883155	LOC100359515///LOC497963///Nos2	rCG35337-like///similar to Nitric oxide synthase, inducible (NOS type II) (Inducible NO synthase) (Inducible NOS) (iNOS)///nitric oxide synthase 2
1388155_at	0.6279	0.205644	1.43	-5.38824	0.882799	Krt18	keratin 18
1377434_at	0.6262	0.203959	1.44	-5.38089	0.882066	Mfrp	membrane frizzled-related protein
1391971_at	0.8092	0.476092	0.763	-6.06461	0.881804
1388083_a_at	0.6201	0.196544	1.46	-5.34765	0.881395	Casp9	caspase 9
1382320_at	0.6383	0.217708	1.39	-5.43895	0.881364	RGD1307315	LOC362793
1375001_at	0.4443	0.0612307	2.33	-4.23098	0.88111	Cytl1	cytokine like 1
1379981_at	0.7679	0.404707	0.9	-5.94882	0.880689
1377092_at	0.3434	0.0215517	3.14	-3.1749	0.880214
1380599_at	0.5995	0.170655	1.57	-5.21917	0.879944	LOC102556485	uncharacterized LOC102556485
1371119_at	0.7881	0.438656	0.833	-6.00747	0.879225	LOC360231	MHC class I RT1.O type 149 processed pseudogene
1389381_at	0.3091	0.0129212	3.57	-2.65271	0.879137	Sqstm1	sequestosome 1
1389807_at	0.4002	0.0391855	2.67	-3.78266	0.87913	RGD1308065	hypothetical LOC287935
1374345_at	0.6632	0.248169	1.29	-5.55342	0.878763	Psca	prostate stem cell antigen
1368813_at	0.2368	0.00464811	4.52	-1.61631	0.878754	Cebpd	CCAAT/enhancer binding protein delta
1369535_at	0.7704	0.409461	0.89	-5.95746	0.878351	Tpra1	transmembrane protein adipocyte associated 1
1368459_at	0.7163	0.31535	1.1	-5.75441	0.877995	Gdf10	growth differentiation factor 10
1367741_at	0.353	0.0246552	3.04	-3.31208	0.877675	Herpud1	homocysteine inducible ER protein with ubiquitin like domain 1
1375604_at	0.8117	0.482049	0.752	-6.07305	0.876816
1369855_at	0.7031	0.295182	1.15	-5.70018	0.876093	Hrh1	histamine receptor H 1
1391536_at	0.6646	0.251307	1.28	-5.56425	0.876065	Mios	meiosis regulator for oocyte development
1368013_at	0.2707	0.00770961	4.03	-2.1271	0.875613	Ddit4l///Ddit4l2	DNA-damage-inducible transcript 4-like///DNA-damage-inducible transcript 4-like 2
1377303_at	0.3426	0.0204994	3.19	-3.12383	0.875308
1368963_at	0.1989	0.0027896	5.04	-1.10772	0.874828	Mxi1	MAX interactor 1, dimerization protein
1377325_a_at	0.4617	0.0698435	2.23	-4.36172	0.874799	Pgm2l1	phosphoglucomutase 2-like 1
1390155_at	0.4838	0.0795548	2.13	-4.49021	0.874656	Abhd6	abhydrolase domain containing 6
1370080_at	0.6466	0.226535	1.36	-5.47399	0.87453	Hmox1	heme oxygenase 1
1379594_at	0.6089	0.184483	1.51	-5.29036	0.873818
1367659_s_at	0.1777	0.00189324	5.46	-0.72765	0.872115	Eci1	enoyl-CoA delta isomerase 1
1369224_at	0.7519	0.375592	0.961	-5.89252	0.87137	Cdh17	cadherin 17
1370387_at	0.6475	0.228788	1.35	-5.48268	0.871032	Cyp3a9	cytochrome P450, family 3, subfamily a, polypeptide 9
1387635_at	0.588	0.160103	1.62	-5.16029	0.870764	Hmga2	high mobility group AT-hook 2
1368550_at	0.6312	0.210852	1.41	-5.41055	0.870097	Foxq1	forkhead box Q1
1390412_at	0.3178	0.0154798	3.42	-2.83711	0.8691	LOC100911874///Slc40a1	solute carrier family 40 member 1-like///solute carrier family 40 member 1
1377439_at	0.7527	0.376778	0.959	-5.89493	0.868781	RGD1310081	similar to hypothetical protein FLJ13231
1368263_a_at	0.6792	0.268286	1.23	-5.6201	0.868668	Mobp	myelin-associated oligodendrocyte basic protein
1375479_at	0.6258	0.203568	1.44	-5.37917	0.867907	Magi3	membrane associated guanylate kinase, WW and PDZ domain containing 3
1369903_at	0.7167	0.316589	1.1	-5.75759	0.867062	Gabrb3	gamma-aminobutyric acid type A receptor beta 3 subunit
1370472_a_at	0.5738	0.147066	1.68	-5.08122	0.866817	Kcnma1	potassium calcium-activated channel subfamily M alpha 1
1377470_at	0.6024	0.175016	1.55	-5.24231	0.866762	Ero1b	endoplasmic reticulum oxidoreductase 1 beta
1375799_at	0.3156	0.015121	3.44	-2.81317	0.866513	Tmem121	transmembrane protein 121
1375098_at	0.8459	0.553774	0.629	-6.16236	0.866336	Pate4	prostate and testis expressed 4
1373800_at	0.265	0.00719685	4.1	-2.05732	0.866016
1373097_at	0.4025	0.0402818	2.65	-3.81055	0.865838	Ercc6	ERCC excision repair 6, chromatin remodeling factor
1375654_at	0.3085	0.0124443	3.61	-2.61434	0.865483	Ckap4	cytoskeleton-associated protein 4
1368169_at	0.5288	0.108289	1.91	-4.79046	0.865365	Pick1	protein interacting with PRKCA 1
1375876_at	0.6347	0.213728	1.4	-5.42259	0.86529	Sac3d1	SAC3 domain containing 1
1375355_at	0.7602	0.390283	0.93	-5.92167	0.865255	Mgll	monoglyceride lipase
1386995_at	0.6167	0.192905	1.48	-5.3308	0.864403	Btg2	BTG anti-proliferation factor 2
1369216_a_at	0.6631	0.24794	1.29	-5.55262	0.863115	Flt4	fms-related tyrosine kinase 4
1371534_at	0.4224	0.0509244	2.47	-4.04667	0.863075	LOC100911440///Slc25a22	mitochondrial glutamate carrier 1-like///solute carrier family 25 member 22
1376470_at	0.5742	0.148348	1.67	-5.08933	0.862985	Fnbp4	formin binding protein 4
1377368_at	0.735	0.347341	1.02	-5.83176	0.862043	Ncam1	neural cell adhesion molecule 1
1389127_at	0.2359	0.00451157	4.55	-1.5864	0.861422	Smad3	SMAD family member 3
1370077_at	0.6945	0.285505	1.18	-5.67247	0.861226	Ins2	insulin 2
1368134_a_at	0.3092	0.0133393	3.55	-2.6852	0.861113	Il4r	interleukin 4 receptor
1387311_at	0.7163	0.315284	1.1	-5.75424	0.861094	Nox1	NADPH oxidase 1
1383438_at	0.7862	0.435504	0.839	-6.00231	0.860812
1386376_at	0.8281	0.514115	0.696	-6.11566	0.86058
1373810_at	0.5624	0.138976	1.72	-5.02813	0.859617	Pla2g12a	phospholipase A2, group XIIA
1376012_at	0.4487	0.0627754	2.31	-4.25579	0.859579	LOC100909487///RGD1564419	uncharacterized LOC100909487///similar to hypothetical gene supported by BC025338
1387517_at	0.6472	0.22766	1.35	-5.47834	0.859546	Syt13	synaptotagmin 13
1376305_at	0.5742	0.148297	1.67	-5.08901	0.85951	Dnajb13	DnaJ heat shock protein family (Hsp40) member B13
1376041_at	0.4196	0.0495898	2.49	-4.02001	0.859492	Epn3	epsin 3
1375406_s_at	0.6553	0.238227	1.32	-5.51799	0.859074	LOC100909995///Fnbp1	formin-binding protein 1-like///formin binding protein 1
1388229_a_at	0.7685	0.406586	0.896	-5.95225	0.858947	LOC100911833///LOC100911784///Mug1	murinoglobulin-2-like///murinoglobulin-1-like///murinoglobulin 1
1368403_at	0.2025	0.0029662	4.97	-1.16843	0.858888	Rbl2	RB transcriptional corepressor like 2
1370674_at	0.8164	0.491519	0.735	-6.08611	0.858572	Vom2r53	vomeronasal 2 receptor, 53
1374925_at	0.7696	0.408083	0.893	-5.95497	0.858565	Nab2	Ngfi-A binding protein 2
1368760_at	0.4448	0.0614884	2.33	-4.23516	0.858191	Cxcl2	C-X-C motif chemokine ligand 2
1387315_at	0.7846	0.433764	0.842	-5.99944	0.85809	Sftpd	surfactant protein D
1376408_at	0.7598	0.389508	0.932	-5.92017	0.857691	LOC100912029///Pum3///RGD1308750	pumilio domain-containing protein KIAA0020 homolog///pumilio RNA-binding family member 3///similar to DNA segment, Chr 19, Brigham & Womens Genetics 1357 expressed
1375472_at	0.7956	0.450566	0.81	-6.02645	0.85761
1371960_at	0.7642	0.399528	0.911	-5.93923	0.857569	Ythdf2	YTH N(6)-methyladenosine RNA binding protein 2
1369046_at	0.5808	0.152525	1.65	-5.11525	0.856737	Syt6	synaptotagmin 6
1375787_at	0.7139	0.312318	1.11	-5.74654	0.85617	Atg2b	autophagy related 2B
1386919_at	0.772	0.411544	0.886	-5.9612	0.855895	Prl8a4	prolactin family 8, subfamily a, member 4
1369531_at	0.8137	0.485915	0.745	-6.07843	0.855399	RGD1562392///Sult1c2	similar to Sulfotransferase K1 (rSULT1C2)///sulfotransferase family 1C member 2
1388047_at	0.8041	0.464236	0.785	-6.0473	0.855098	Vom2r-ps45	vomeronasal 2 receptor, pseudogene 45
1370829_at	0.2604	0.00686909	4.14	-2.01011	0.855068	Fntb	farnesyltransferase, CAAX box, beta
1370164_at	0.1989	0.00270378	5.07	-1.07687	0.85486	Hadha	hydroxyacyl-CoA dehydrogenase/3-ketoacyl-CoA thiolase/enoyl-CoA hydratase (trifunctional protein), alpha subunit
1386403_at	0.3091	0.0128948	3.58	-2.65062	0.854123
1376932_at	0.7788	0.422602	0.864	-5.9806	0.853934	Cysrt1	cysteine rich tail 1
1398791_at	0.2992	0.0108048	3.73	-2.47031	0.853341	Txnrd1	thioredoxin reductase 1
1389135_at	0.162	0.00145512	5.76	-0.47314	0.852771	Ctps2	CTP synthase 2
1369948_at	0.1989	0.00278881	5.04	-1.10744	0.852647	Bex3	brain expressed X-linked 3
1368608_at	0.5372	0.113543	1.87	-4.836	0.852426	Cyp2f4	cytochrome P450, family 2, subfamily f, polypeptide 4
1389960_at	0.812	0.482342	0.752	-6.07346	0.852003
1379331_at	0.3437	0.0217585	3.14	-3.18465	0.851982	Tnn	tenascin N
1375504_at	0.3663	0.0287616	2.91	-3.46894	0.851494	Polg2	DNA polymerase gamma 2, accessory subunit
1387037_at	0.5318	0.110708	1.89	-4.81172	0.851421	Cubn	cubilin
1388187_at	0.591	0.162501	1.61	-5.17404	0.84984	Camk2a	calcium/calmodulin-dependent protein kinase II alpha
1386472_at	0.3092	0.0131881	3.56	-2.67356	0.849094
1371219_a_at	0.7227	0.325457	1.08	-5.77992	0.848573	Pde1c	phosphodiesterase 1C
1399158_a_at	0.2133	0.0035774	4.78	-1.35449	0.848447	LOC300303///Npm1	similar to Nucleophosmin (NPM) (Nucleolar phosphoprotein B23) (Numatrin) (Nucleolar protein NO38)///nucleophosmin 1
1390695_at	0.504	0.0918155	2.03	-4.63056	0.848148	Scyl3	SCY1 like pseudokinase 3
1372299_at	0.4056	0.0418405	2.62	-3.8489	0.847796	Cdkn1c	cyclin-dependent kinase inhibitor 1C
1398270_at	0.3569	0.026733	2.97	-3.3945	0.84774	Bmp2	bone morphogenetic protein 2
1367841_a_at	0.4877	0.0839203	2.09	-4.54266	0.847083	Prl8a9	prolactin family 8, subfamily a, member 9
1370078_at	0.4824	0.0790425	2.14	-4.48385	0.846609	Lin7b	lin-7 homolog B, crumbs cell polarity complex component
1368902_at	0.6329	0.212295	1.41	-5.41661	0.845796	Pak3	p21 (RAC1) activated kinase 3
1367767_at	0.3445	0.0222602	3.12	-3.2079	0.845753	Hmgcl	3-hydroxymethyl-3-methylglutaryl-CoA lyase
1387745_at	0.4226	0.0513555	2.46	-4.05513	0.845673	Cd200r1	CD200 receptor 1
1371061_at	0.4056	0.0419123	2.62	-3.85063	0.845643	Pou3f2	POU class 3 homeobox 2
1368690_a_at	0.7236	0.330261	1.06	-5.79169	0.845338	Grm4	glutamate metabotropic receptor 4
1393902_at	0.3434	0.0216015	3.14	-3.17726	0.845117	Akr1c1	aldo-keto reductase family 1, member C1
1377234_at	0.3569	0.0266565	2.97	-3.39159	0.845093
1388262_at	0.3445	0.0222797	3.12	-3.20879	0.844811	Kcna6	potassium voltage-gated channel subfamily A member 6
1375428_at	0.4002	0.0391143	2.67	-3.78082	0.84464	Creg1	cellular repressor of E1A-stimulated genes 1
1370698_at	0.7783	0.42202	0.865	-5.9796	0.844524	Ugt2b1	UDP glucuronosyltransferase 2 family, polypeptide B1
1371035_at	0.2882	0.00906764	3.89	-2.29189	0.843095	Gtf3a	general transcription factor III A
1387569_at	0.7069	0.30114	1.14	-5.71669	0.841397	Sv2c	synaptic vesicle glycoprotein 2c
1387710_at	0.5986	0.169266	1.57	-5.21165	0.841283	Oxtr	oxytocin receptor
1385786_at	0.7824	0.427891	0.854	-5.98962	0.840971
1386958_at	0.2368	0.00472375	4.5	-1.63252	0.840496	Txnrd1	thioredoxin reductase 1
1387191_at	0.7136	0.311927	1.11	-5.74552	0.840454	Pbsn	probasin
1369083_at	0.3238	0.0163111	3.38	-2.89051	0.839725	Cirbp	cold inducible RNA binding protein
1369128_at	0.6459	0.22488	1.36	-5.46754	0.839242	Grik5	glutamate ionotropic receptor kainate type subunit 5
1386230_at	0.603	0.175579	1.55	-5.24525	0.839086
1375354_at	0.2707	0.00763294	4.04	-2.11696	0.837663
1372694_at	0.3941	0.036622	2.72	-3.71419	0.836643
1389177_at	0.3262	0.0169853	3.34	-2.93186	0.836559	Perp	PERP, TP53 apoptosis effector
1376526_at	0.7548	0.380486	0.951	-5.90241	0.836514
1368592_at	0.8544	0.567771	0.606	-6.17741	0.83578	Il1a	interleukin 1 alpha
1369114_at	0.8081	0.473634	0.767	-6.06108	0.835492	Vcsa2///Smr3b	variable coding sequence A2///submaxillary gland androgen regulated protein 3B
1382969_at	0.6306	0.209297	1.42	-5.40396	0.835467
1388123_at	0.8041	0.464573	0.784	-6.0478	0.835182	Psbpc2	prostatic steroid-binding protein C2
1370794_at	0.5268	0.10714	1.91	-4.78019	0.834635	Spag11a	sperm associated antigen 11A
1375311_at	0.6154	0.192198	1.48	-5.32748	0.834538
1377446_at	0.3094	0.0137959	3.52	-2.71955	0.834059	Plekha8	pleckstrin homology domain containing A8
1387748_at	0.7249	0.332805	1.06	-5.79783	0.834022	Lep	leptin
1393933_at	0.3818	0.032069	2.83	-3.57956	0.833801	Sorl1	sortilin related receptor 1
1388139_at	0.4602	0.0691121	2.24	-4.35129	0.833677	Myh2	myosin heavy chain 2
1377583_at	0.7846	0.433725	0.842	-5.99938	0.83328
1389179_at	0.1761	0.00180309	5.51	-0.68024	0.833096	Cidea	cell death-inducing DFFA-like effector a
1374192_at	0.7227	0.32542	1.08	-5.77983	0.833024	Bsn	bassoon (presynaptic cytomatrix protein)
1369317_at	0.5957	0.167236	1.58	-5.20055	0.83279	Lcn10///Lcn5	lipocalin 10///lipocalin 5
1387734_at	0.7659	0.402351	0.905	-5.94448	0.832355	Bmp15	bone morphogenetic protein 15
1374828_at	0.541	0.119128	1.83	-4.88197	0.832217	Pdia5	protein disulfide isomerase family A, member 5
1374926_at	0.2844	0.00873315	3.92	-2.25368	0.831382	Dmwd	dystrophia myotonica, WD repeat containing
1368219_at	0.5678	0.1431	1.7	-5.05561	0.83119	LOC100912455///Clcn2	chloride channel protein 2-like///chloride channel, voltage-sensitive 2
1369882_at	0.8226	0.505173	0.711	-6.10423	0.83088	Pdyn	prodynorphin
1371131_a_at	0.4152	0.0466038	2.54	-3.95757	0.830849	Txnip	thioredoxin interacting protein
1374696_at	0.7149	0.313749	1.11	-5.75027	0.82969
1372164_at	0.2889	0.00918381	3.88	-2.30484	0.829444	Wbp1l	WW domain binding protein 1-like
1368715_s_at	0.7994	0.456491	0.799	-6.03561	0.829141	Prl8a2	prolactin family 8, subfamily a, member 2
1369383_a_at	0.8603	0.577049	0.591	-6.18699	0.828832	Gabre	gamma-aminobutyric acid type A receptor epsilon subunit
1375568_at	0.7509	0.374127	0.965	-5.88953	0.828307	Socs1	suppressor of cytokine signaling 1
1376990_at	0.274	0.00797205	4	-2.16106	0.828199	Khnyn	KH and NYN domain containing
1373783_at	0.6893	0.278341	1.2	-5.65117	0.828175
1368989_at	0.4174	0.0488687	2.5	-4.00529	0.828063	Timp3	TIMP metallopeptidase inhibitor 3
1370361_at	0.7232	0.328899	1.07	-5.78838	0.827961	Cgref1	cell growth regulator with EF hand domain 1
1384301_at	0.6041	0.176597	1.54	-5.25053	0.827935
1389735_at	0.9007	0.669647	0.45	-6.26735	0.827575	Rps6ka6	ribosomal protein S6 kinase A6
1389817_at	0.7811	0.426073	0.857	-5.98654	0.826075
1388033_at	0.5377	0.114734	1.86	-4.84601	0.824927	Cxcl3	chemokine (C-X-C motif) ligand 3
1375942_at	0.7163	0.314811	1.1	-5.75302	0.824664	LOC102551360	uncharacterized LOC102551360
1387006_at	0.5876	0.159431	1.62	-5.15639	0.824558	Sult2a6	sulfotransferase family 2A, dehydroepiandrosterone (DHEA)-preferring, member 6
1379071_at	0.7022	0.293437	1.16	-5.69527	0.824472	B4galt2	beta-1,4-galactosyltransferase 2
1372093_at	0.3563	0.026386	2.98	-3.3812	0.82401	Mxi1	MAX interactor 1, dimerization protein
1398408_at	0.7722	0.412259	0.885	-5.96248	0.823782	Armc3	armadillo repeat containing 3
1370855_at	0.3303	0.0181917	3.28	-3.00192	0.823493	Cst3	cystatin C
1392607_at	0.4528	0.0654358	2.28	-4.29706	0.823486	Epb41	erythrocyte membrane protein band 4.1
1368828_at	0.356	0.026114	2.99	-3.37065	0.823387	LOC102554525	transcription factor GATA-6-like
1368469_at	0.7639	0.398312	0.913	-5.93696	0.823067	Aqp5	aquaporin 5
1369973_at	0.2339	0.00436219	4.58	-1.55265	0.823055	Xdh	xanthine dehydrogenase
1375366_at	0.8167	0.491896	0.735	-6.08663	0.822765	Zfp503	zinc finger protein 503
1393479_at	0.8495	0.559152	0.62	-6.16823	0.822602
1390220_at	0.6643	0.250117	1.28	-5.56016	0.82257
1368210_at	0.6591	0.243158	1.3	-5.53578	0.822335	Il24	interleukin 24
1380979_a_at	0.2122	0.0035453	4.79	-1.34551	0.821686	Zswim8	zinc finger, SWIM-type containing 8
1389842_at	0.6558	0.238769	1.32	-5.51997	0.821269	RGD1564664	similar to LOC387763 protein
1377145_at	0.3569	0.0265582	2.98	-3.38782	0.820938	Adgrv1	adhesion G protein-coupled receptor V1
1388086_a_at	0.7394	0.355664	1.01	-5.85035	0.819386	Rest	RE1-silencing transcription factor
1371298_at	0.3525	0.0239653	3.06	-3.28316	0.818941	H19	H19, imprinted maternally expressed transcript (non-protein coding)
1383322_at	0.5336	0.11144	1.88	-4.81806	0.818775	Rasl11b	RAS-like family 11 member B
1371107_a_at	0.5251	0.106384	1.92	-4.77336	0.818684	Tp63	tumor protein p63
1379430_at	0.6096	0.184901	1.51	-5.29242	0.818582	Rassf2	Ras association domain family member 2
1368348_at	0.726	0.334361	1.05	-5.80156	0.818244	Slc6a4	solute carrier family 6 member 4
1370672_a_at	0.4025	0.0401818	2.65	-3.80804	0.817556	Dnm3	dynamin 3
1373246_at	0.4152	0.0460167	2.55	-3.94481	0.817462
1387935_at	0.3052	0.0115609	3.67	-2.53925	0.817016	Il3ra	interleukin 3 receptor subunit alpha
1381951_at	0.8398	0.541046	0.65	-6.14805	0.816979
1370712_at	0.7241	0.331699	1.06	-5.79517	0.816769	Vom1r102	vomeronasal 1 receptor 102
1387516_at	0.821	0.499215	0.722	-6.09643	0.815997	Pnliprp2	pancreatic lipase related protein 2
1374881_at	0.6923	0.282086	1.19	-5.66239	0.815911
1389847_at	0.3548	0.0253327	3.01	-3.3397	0.81557	Notch4	notch 4
1373368_at	0.2716	0.007796	4.02	-2.1384	0.815564	PCOLCE2	procollagen C-endopeptidase enhancer 2
1372492_at	0.7085	0.30309	1.13	-5.72199	0.815225	Cldn10	claudin 10
1377069_at	0.6059	0.179977	1.53	-5.26785	0.814887
1376076_at	0.265	0.00715695	4.1	-2.05168	0.814212	Hilpda	hypoxia inducible lipid droplet-associated
1370938_at	0.7917	0.445133	0.82	-6.01789	0.814125	Pdxp	pyridoxal phosphatase
1387614_at	0.6133	0.189876	1.49	-5.3165	0.813787	Sycp3	synaptonemal complex protein 3
1370578_at	0.3445	0.021947	3.13	-3.19345	0.813497	RGD621098	similar to RIKEN cDNA D230025D16Rik
1370141_at	0.3644	0.0282891	2.93	-3.45209	0.813128	Mcl1	BCL2 family apoptosis regulator
1398411_at	0.6486	0.230441	1.34	-5.48899	0.81265
1371439_at	0.3557	0.0258214	3	-3.35917	0.81228	Epb41	erythrocyte membrane protein band 4.1
1369434_at	0.6054	0.178694	1.53	-5.26132	0.811121	Dnttip1	deoxynucleotidyltransferase, terminal, interacting protein 1
1387539_at	0.8574	0.572542	0.599	-6.18237	0.811004	Si	sucrase-isomaltase (alpha-glucosidase)
1387829_at	0.7478	0.368137	0.978	-5.87711	0.809947	Slc24a1	solute carrier family 24 member 1
1387321_at	0.7341	0.3459	1.03	-5.82848	0.809819	Atp1b4	ATPase Na+/K+ transporting family member beta 4
1386404_at	0.7505	0.373652	0.966	-5.88855	0.80972
1371222_at	0.8322	0.524513	0.678	-6.12851	0.809633	Lepr	leptin receptor
1373685_at	0.7922	0.446862	0.817	-6.02063	0.809568	Ankrd37	ankyrin repeat domain 37
1387990_at	0.8737	0.599496	0.556	-6.20895	0.80898	Nrg2	neuregulin 2
1398825_at	0.2555	0.00620921	4.24	-1.90795	0.808172	Rab11b	RAB11B, member RAS oncogene family
1388269_at	0.807	0.47171	0.771	-6.05829	0.807846	Hbg1	hemoglobin subunit gamma 1
1375200_at	0.3445	0.0218958	3.13	-3.19106	0.807657	Irf2bpl	interferon regulatory factor 2 binding protein-like
1369205_at	0.3445	0.0221748	3.12	-3.20398	0.80633	Neurog1	neurogenin 1
1368130_at	0.5994	0.170307	1.57	-5.21729	0.80579	Aldh3a1	aldehyde dehydrogenase 3 family, member A1
1373178_at	0.2003	0.0028939	5	-1.144	0.805677
1370659_at	0.5443	0.121932	1.82	-4.90418	0.804844	LOC100910563///Vom2r78///Vom2r32	vomeronasal type-2 receptor 26-like///vomeronasal 2 receptor, 78///vomeronasal 2 receptor, 32
1371190_at	0.3856	0.0338497	2.78	-3.63441	0.804832
1374993_at	0.7085	0.303336	1.13	-5.72266	0.804723	Rpusd1	RNA pseudouridylate synthase domain containing 1
1394378_at	0.7329	0.343627	1.03	-5.82328	0.804285	Mettl17	methyltransferase like 17
1368339_at	0.3594	0.0274608	2.95	-3.42185	0.80378	S100g	S100 calcium binding protein G
1390049_at	0.2783	0.00830158	3.97	-2.20219	0.802618	Fhl1	four and a half LIM domains 1
1387450_at	0.8358	0.532145	0.665	-6.13767	0.80206	Tgfa	transforming growth factor alpha
1376748_at	0.6281	0.206371	1.43	-5.3914	0.802022	Arx	aristaless related homeobox
1389181_at	0.3434	0.0217089	3.14	-3.18232	0.799898
1376910_at	0.7821	0.427369	0.855	-5.98874	0.799865	Zfp536	zinc finger protein 536
1371776_at	0.541	0.118541	1.84	-4.87725	0.799273
1368024_at	0.6062	0.181094	1.52	-5.27349	0.798875	Qsox1	quiescin sulfhydryl oxidase 1
1375265_at	0.7676	0.40438	0.901	-5.94822	0.798619
1375455_at	0.6722	0.260469	1.25	-5.59494	0.797169	Guca1a	guanylate cyclase activator 1A
1385198_at	0.7972	0.452906	0.806	-6.03009	0.797049
1376233_at	0.8214	0.502136	0.716	-6.10028	0.796576	Dlgap3	DLG associated protein 3
1373261_at	0.3262	0.0169686	3.34	-2.93087	0.796541
1371679_at	0.3352	0.0191096	3.24	-3.05218	0.79622	Synpo2	synaptopodin 2
1384417_at	0.6021	0.174578	1.55	-5.24001	0.796015	Apoc4	apolipoprotein C4
1369849_at	0.752	0.375794	0.961	-5.89293	0.795328	Cnr2	cannabinoid receptor 2
1371027_at	0.2889	0.00929142	3.86	-2.31668	0.794976	Cblb	Cbl proto-oncogene B
1367994_at	0.6147	0.191521	1.48	-5.3243	0.794864	Dpyd	dihydropyrimidine dehydrogenase
1368249_at	0.3133	0.0146582	3.47	-2.78143	0.794805	Klf15	Kruppel-like factor 15
1377099_at	0.8092	0.475707	0.764	-6.06406	0.794365	RGD1560559	similar to RIKEN cDNA 2310042E22
1377720_x_at	0.3274	0.0172208	3.33	-2.94593	0.793921	Myh1	myosin heavy chain 1
1370432_at	0.8206	0.498622	0.723	-6.09564	0.793665	Pou3f1	POU class 3 homeobox 1
1387320_a_at	0.5975	0.16819	1.58	-5.20578	0.793246	Lrrc7	leucine rich repeat containing 7
1398376_at	0.5542	0.131884	1.76	-4.9787	0.792717	LOC100365921	rCG31672-like
1369020_at	0.4021	0.0396432	2.66	-3.7944	0.792495	Slc5a5	solute carrier family 5 member 5
1373988_at	0.4372	0.0583185	2.37	-4.18238	0.791868	Nbas	neuroblastoma amplified sequence
1375839_at	0.6193	0.194977	1.47	-5.34044	0.791813	Ubp1	upstream binding protein 1 (LBP-1a)
1369988_at	0.5817	0.153578	1.65	-5.12165	0.791369	Epor	erythropoietin receptor
1388872_at	0.7892	0.439901	0.83	-6.00949	0.791353	Idi1	isopentenyl-diphosphate delta isomerase 1
1375840_at	0.8057	0.469586	0.775	-6.0552	0.791118
1369867_at	0.6466	0.226958	1.35	-5.47563	0.790937	St8sia1	ST8 alpha-N-acetyl-neuraminide alpha-2,8-sialyltransferase 1
1377055_at	0.3517	0.0237331	3.07	-3.27323	0.790851	LOC100362814	hypothetical protein LOC100362814
1375755_at	0.599	0.16961	1.57	-5.21352	0.790368	B4galt1	beta-1,4-galactosyltransferase 1
1370279_at	0.4279	0.0538252	2.43	-4.10221	0.790356	Cryaa	crystallin, alpha A
1387216_at	0.8117	0.482071	0.752	-6.07308	0.790181	Ldhc	lactate dehydrogenase C
1369530_at	0.5185	0.102114	1.95	-4.7338	0.78906	Isl2	ISL LIM homeobox 2
1377467_at	0.7208	0.322537	1.08	-5.77266	0.788239	Smad6	SMAD family member 6
1385312_at	0.5192	0.102555	1.95	-4.73796	0.78811
1389521_at	0.3525	0.0242322	3.05	-3.29445	0.787075	Ivns1abp	influenza virus NS1A binding protein
1368796_at	0.8322	0.524435	0.678	-6.12842	0.786341	Kiss1r	KISS1 receptor
1390657_at	0.3877	0.0346942	2.76	-3.6594	0.786234
1376286_at	0.823	0.506425	0.709	-6.10585	0.785522	RGD1566083	similar to hypothetical protein MGC24047
1398271_at	0.761	0.392664	0.925	-5.92625	0.78494	Pclo	piccolo (presynaptic cytomatrix protein)
1377515_at	0.6041	0.176573	1.54	-5.25041	0.784846
1394128_at	0.693	0.283025	1.19	-5.66517	0.784512
1373011_at	0.3133	0.0146572	3.47	-2.78136	0.783966	Fam134b	family with sequence similarity 134, member B
1390078_at	0.8163	0.491203	0.736	-6.08568	0.783679
1386205_at	0.8213	0.500473	0.719	-6.09809	0.783621	Flvcr2	feline leukemia virus subgroup C cellular receptor family, member 2
1393993_at	0.6374	0.217124	1.39	-5.43657	0.783511
1389654_at	0.7686	0.406851	0.896	-5.95273	0.783508	Pls1	plastin 1
1375836_at	0.904	0.681277	0.433	-6.27565	0.783184
1390417_at	0.7479	0.368757	0.976	-5.87841	0.783008
1370562_at	0.8196	0.496585	0.726	-6.09293	0.782751	Calcb	calcitonin-related polypeptide, beta
1371238_at	0.4196	0.0495047	2.49	-4.01828	0.782342	Grm1	glutamate receptor, metabotropic 1
1370757_at	0.5094	0.096267	1.99	-4.67663	0.782008	Cacng3	calcium voltage-gated channel auxiliary subunit gamma 3
1389853_at	0.664	0.248996	1.28	-5.55629	0.781947	B9d2	B9 protein domain 2
1385196_at	0.6599	0.244493	1.3	-5.54052	0.781116
1376555_at	0.6067	0.182255	1.52	-5.27931	0.779425
1389942_at	0.3018	0.0110311	3.71	-2.49143	0.778642	Irf2bpl	interferon regulatory factor 2 binding protein-like
1388780_at	0.2475	0.00571019	4.32	-1.82337	0.777987	Terf2ip	TERF2 interacting protein
1369657_at	0.6004	0.171554	1.56	-5.22399	0.777722	Cpa1	carboxypeptidase A1
1377349_at	0.7562	0.382438	0.947	-5.9063	0.776655
1369016_at	0.4391	0.0589602	2.36	-4.1933	0.776394	Cdon	cell adhesion associated, oncogene regulated
1377172_at	0.5429	0.121091	1.82	-4.89757	0.776117	Gpsm2	G-protein signaling modulator 2
1383468_at	0.6976	0.28881	1.17	-5.68206	0.775889
1387743_at	0.4913	0.0852839	2.08	-4.55845	0.77577	Gpr20	G protein-coupled receptor 20
1388102_at	0.1612	0.00140445	5.8	-0.4391	0.775665	Ptgr1	prostaglandin reductase 1
1377966_at	0.3732	0.0302142	2.87	-3.51904	0.774461	Paqr7	progestin and adipoQ receptor family member 7
1377212_at	0.3504	0.0234018	3.08	-3.2589	0.773442
1372844_at	0.3606	0.0276502	2.94	-3.42884	0.773112	Efna1	ephrin A1
1390484_at	0.7894	0.44043	0.829	-6.01034	0.773038
1368171_at	0.3434	0.0214935	3.15	-3.17215	0.772754	Lox	lysyl oxidase
1373302_at	0.3352	0.0190755	3.24	-3.05035	0.771719	Acer2	alkaline ceramidase 2
1389049_at	0.8398	0.540791	0.651	-6.14776	0.771636
1389948_at	0.4085	0.0435625	2.59	-3.88959	0.77147
1389267_at	0.8126	0.48315	0.75	-6.07459	0.771114
1371672_at	0.4076	0.0432345	2.59	-3.88197	0.771061	Cbx7	chromobox 7
1392887_at	0.6466	0.226406	1.36	-5.47349	0.770806
1368704_a_at	0.8285	0.516212	0.692	-6.11829	0.76991	Cspg5	chondroitin sulfate proteoglycan 5
1376758_at	0.1874	0.00214206	5.32	-0.84809	0.769528	Ing1	inhibitor of growth family, member 1
1375501_at	0.256	0.00658608	4.18	-1.96753	0.769215	RGD1308106	LOC361719
1387193_a_at	0.6514	0.233782	1.33	-5.50158	0.768942	Spink3	serine peptidase inhibitor, Kazal type 3
1387172_a_at	0.7069	0.301131	1.14	-5.71666	0.768772	Tgfb2	transforming growth factor, beta 2
1367753_at	0.3857	0.0339797	2.78	-3.63829	0.768025	Sec31a	SEC31 homolog A, COPII coat complex component
1389875_at	0.6317	0.211486	1.41	-5.41322	0.768008	Znrf2	zinc and ring finger 2, E3 ubiquitin protein ligase
1373066_at	0.2037	0.00313436	4.91	-1.22307	0.767756
1376344_at	0.4049	0.041129	2.63	-3.83158	0.767717
1369954_at	0.4709	0.0739695	2.19	-4.41847	0.767667	Idh1	isocitrate dehydrogenase (NADP(+)) 1, cytosolic
1387944_at	0.5025	0.0912788	2.03	-4.62484	0.767401	Haus1	HAUS augmin-like complex, subunit 1
1374382_at	0.471	0.0745903	2.18	-4.42672	0.767326
1388436_at	0.7616	0.394421	0.921	-5.92961	0.767233	Snrpa	small nuclear ribonucleoprotein polypeptide A
1372664_at	0.3251	0.0166175	3.36	-2.90952	0.7671	Traf2	Tnf receptor-associated factor 2
1370553_at	0.6373	0.21693	1.39	-5.43577	0.767031	Stx2	syntaxin 2
1389874_at	0.6587	0.242787	1.3	-5.53446	0.766109	Zrsr1	zinc finger (CCCH type), RNA binding motif and serine/arginine rich 1
1372345_at	0.7366	0.350587	1.02	-5.83908	0.766091
1377861_at	0.7597	0.389059	0.933	-5.9193	0.766011
1369887_at	0.574	0.147603	1.68	-5.08463	0.765768	Ntf4	neurotrophin 4
1389831_at	0.6126	0.188831	1.49	-5.3115	0.765674
1398969_at	0.3092	0.0130045	3.57	-2.65926	0.765467
1369280_at	0.559	0.135238	1.74	-5.00243	0.765417	Kcnk9	potassium two pore domain channel subfamily K member 9
1398313_a_at	0.2826	0.00864325	3.93	-2.24316	0.764445	Kcnk3	potassium two pore domain channel subfamily K member 3
1368086_a_at	0.5553	0.13323	1.75	-4.9883	0.764211	Lss	lanosterol synthase (2,3-oxidosqualene-lanosterol cyclase)
1367669_a_at	0.2316	0.00416967	4.62	-1.50745	0.762867	LOC100363716///LOC100359928///Map1lc3b	microtubule-associated protein 1 light chain 3 beta-like///microtubule-associated protein 1 light chain 3 beta-like///microtubule-associated protein 1 light chain 3 beta
1370500_a_at	0.4758	0.0763076	2.16	-4.44917	0.762675	Mobp	myelin-associated oligodendrocyte basic protein
1390004_at	0.6049	0.177622	1.54	-5.25582	0.762559
1386885_at	0.2889	0.0094919	3.85	-2.3384	0.762173	Ech1	enoyl-CoA hydratase 1
1368283_at	0.475	0.0759944	2.17	-4.44512	0.762064	Ehhadh	enoyl-CoA, hydratase/3-hydroxyacyl CoA dehydrogenase
1373248_at	0.4002	0.0390321	2.67	-3.7787	0.761616	Vsig10	V-set and immunoglobulin domain containing 10
1368312_at	0.8147	0.487344	0.743	-6.0804	0.761343	Oxt	oxytocin/neurophysin 1 prepropeptide
1369140_at	0.7537	0.37858	0.955	-5.89858	0.760293	Rcvrn	recoverin
1387730_at	0.823	0.506455	0.709	-6.10589	0.75998	Pax8	paired box 8
1368622_at	0.3649	0.028439	2.92	-3.45746	0.759917	Fbp2	fructose-bisphosphatase 2
1379783_at	0.5876	0.159546	1.62	-5.15706	0.75925	Ly6l	lymphocyte antigen 6 complex, locus L
1372752_at	0.2025	0.00297321	4.97	-1.17076	0.758462	LOC100911766///Tspan4	tetraspanin-4-like///tetraspanin 4
1370058_at	0.7478	0.367303	0.979	-5.87536	0.758385	Nefl	neurofilament, light polypeptide
1372896_at	0.3747	0.0304937	2.87	-3.52839	0.758243
1375984_at	0.3043	0.0112209	3.7	-2.50882	0.758128	Zfhx4	zinc finger homeobox 4
1398290_at	0.7933	0.448103	0.815	-6.02259	0.758091	Kcnk13	potassium two pore domain channel subfamily K member 13
1370235_at	0.3052	0.0115343	3.67	-2.5369	0.757777	Dbi	diazepam binding inhibitor, acyl-CoA binding protein
1390674_at	0.6512	0.232905	1.34	-5.49829	0.756819	Kcnab2	potassium voltage-gated channel subfamily A regulatory beta subunit 2
1389250_at	0.7666	0.403396	0.903	-5.94641	0.756723
1372315_at	0.6154	0.192151	1.48	-5.32726	0.7563
1369179_a_at	0.5216	0.104754	1.93	-4.75846	0.756144	Pparg	peroxisome proliferator-activated receptor gamma
1376213_at	0.7902	0.442842	0.825	-6.01423	0.755807	Rundc3b	RUN domain containing 3B
1376677_a_at	0.7133	0.310756	1.11	-5.74245	0.75573	Zbtb11os1	zinc finger and BTB domain containing 11, opposite strand 1
1375622_at	0.507	0.0936923	2.01	-4.65027	0.755534	Rbsn	rabenosyn, RAB effector
1369165_at	0.5372	0.112859	1.87	-4.8302	0.755507	Trpc3	transient receptor potential cation channel, subfamily C, member 3
1387716_at	0.3371	0.0193349	3.23	-3.06414	0.755245	Utrn	utrophin
1374043_at	0.421	0.0503029	2.48	-4.03434	0.754285	Gramd3	GRAM domain containing 3
1374354_at	0.7959	0.451271	0.809	-6.02755	0.754194	Phf19	PHD finger protein 19
1369586_at	0.8742	0.601528	0.553	-6.21086	0.753565	LOC100912724///LOC691603///Mcpt8	mast cell protease 8-like///similar to mast cell protease 9///mast cell protease 8
1376854_at	0.7897	0.441373	0.828	-6.01186	0.752335	LOC100911522	uncharacterized LOC100911522
1388411_at	0.4218	0.0507344	2.47	-4.04292	0.752159	Ints3	integrator complex subunit 3
1388021_at	0.5194	0.103026	1.94	-4.74239	0.75184	Sfrp4	secreted frizzled-related protein 4
1372699_at	0.6324	0.211885	1.41	-5.4149	0.751764	Zfp775	zinc finger protein 775
1388052_a_at	0.7751	0.417024	0.875	-5.97091	0.751428	Kcnq3	potassium voltage-gated channel subfamily Q member 3
1369506_at	0.787	0.436755	0.836	-6.00436	0.751183	Gcm1	glial cells missing homolog 1
1389649_at	0.5544	0.132266	1.76	-4.98143	0.75043	Acss3	acyl-CoA synthetase short-chain family member 3
1388714_at	0.1989	0.00275843	5.05	-1.09662	0.750303	Ell	elongation factor for RNA polymerase II
1369588_a_at	0.4312	0.0561944	2.39	-4.14531	0.749918	Atpif1	ATPase inhibitory factor 1
1377019_at	0.5365	0.112431	1.88	-4.82656	0.749527
1376837_at	0.5531	0.128376	1.78	-4.95315	0.748921	H6pd	hexose-6-phosphate dehydrogenase (glucose 1-dehydrogenase)
1376110_at	0.3133	0.0143756	3.48	-2.76156	0.747847	Rpp25	ribonuclease P/MRP 25 subunit
1392019_at	0.5508	0.126481	1.79	-4.93904	0.747782	Asap1	ArfGAP with SH3 domain, ankyrin repeat and PH domain 1
1376474_at	0.5678	0.143084	1.7	-5.0555	0.747444	Cdrt4	CMT1A duplicated region transcript 4
1376826_at	0.7872	0.437522	0.835	-6.00562	0.746571	Cox11	COX11 cytochrome c oxidase copper chaperone
1390710_x_at	0.4852	0.0821297	2.11	-4.5215	0.74656	Sorl1	sortilin related receptor 1
1390744_at	0.7365	0.350045	1.02	-5.83787	0.746024
1380748_at	0.8257	0.510189	0.702	-6.11068	0.745792
1370000_at	0.2687	0.00742563	4.07	-2.08904	0.745647	Nucb2	nucleobindin 2
1387551_at	0.7788	0.422625	0.864	-5.98064	0.744675	Kcnh7	potassium voltage-gated channel subfamily H member 7
1376692_at	0.3085	0.0125919	3.6	-2.62637	0.744485	Hipk2	homeodomain interacting protein kinase 2
1367990_at	0.6472	0.227697	1.35	-5.47848	0.744369	Crybb3	crystallin, beta B3
1390715_at	0.7261	0.335451	1.05	-5.80416	0.744156	Igfbpl1	insulin-like growth factor binding protein-like 1
1369519_at	0.4216	0.0504953	2.47	-4.03818	0.744119	Edn1	endothelin 1
1387202_at	0.4246	0.0523769	2.45	-4.07488	0.744118	Icam1	intercellular adhesion molecule 1
1372639_at	0.3067	0.0118136	3.65	-2.56129	0.743964	Trim54	tripartite motif-containing 54
1385473_x_at	0.7365	0.35003	1.02	-5.83783	0.743791	Tomm40l	translocase of outer mitochondrial membrane 40 like
1367771_at	0.333	0.0186964	3.26	-3.02986	0.743645	Tsc22d3	TSC22 domain family, member 3
1376317_at	0.7616	0.394249	0.922	-5.92928	0.743003	Orc6	origin recognition complex, subunit 6
1376493_at	0.7658	0.402056	0.906	-5.94393	0.742482	Commd7	COMM domain containing 7
1371479_at	0.5216	0.10473	1.93	-4.75824	0.742192	Mettl7a	methyltransferase like 7A
1386292_at	0.9011	0.673113	0.445	-6.26986	0.742004
1371025_at	0.7186	0.320329	1.09	-5.76711	0.741584	Masp2	mannan-binding lectin serine peptidase 2
1398264_at	0.5542	0.131783	1.76	-4.97797	0.740981	Slc30a2	solute carrier family 30 member 2
1383336_at	0.3978	0.0381526	2.69	-3.75564	0.740857	Pnn	pinin, desmosome associated protein
1374303_at	0.6224	0.199192	1.45	-5.35968	0.74083	Alkbh2	alkB homolog 2, alpha-ketoglutarate-dependent dioxygenase
1371413_x_at	0.7069	0.301084	1.14	-5.71653	0.740609	Crygb	crystallin, gamma B
1386947_at	0.5223	0.105129	1.93	-4.76192	0.739774	Cdh1	cadherin 1
1375483_at	0.8081	0.473531	0.768	-6.06093	0.739637	Gltscr1l	GLTSCR1-like
1388007_x_at	0.6994	0.290384	1.17	-5.68659	0.739456	Amelx	amelogenin, X-linked
1377352_at	0.3135	0.0147231	3.46	-2.78594	0.738996
1377478_at	0.7189	0.320495	1.09	-5.76753	0.738947
1371182_at	0.7641	0.398944	0.912	-5.93814	0.738915	Tpo	thyroid peroxidase
1387063_at	0.3085	0.0126944	3.59	-2.63464	0.738636	Ip6k2	inositol hexakisphosphate kinase 2
1383176_at	0.3274	0.01718	3.33	-2.9435	0.738523	Akip1	A-kinase interacting protein 1
1387098_at	0.3475	0.0228828	3.1	-3.23603	0.737976	Polr1a	RNA polymerase I subunit A
1392701_at	0.4844	0.0811896	2.12	-4.5102	0.737745	Gmppb	GDP-mannose pyrophosphorylase B
1374375_at	0.6101	0.185603	1.51	-5.29586	0.737473	RGD1560925	similar to 2610034M16Rik protein
1382790_at	0.7341	0.345681	1.03	-5.82799	0.737124	Smc5	structural maintenance of chromosomes 5
1368598_at	0.3637	0.0280487	2.93	-3.4434	0.737112	Sstr3	somatostatin receptor 3
1368316_at	0.5566	0.133592	1.75	-4.99086	0.736817	Aqp8	aquaporin 8
1379321_at	0.376	0.0311219	2.85	-3.54911	0.736721	LOC102548944	uncharacterized LOC102548944
1375159_at	0.6599	0.244668	1.3	-5.54114	0.736678	LOC102551899	uncharacterized LOC102551899
1375111_at	0.8279	0.513929	0.696	-6.11542	0.736662
1375547_at	0.3405	0.0201244	3.2	-3.10499	0.736369	Thap11	THAP domain containing 11
1375674_at	0.3251	0.0164753	3.37	-2.90074	0.736308	Cdip1	cell death-inducing p53 target 1
1370456_at	0.7594	0.388889	0.933	-5.91897	0.736096	Fat3	FAT atypical cadherin 3
1389887_at	0.6512	0.233378	1.33	-5.50006	0.735888	Parp6	poly (ADP-ribose) polymerase family, member 6
1390061_at	0.265	0.00718106	4.1	-2.05509	0.735762	Tnnt2	troponin T2, cardiac type
1374583_at	0.739	0.353686	1.01	-5.84598	0.735513
1368731_at	0.4837	0.0794114	2.13	-4.48843	0.734235	Orm1	orosomucoid 1
1387983_at	0.3292	0.0180905	3.29	-2.99623	0.734107	Thrb	thyroid hormone receptor beta
1388228_at	0.8174	0.492744	0.733	-6.08777	0.732994	Mthfr	methylenetetrahydrofolate reductase (NAD(P)H)
1375217_at	0.4025	0.0400744	2.65	-3.80534	0.732902
1368798_at	0.7556	0.381917	0.948	-5.90526	0.732002	Gbgt1	globoside alpha-1,3-N-acetylgalactosaminyltransferase 1
1390211_at	0.7478	0.367825	0.978	-5.87646	0.731567	Slc27a3	solute carrier family 27 member 3
1389350_at	0.7232	0.32781	1.07	-5.78572	0.731379	Apoh	apolipoprotein H
1388733_at	0.3557	0.0256313	3	-3.35164	0.731353	Bfar	bifunctional apoptosis regulator
1372165_at	0.879	0.612369	0.536	-6.2208	0.731233
1390680_at	0.8345	0.529071	0.67	-6.13401	0.730952
1393770_at	0.7579	0.386753	0.937	-5.91481	0.730744
1398255_at	0.6224	0.199194	1.45	-5.35969	0.729773	Slc15a2	solute carrier family 15 member 2
1367860_a_at	0.3865	0.0344226	2.77	-3.65143	0.729725	Mmp14	matrix metallopeptidase 14
1388913_at	0.7837	0.43225	0.845	-5.99693	0.729704	Plpp2	phospholipid phosphatase 2
1367983_at	0.442	0.0601781	2.34	-4.2137	0.729597	Fen1	flap structure-specific endonuclease 1
1376552_at	0.8424	0.545457	0.643	-6.15308	0.728346
1374731_at	0.3274	0.0175371	3.31	-2.96451	0.728079
1386081_at	0.8075	0.472554	0.769	-6.05952	0.727449	Ticam1	toll-like receptor adaptor molecule 1
1371020_at	0.4706	0.0737969	2.19	-4.41617	0.727104	Rimbp2	RIMS binding protein 2
1371057_at	0.7755	0.417918	0.873	-5.97248	0.727029	Gabra5	gamma-aminobutyric acid type A receptor alpha 5 subunit
1389916_at	0.7005	0.291313	1.16	-5.68924	0.727024
1374940_at	0.225	0.00402718	4.66	-1.47267	0.726542	Usp36	ubiquitin specific peptidase 36
1388956_at	0.3434	0.0213568	3.15	-3.16564	0.726476	Xpo5	exportin 5
1390327_at	0.7887	0.439249	0.832	-6.00843	0.726071	LOC102550621	uncharacterized LOC102550621
1374655_at	0.6231	0.20099	1.45	-5.36775	0.725903
1375625_at	0.2889	0.00938434	3.86	-2.32681	0.725048	Paqr8	progestin and adipoQ receptor family member 8
1387079_at	0.2896	0.0098019	3.82	-2.37111	0.72504	Gucy1a3	guanylate cyclase 1 soluble subunit alpha 3
1368115_at	0.6312	0.211066	1.41	-5.41145	0.72476	Cldn3	claudin 3
1387713_a_at	0.7021	0.293202	1.16	-5.69461	0.724493	Fcer1a	Fc fragment of IgE receptor Ia
1370115_at	0.813	0.483848	0.749	-6.07556	0.724164	Slc7a10	solute carrier family 7 member 10
1374169_at	0.2889	0.00923124	3.87	-2.31008	0.723966	Cdip1	cell death-inducing p53 target 1
1389863_at	0.7616	0.394557	0.921	-5.92986	0.723091	Kif1b	kinesin family member 1B
1386725_at	0.5101	0.0964831	1.99	-4.67881	0.722749	R3hcc1l	R3H domain and coiled-coil containing 1-like
1375571_at	0.408	0.0434394	2.59	-3.88674	0.722047
1391509_at	0.6512	0.233223	1.33	-5.49948	0.721533	Tacstd2	tumor-associated calcium signal transducer 2
1374307_at	0.3675	0.0289718	2.91	-3.47634	0.720729
1369276_at	0.296	0.0104827	3.76	-2.43948	0.719157	Smad5	SMAD family member 5
1390623_at	0.7499	0.372167	0.969	-5.8855	0.718394	Gins3	GINS complex subunit 3
1374862_at	0.6461	0.225675	1.36	-5.47065	0.718236	Phyhip	phytanoyl-CoA 2-hydroxylase interacting protein
1376020_at	0.2811	0.00845548	3.95	-2.22085	0.718108	Dph2	DPH2 homolog
1376444_at	0.5427	0.120466	1.83	-4.89264	0.718056
1368335_at	0.7166	0.316059	1.1	-5.75623	0.717935	Apoa1	apolipoprotein A1
1371618_s_at	0.7131	0.310436	1.11	-5.74162	0.717273	Tubb3	tubulin, beta 3 class III
1369480_at	0.6775	0.266576	1.23	-5.61468	0.71724	Slc16a8	solute carrier family 16 member 8
1387218_at	0.4437	0.060536	2.34	-4.21961	0.716886	Tff3	trefoil factor 3, intestinal
1376058_at	0.3372	0.0194042	3.23	-3.06779	0.716695	Mtus1	microtubule associated tumor suppressor 1
1370517_at	0.8235	0.507577	0.707	-6.10734	0.716642	Nptx1	neuronal pentraxin 1
1375089_at	0.4322	0.0565109	2.39	-4.15092	0.716559	Filip1	filamin A interacting protein 1
1383169_at	0.3842	0.0329573	2.8	-3.6073	0.716058
1376014_at	0.689	0.277574	1.2	-5.64885	0.715975
1389975_at	0.8304	0.519869	0.686	-6.12283	0.715964	Elavl4	ELAV like neuron-specific RNA binding protein 4
1368691_at	0.7208	0.322515	1.08	-5.77261	0.715657	Gria3	glutamate ionotropic receptor AMPA type subunit 3
1372895_at	0.3748	0.0308351	2.86	-3.53971	0.715378	RGD1309676	similar to RIKEN cDNA 5730469M10
1382929_at	0.6561	0.239056	1.32	-5.52101	0.715111	Leng9	leukocyte receptor cluster (LRC) member 9
1373554_at	0.449	0.0636471	2.3	-4.26951	0.714917	Spsb1	splA/ryanodine receptor domain and SOCS box containing 1
1370711_a_at	0.4267	0.0531307	2.44	-4.0892	0.714442	Nup58	nucleoporin 58
1375577_at	0.4218	0.0507436	2.47	-4.0431	0.712878
1376866_at	0.7482	0.370555	0.972	-5.88216	0.712491	Cd3eap	CD3e molecule associated protein
1374659_at	0.7812	0.426362	0.857	-5.98703	0.71221	Arpp21	cAMP regulated phosphoprotein 21
1389772_at	0.3426	0.0205414	3.18	-3.12592	0.711704
1369595_at	0.5126	0.0987068	1.97	-4.70092	0.711634	Fgf23	fibroblast growth factor 23
1375791_at	0.4296	0.0547575	2.41	-4.1194	0.711583	RGD1309821	similar to KIAA1161 protein
1368313_a_at	0.622	0.198748	1.45	-5.35768	0.711315	Trpv1	transient receptor potential cation channel, subfamily V, member 1
1390415_at	0.6888	0.277176	1.2	-5.64764	0.711157	Trip13	thyroid hormone receptor interactor 13
1368756_at	0.8041	0.464738	0.784	-6.04804	0.71112	Olah	oleoyl-ACP hydrolase
1389231_at	0.6693	0.257062	1.26	-5.58368	0.710715	Sgip1	SH3-domain GRB2-like (endophilin) interacting protein 1
1368539_at	0.889	0.642344	0.49	-6.24636	0.710541	Scn9a	sodium voltage-gated channel alpha subunit 9
1386053_at	0.6512	0.232878	1.34	-5.49819	0.710334	Fam229a	family with sequence similarity 229, member A
1370373_at	0.4056	0.0416049	2.62	-3.8432	0.710161	Rasd2	RASD family, member 2
1370469_at	0.5078	0.0939482	2.01	-4.65292	0.709555	Ptpn7	protein tyrosine phosphatase, non-receptor type 7
1373856_at	0.421	0.0501037	2.48	-4.03036	0.709384	Rd3l	retinal degeneration 3-like
1371689_at	0.3973	0.0378059	2.7	-3.74641	0.70931
1375163_at	0.3092	0.0135149	3.54	-2.69854	0.709084	Rab11b	RAB11B, member RAS oncogene family
1390645_at	0.4312	0.0558997	2.4	-4.14005	0.709052
1374123_at	0.3092	0.0130916	3.56	-2.66607	0.708781	Lgr6	leucine-rich repeat-containing G protein-coupled receptor 6
1374334_at	0.5549	0.132681	1.76	-4.9844	0.708663	LOC366772///Igha	similar to immunoglobulin heavy chain///immunoglobulin heavy chain, alpha
1372498_at	0.4005	0.0392614	2.67	-3.78462	0.708556	Ciapin1	cytokine induced apoptosis inhibitor 1
1370285_at	0.3059	0.0116615	3.66	-2.54808	0.708531	LOC100912282///Calcoco1	calcium-binding and coiled-coil domain-containing protein 1-like///calcium binding and coiled coil domain 1
1368713_at	0.5983	0.168957	1.58	-5.20997	0.708286	Mmp10	matrix metallopeptidase 10
1368662_at	0.5377	0.11461	1.86	-4.84498	0.707803	Rnf39	ring finger protein 39
1389731_at	0.7602	0.390794	0.929	-5.92266	0.707635	Sfswap	splicing factor SWAP homolog
1367680_at	0.2826	0.00863993	3.93	-2.24277	0.707522	LOC100910385///Acox1	peroxisomal acyl-coenzyme A oxidase 1-like///acyl-CoA oxidase 1
1367672_at	0.256	0.006375	4.21	-1.93459	0.707371	Hsd17b4	hydroxysteroid (17-beta) dehydrogenase 4
1375115_at	0.8949	0.656716	0.469	-6.25768	0.707074
1387501_at	0.3722	0.0300021	2.88	-3.51188	0.706981	Synpo	synaptopodin
1369820_at	0.2903	0.0100015	3.8	-2.39162	0.706952	Mcf2l	MCF.2 cell line derived transforming sequence-like
1388110_at	0.5078	0.0942965	2.01	-4.65652	0.706397	Eef1a1	eukaryotic translation elongation factor 1 alpha 1
1369188_at	0.2944	0.0103708	3.77	-2.42855	0.705975	Fbxo32	F-box protein 32
1390459_at	0.5601	0.137021	1.73	-5.01478	0.70558	Adgrg6	adhesion G protein-coupled receptor G6
1389688_at	0.6312	0.210886	1.41	-5.41069	0.705535	LOC102554639	prolyl 3-hydroxylase 2-like
1387880_at	0.6017	0.173908	1.55	-5.23649	0.705305	Celf2	CUGBP, Elav-like family member 2
1380674_at	0.7278	0.337863	1.05	-5.80986	0.705297
1390731_at	0.5299	0.10929	1.9	-4.79932	0.704538	Rasgef1b	RasGEF domain family, member 1B
1370723_at	0.6688	0.256497	1.26	-5.5818	0.704434	Grasp	general receptor for phosphoinositides 1 associated scaffold protein
1376281_at	0.4056	0.0419368	2.62	-3.85122	0.704206	Ccdc134	coiled-coil domain containing 134
1367995_at	0.1989	0.00254991	5.13	-1.01912	0.703983	Cat	catalase
1373012_at	0.2889	0.00951971	3.84	-2.34138	0.703619	Fam134b	family with sequence similarity 134, member B
1372600_at	0.3405	0.0200578	3.2	-3.10161	0.703537	Fbxo31	F-box protein 31
1390258_at	0.7641	0.399061	0.912	-5.93836	0.703342
1367810_at	0.3094	0.0136725	3.53	-2.71038	0.703282	Slc6a8	solute carrier family 6 member 8
1379883_at	0.8103	0.480148	0.756	-6.07037	0.702505
1387942_at	0.2846	0.00877554	3.92	-2.2586	0.701377	Slc35e4	solute carrier family 35, member E4
1389565_at	0.4269	0.05334	2.43	-4.09313	0.701107
1387606_at	0.509	0.0947894	2	-4.66159	0.701081	Fgf2	fibroblast growth factor 2
1376894_at	0.247	0.00538884	4.37	-1.76499	0.701032	Bloc1s6	biogenesis of lysosomal organelles complex 1 subunit 6
1371545_at	0.4167	0.0481748	2.51	-3.99092	0.700436	Pecam1	platelet and endothelial cell adhesion molecule 1
1380431_at	0.2122	0.00346979	4.81	-1.32408	0.700336	Vwa8	von Willebrand factor A domain containing 8
1375272_at	0.3178	0.0155797	3.41	-2.84367	0.700075
1376132_at	0.3133	0.0143271	3.49	-2.75811	0.700047	Gtdc1	glycosyltransferase-like domain containing 1
1370381_at	0.3084	0.0123574	3.61	-2.60719	0.699992	Pnrc1	proline-rich nuclear receptor coactivator 1
1370149_at	0.8398	0.540355	0.651	-6.14725	0.699105	Asgr1	asialoglycoprotein receptor 1
1391303_at	0.7029	0.294854	1.15	-5.69926	0.698901	Purb	purine rich element binding protein B
1388085_at	0.8397	0.538878	0.654	-6.14555	0.698738	Gpx6	glutathione peroxidase 6
1387746_at	0.6922	0.281235	1.19	-5.65985	0.698535	Olr414	olfactory receptor 414
1368689_at	0.8567	0.571769	0.6	-6.18158	0.698518	Gjb5	gap junction protein, beta 5
1392467_at	0.4841	0.0796906	2.13	-4.49188	0.698377	Impa2	inositol monophosphatase 2
1387584_at	0.605	0.177736	1.54	-5.25641	0.69764	Shh	sonic hedgehog
1390422_at	0.3557	0.0255743	3.01	-3.34937	0.697609	Pxk	PX domain containing serine/threonine kinase
1387934_at	0.449	0.063093	2.31	-4.26081	0.697595	LOC100910284///Bcan	brevican core protein-like///brevican
1388208_a_at	0.7994	0.456932	0.798	-6.03628	0.697192	Ret	ret proto-oncogene
1390285_at	0.3091	0.0129154	3.57	-2.65225	0.697192	LOC100911692///Cracr2b	EF-hand calcium-binding domain-containing protein 4A-like///calcium release activated channel regulator 2B
1375105_at	0.798	0.454847	0.802	-6.03308	0.697025	Aven	apoptosis and caspase activation inhibitor
1386770_x_at	0.5938	0.164744	1.59	-5.18671	0.696887	Kcne2	potassium voltage-gated channel subfamily E regulatory subunit 2
1368213_at	0.3124	0.0141477	3.5	-2.74525	0.696511	Por	cytochrome p450 oxidoreductase
1368278_at	0.6535	0.236611	1.32	-5.51207	0.696422	Lgals2	galectin 2
1390018_at	0.606	0.180687	1.53	-5.27144	0.695924
1368861_a_at	0.4665	0.0713124	2.21	-4.38232	0.695468	Mag	myelin-associated glycoprotein
1375287_at	0.4823	0.0787414	2.14	-4.4801	0.695464
1373646_at	0.6641	0.2493	1.28	-5.55734	0.695444	Rab15	RAB15, member RAS oncogene family
1368223_at	0.442	0.0600863	2.34	-4.21217	0.695349	Adamts1	ADAM metallopeptidase with thrombospondin type 1 motif, 1
1381443_at	0.5078	0.0942044	2.01	-4.65557	0.695304	Hapln4	hyaluronan and proteoglycan link protein 4
1390728_at	0.3776	0.0313516	2.84	-3.55658	0.695175	Limd1	LIM domains containing 1
1388744_at	0.3698	0.0297098	2.89	-3.50192	0.693602	Mcm7	minichromosome maintenance complex component 7
1387842_at	0.421	0.0503626	2.48	-4.03554	0.692924	Syt8	synaptotagmin 8
1368943_at	0.3851	0.0336378	2.79	-3.62804	0.692899	Rnase4	ribonuclease A family member 4
1371264_at	0.5504	0.12539	1.8	-4.9308	0.69287	Hbe2	hemoglobin, epsilon 2
1369166_at	0.8574	0.572553	0.599	-6.18239	0.691991	Mmp9	matrix metallopeptidase 9
1389982_at	0.5189	0.102352	1.95	-4.73605	0.691943
1389517_at	0.712	0.308739	1.12	-5.73713	0.691268	LOC681186	hypothetical protein LOC681186
1390702_at	0.8414	0.544133	0.645	-6.15158	0.690634
1398288_at	0.8608	0.578586	0.589	-6.18855	0.690293	Agtr2	angiotensin II receptor, type 2
1368744_a_at	0.6314	0.211326	1.41	-5.41254	0.688723	Dspp	dentin sialophosphoprotein
1387724_at	0.5388	0.116899	1.85	-4.86391	0.688375	Omp	olfactory marker protein
1390622_at	0.7897	0.441851	0.827	-6.01264	0.688212	Cux2	cut-like homeobox 2
1393941_at	0.7391	0.354597	1.01	-5.848	0.687952	Pon1	paraoxonase 1
1373049_at	0.4056	0.0421525	2.61	-3.8564	0.687946	RGD1562136	similar to D1Ertd622e protein
1373414_at	0.5603	0.137832	1.73	-5.02034	0.687365	Tmem59l	transmembrane protein 59-like
1375300_at	0.6768	0.265863	1.23	-5.6124	0.686576	Wnk1	WNK lysine deficient protein kinase 1
1368990_at	0.3234	0.0162694	3.38	-2.8879	0.686544	Cyp1b1	cytochrome P450, family 1, subfamily b, polypeptide 1
1369901_at	0.705	0.298447	1.14	-5.70928	0.686514	Tubb3	tubulin, beta 3 class III
1388242_at	0.6939	0.284053	1.18	-5.6682	0.686412	Gpr176	G protein-coupled receptor 176
1375805_at	0.6177	0.194103	1.47	-5.33639	0.68602
1370518_a_at	0.5678	0.143189	1.7	-5.05619	0.685266	Stxbp1	syntaxin binding protein 1
1368561_at	0.5253	0.1066	1.92	-4.77531	0.684095	Abcd2	ATP binding cassette subfamily D member 2
1392671_at	0.722	0.324321	1.08	-5.77711	0.684081	Thoc3	THO complex 3
1374843_at	0.7088	0.303656	1.13	-5.72353	0.683881
1387100_at	0.9011	0.672797	0.445	-6.26963	0.683637	Aqp3	aquaporin 3
1368360_at	0.611	0.186423	1.5	-5.29986	0.683446	Plg	plasminogen
1370839_at	0.7003	0.29098	1.16	-5.68829	0.683143	Asic3	acid sensing ion channel subunit 3
1390870_at	0.4679	0.0721537	2.21	-4.39392	0.683124	Rnf207	ring finger protein 207
1378754_at	0.4682	0.072341	2.2	-4.39648	0.683045
1372548_at	0.2359	0.00453467	4.54	-1.59152	0.682974	Cry2	cryptochrome circadian clock 2
1375133_at	0.8016	0.461114	0.79	-6.04262	0.682501	Scarf2	scavenger receptor class F, member 2
1372278_at	0.7974	0.454012	0.804	-6.0318	0.681278	LOC100909490	uncharacterized LOC100909490
1389610_at	0.3091	0.012875	3.58	-2.64905	0.680676
1376396_a_at	0.8836	0.629043	0.51	-6.23536	0.680442	Tex40	testis expressed 40
1374015_at	0.7749	0.416661	0.876	-5.97027	0.680423
1367839_at	0.4179	0.0490282	2.5	-4.00857	0.680192	Fdft1	farnesyl diphosphate farnesyl transferase 1
1388910_at	0.1995	0.00284545	5.02	-1.12731	0.679496	Urgcp	upregulator of cell proliferation
1369478_at	0.7752	0.417563	0.874	-5.97186	0.679136	Nr0b1	nuclear receptor subfamily 0, group B, member 1
1368904_at	0.4844	0.0806401	2.12	-4.50353	0.679085	Capn10	calpain 10
1387958_at	0.5429	0.121053	1.82	-4.89727	0.678867	Akr1c3	aldo-keto reductase family 1, member C3
1376398_at	0.3995	0.0386135	2.68	-3.76779	0.678344	Synpo2	synaptopodin 2
1377416_at	0.8432	0.546871	0.64	-6.15468	0.677821
1368500_a_at	0.449	0.0631792	2.31	-4.26217	0.677361	Rgs9	regulator of G-protein signaling 9
1369196_at	0.588	0.1602	1.62	-5.16084	0.677141	Ppy	pancreatic polypeptide
1369264_at	0.8459	0.55395	0.629	-6.16256	0.677032	Cyp21a1	cytochrome P450, family 21, subfamily a, polypeptide 1
1376473_at	0.6663	0.252998	1.27	-5.57001	0.676923
AFFX-r2-Bs-phe-M_at	0.6224	0.1997	1.45	-5.36197	0.676709
1394070_at	0.4151	0.0457776	2.55	-3.93957	0.676586
1377321_at	0.3525	0.0241256	3.05	-3.28995	0.676027
1377535_at	0.8045	0.46754	0.778	-6.05219	0.67592
1390493_at	0.353	0.0244795	3.04	-3.3048	0.675891
1374745_at	0.5807	0.152154	1.65	-5.11298	0.675575	Snx21	sorting nexin family member 21
1385789_at	0.6257	0.203404	1.44	-5.37845	0.675431
1372207_at	0.4394	0.0591054	2.36	-4.19576	0.675226	Brd8	bromodomain containing 8
1368123_at	0.3251	0.0166169	3.36	-2.90948	0.675226	Igf1r	insulin-like growth factor 1 receptor
1371854_at	0.3052	0.011456	3.68	-2.52996	0.67502
1386726_at	0.752	0.375866	0.961	-5.89308	0.674933
1389410_s_at	0.5377	0.114964	1.86	-4.84793	0.67471
1393934_at	0.4174	0.0487427	2.5	-4.0027	0.67443
1375056_at	0.7623	0.395224	0.92	-5.93113	0.674166	Ociad2	OCIA domain containing 2
1387619_at	0.6062	0.181309	1.52	-5.27457	0.673369	Crebbp	CREB binding protein
1368547_at	0.6841	0.272471	1.22	-5.63321	0.673245	Clec2d	C-type lectin domain family 2, member D
1367491_at	0.2068	0.00323437	4.88	-1.25424	0.673073	Api5	apoptosis inhibitor 5
1375499_at	0.8472	0.555336	0.627	-6.16408	0.672942
1374024_at	0.2889	0.00933135	3.86	-2.32105	0.672811	Gpatch8	G patch domain containing 8
1376200_at	0.4205	0.0498808	2.48	-4.02588	0.672655	Etfbkmt	electron transfer flavoprotein beta subunit lysine methyltransferase
1388256_at	0.8048	0.468186	0.777	-6.05314	0.67256	RT1-A3	RT1 class I, locus A3
1389958_at	0.541	0.118522	1.84	-4.8771	0.671375
1369515_s_at	0.4291	0.0544459	2.42	-4.11368	0.671346	Insrr	insulin receptor-related receptor
1374471_at	0.5084	0.094568	2.01	-4.65932	0.671319	Cpne2	copine 2
1387558_at	0.8041	0.465098	0.783	-6.04858	0.671303	Trpv4	transient receptor potential cation channel, subfamily V, member 4
1369547_at	0.7959	0.451382	0.809	-6.02772	0.671281	Serpinb7	serpin family B member 7
1367774_at	0.5722	0.145705	1.69	-5.07252	0.671168	Gsta1	glutathione S-transferase alpha 1
1375877_at	0.8829	0.623624	0.519	-6.23072	0.671021	Syt4	synaptotagmin 4
1369132_at	0.8198	0.49692	0.726	-6.09338	0.670524	Slc18a2	solute carrier family 18 member A2
1379361_at	0.4449	0.0615499	2.33	-4.23616	0.669873	Pex11a	peroxisomal biogenesis factor 11 alpha
1373630_at	0.4634	0.0703832	2.22	-4.36934	0.669117	Iffo1	intermediate filament family orphan 1
1379759_at	0.5372	0.113104	1.87	-4.83229	0.669093	Naxd	NAD(P)HX dehydratase
1375369_at	0.3178	0.0155627	3.41	-2.84256	0.669064	Wbp1l	WW domain binding protein 1-like
1375405_at	0.8872	0.639167	0.495	-6.24378	0.668474
1376972_at	0.6153	0.191981	1.48	-5.32646	0.668252	Slc40a1	solute carrier family 40 member 1
1388730_at	0.3832	0.0324557	2.82	-3.59173	0.668198	Cdc42ep4	CDC42 effector protein 4
1371248_at	0.904	0.681642	0.432	-6.27591	0.667764	Sprr1a	small proline-rich protein 1A
1371861_at	0.3434	0.0215729	3.14	-3.17591	0.666172	Sfrp1	secreted frizzled-related protein 1
1369316_s_at	0.457	0.0673127	2.26	-4.32513	0.666111	Snap29	synaptosomal-associated protein 29
1374109_at	0.3868	0.034543	2.77	-3.65497	0.665944	Dgkq	diacylglycerol kinase, theta
1375121_at	0.4326	0.0571934	2.38	-4.16292	0.665469	Smad6	SMAD family member 6
1371091_at	0.525	0.1062	1.92	-4.77169	0.665173	Irs2	insulin receptor substrate 2
1370750_a_at	0.3687	0.0295648	2.89	-3.49695	0.664176	Il1r1	interleukin 1 receptor type 1
1371266_at	0.471	0.074225	2.18	-4.42188	0.663691	Afm	afamin
1377473_at	0.4245	0.0522533	2.45	-4.07251	0.663048
1374610_at	0.5123	0.0981259	1.98	-4.6952	0.662367
1375953_at	0.5719	0.145501	1.69	-5.0712	0.662106
1369210_at	0.4364	0.0581837	2.37	-4.18007	0.66191	Scn1a	sodium voltage-gated channel alpha subunit 1
1372523_at	0.3178	0.015442	3.42	-2.83461	0.661147	Gclc	glutamate-cysteine ligase, catalytic subunit
1389660_at	0.7866	0.436166	0.838	-6.0034	0.661029	Amigo3	adhesion molecule with Ig like domain 3
1387597_at	0.8777	0.609745	0.54	-6.21842	0.660867	Dmrt1	doublesex and mab-3 related transcription factor 1
1375141_at	0.4679	0.0721708	2.21	-4.39415	0.66076
1375325_at	0.5541	0.130787	1.77	-4.97078	0.660338	Cacfd1	calcium channel flower domain containing 1
1376148_at	0.8339	0.527755	0.672	-6.13243	0.660238	LOC102550394	uncharacterized LOC102550394
1374138_at	0.8161	0.490834	0.736	-6.08518	0.660013
1387070_at	0.5531	0.128325	1.78	-4.95277	0.657714	Tmpo	thymopoietin
1372267_at	0.2122	0.00346891	4.81	-1.32383	0.657589	Psmd5	proteasome 26S subunit, non-ATPase 5
1368217_at	0.2707	0.00767621	4.04	-2.12269	0.65721	Ralbp1	ralA binding protein 1
1388593_at	0.3504	0.0234175	3.08	-3.25958	0.657001
1374363_at	0.7337	0.345298	1.03	-5.82711	0.656928	Aifm3	apoptosis inducing factor, mitochondria associated 3
1377361_at	0.7232	0.329477	1.07	-5.78979	0.656701
1376245_x_at	0.7845	0.433552	0.843	-5.99909	0.656634	Agap3	ArfGAP with GTPase domain, ankyrin repeat and PH domain 3
1375118_at	0.3899	0.0353558	2.75	-3.67855	0.656269
1376739_at	0.2442	0.00516788	4.41	-1.72284	0.656233	LOC100909476///Ddx24	ATP-dependent RNA helicase DDX24-like///DEAD-box helicase 24
1377373_at	0.7237	0.330496	1.06	-5.79226	0.655613
1389906_at	0.3563	0.0263766	2.98	-3.38084	0.655214	Fdft1	farnesyl diphosphate farnesyl transferase 1
1390424_at	0.5751	0.149173	1.67	-5.09451	0.65521	LOC100910986///LOC100910525	uncharacterized LOC100910986///uncharacterized LOC100910525
1390613_at	0.471	0.0741627	2.19	-4.42105	0.655207
1373688_at	0.3274	0.0173895	3.32	-2.95588	0.655073	Fam220a	family with sequence similarity 220, member A
1389802_at	0.726	0.334264	1.06	-5.80133	0.654954
1373739_at	0.6753	0.264123	1.24	-5.60682	0.654619
1369854_a_at	0.7783	0.422086	0.865	-5.97972	0.654442	Ceacam1	carcinoembryonic antigen related cell adhesion molecule 1
1388189_at	0.7921	0.446312	0.818	-6.01976	0.654327	Grm3	glutamate metabotropic receptor 3
1369241_at	0.7824	0.428146	0.853	-5.99005	0.654293	Avpr1b	arginine vasopressin receptor 1B
1387188_at	0.4823	0.0788326	2.14	-4.48123	0.654045	Slc17a1	solute carrier family 17 member 1
1372902_at	0.2992	0.010773	3.73	-2.46731	0.653693	Alg12	ALG12, alpha-1,6-mannosyltransferase
1369184_at	0.5632	0.139436	1.72	-5.03124	0.653605	Cldn16	claudin 16
1367682_at	0.3091	0.0129117	3.57	-2.65195	0.653415	Mdk	midkine
1370719_a_at	0.3067	0.0118835	3.65	-2.56731	0.65235	Clcc1	chloride channel CLIC-like 1
1387847_at	0.4428	0.0603208	2.34	-4.21606	0.652229	LOC100910021	phosphatidylinositol 4,5-bisphosphate 3-kinase catalytic subunit beta isoform-like
1374683_at	0.3594	0.0274748	2.95	-3.42237	0.65222	Sgcg	sarcoglycan, gamma
1386168_at	0.3851	0.0335973	2.79	-3.62681	0.652113
1384644_at	0.7872	0.437447	0.835	-6.0055	0.652032
1373092_at	0.2843	0.00871272	3.92	-2.2513	0.650702
1369773_at	0.8083	0.474443	0.766	-6.06224	0.650446	Bmp3	bone morphogenetic protein 3
1394240_at	0.8794	0.613252	0.535	-6.22159	0.650344	Smim8	small integral membrane protein 8
1371455_at	0.3405	0.0201173	3.2	-3.10463	0.650216	Pmm1	phosphomannomutase 1
1369075_a_at	0.8919	0.649453	0.48	-6.25203	0.649961	Gmeb2	glucocorticoid modulatory element binding protein 2
1368530_at	0.8213	0.500827	0.719	-6.09856	0.649857	Mmp12	matrix metallopeptidase 12
1368611_at	0.7901	0.442643	0.825	-6.01391	0.649605	Grp	gastrin releasing peptide
1386361_at	0.6486	0.23037	1.34	-5.48872	0.649401	Teddm1	transmembrane epididymal protein 1
1370816_at	0.7278	0.338223	1.05	-5.81071	0.649263	Nr1d1	nuclear receptor subfamily 1, group D, member 1
1376070_at	0.6347	0.213948	1.4	-5.4235	0.649202	Fkbp8	FK506 binding protein 8
1375619_at	0.622	0.198917	1.45	-5.35844	0.649067
1368860_at	0.6046	0.177411	1.54	-5.25474	0.648903	Phlda1	pleckstrin homology-like domain, family A, member 1
1387718_at	0.6922	0.281269	1.19	-5.65995	0.648201	P2rx7	purinergic receptor P2X 7
1398374_at	0.3504	0.0235919	3.07	-3.26715	0.648081	Lrrc57	leucine rich repeat containing 57
1368407_at	0.3885	0.0351177	2.75	-3.6717	0.647934	Hpse	heparanase
1388068_at	0.7605	0.392038	0.926	-5.92505	0.647501	Klc3	kinesin light chain 3
1382406_at	0.3856	0.0338189	2.78	-3.63349	0.647162	Map3k9	mitogen-activated protein kinase kinase kinase 9
1369036_at	0.6643	0.250073	1.28	-5.56001	0.647046	Grik2	glutamate ionotropic receptor kainate type subunit 2
1377424_at	0.6746	0.26322	1.24	-5.6039	0.646938
1371196_at	0.7959	0.4514	0.809	-6.02775	0.64645
1390610_at	0.2338	0.00426997	4.6	-1.53125	0.646348
1374727_at	0.7092	0.304947	1.13	-5.72701	0.645905	Dnajb12	DnaJ heat shock protein family (Hsp40) member B12
1373865_at	0.8067	0.470627	0.773	-6.05672	0.645688	Snap91	synaptosomal-associated protein 91
1387519_at	0.6792	0.268284	1.23	-5.6201	0.645494	Vamp1	vesicle-associated membrane protein 1
1375423_at	0.3445	0.0219378	3.13	-3.19302	0.645127	LOC689959	hypothetical protein LOC689959
1369966_a_at	0.3043	0.0111673	3.7	-2.50394	0.645013	Rps24	ribosomal protein S24
AFFX-ThrX-5_at	0.4056	0.0420933	2.61	-3.85498	0.644562
1369042_at	0.6775	0.266939	1.23	-5.61583	0.643813	Pigm	phosphatidylinositol glycan anchor biosynthesis, class M
1398266_a_at	0.4955	0.0870136	2.07	-4.57811	0.643711	Egr2	early growth response 2
1373625_at	0.3067	0.0119039	3.65	-2.56906	0.643358	Shmt1	serine hydroxymethyltransferase 1
1370394_at	0.7911	0.444441	0.822	-6.01678	0.643296	IgG-2a	gamma-2a immunoglobulin heavy chain
1368896_at	0.4023	0.0398709	2.66	-3.80019	0.643202	Smad7	SMAD family member 7
1377193_at	0.4097	0.0442509	2.58	-3.9054	0.64289	LOC100912577	uncharacterized LOC100912577
1387453_at	0.3475	0.0228248	3.1	-3.23344	0.642817	Zbtb10	zinc finger and BTB domain containing 10
1385303_at	0.6383	0.218141	1.38	-5.4407	0.642577
1377046_at	0.5427	0.120356	1.83	-4.89176	0.6425	Ankrd6	ankyrin repeat domain 6
1387906_a_at	0.5541	0.130838	1.77	-4.97116	0.642344	Gnas	GNAS complex locus
1390106_at	0.709	0.304181	1.13	-5.72495	0.642205
1370124_at	0.6211	0.197306	1.46	-5.35113	0.642082	Mt3	metallothionein 3
1372384_at	0.471	0.0743672	2.18	-4.42377	0.642025	Zfp609	zinc finger protein 609
1383338_at	0.3089	0.0127668	3.58	-2.64044	0.641727	Pggt1b	protein geranylgeranyltransferase type 1 subunit beta
1387963_a_at	0.6281	0.20635	1.43	-5.39131	0.64171	Uox	urate oxidase
1386018_at	0.6054	0.178765	1.53	-5.26168	0.64149
1374049_at	0.6297	0.207884	1.42	-5.39792	0.641272	LOC100359980	myosin, light chain 6B, alkali, smooth muscle and non-muscle
1386503_at	0.2529	0.0060305	4.26	-1.87846	0.641262	Tango2	transport and golgi organization 2 homolog
1388919_at	0.2214	0.00386469	4.7	-1.43153	0.640831
1368000_at	0.4325	0.0568451	2.39	-4.15682	0.64066	C3	complement component 3
1371757_s_at	0.6646	0.251525	1.28	-5.56499	0.640064	LOC683313	similar to keratin complex 2, basic, gene 6a
1376477_at	0.8496	0.559484	0.62	-6.16859	0.639916
1373826_at	0.2475	0.00545726	4.36	-1.7777	0.638868	Ypel5	yippee-like 5
1368603_at	0.6763	0.265011	1.24	-5.60967	0.638097	Add2	adducin 2
1372467_at	0.4152	0.0463066	2.54	-3.95113	0.638095	Hs6st1	heparan sulfate 6-O-sulfotransferase 1
1374569_at	0.4296	0.054884	2.41	-4.12171	0.637783	Grwd1	glutamate-rich WD repeat containing 1
1388962_at	0.4999	0.0891832	2.05	-4.60218	0.637526	Pcgf2	polycomb group ring finger 2
1375167_at	0.7417	0.359164	0.998	-5.85799	0.637482
1387421_at	0.7232	0.327888	1.07	-5.78591	0.637459	Kcnip3	potassium voltage-gated channel interacting protein 3
1368602_at	0.8728	0.596639	0.56	-6.20625	0.637401	Slc6a3	solute carrier family 6 member 3
1373875_at	0.5538	0.128999	1.78	-4.95774	0.636995	Llph	LLP homolog, long-term synaptic facilitation
1388173_at	0.7777	0.421151	0.867	-5.9781	0.636024	Kcnd1	potassium voltage-gated channel subfamily D member 1
1373786_at	0.3998	0.038691	2.68	-3.76982	0.635591	Zfp703	zinc finger protein 703
1370720_at	0.8845	0.632187	0.506	-6.23801	0.635532	Vom1r90	vomeronasal 1 receptor 90
1370034_at	0.3274	0.0174426	3.32	-2.95899	0.634638	Cdc25b	cell division cycle 25B
1373035_at	0.353	0.0247475	3.03	-3.31589	0.63453
1376279_at	0.7998	0.457464	0.797	-6.03709	0.63409	Pop1	POP1 homolog, ribonuclease P/MRP subunit
1385377_at	0.8226	0.504027	0.713	-6.10274	0.633936
1377459_at	0.7594	0.388783	0.933	-5.91877	0.633657	Ly6g6e	lymphocyte antigen 6 complex, locus G6E
1387788_at	0.6967	0.287184	1.17	-5.67736	0.633342	Junb	JunB proto-oncogene, AP-1 transcription factor subunit
1373754_at	0.4068	0.0426411	2.6	-3.86803	0.633295	Golm1	golgi membrane protein 1
1370302_at	0.5601	0.136772	1.73	-5.01307	0.633222	Shroom2	shroom family member 2
1388225_at	0.8674	0.588952	0.573	-6.19885	0.632435	Kcnc2	potassium voltage-gated channel subfamily C member 2
1387550_a_at	0.8398	0.540159	0.652	-6.14703	0.632376	Slc14a2	solute carrier family 14 member 2
1369261_at	0.5957	0.166807	1.59	-5.19818	0.632143	Kcnj13	potassium voltage-gated channel subfamily J member 13
1368941_at	0.6669	0.254403	1.27	-5.57477	0.631944	Ptger4	prostaglandin E receptor 4
1368265_at	0.559	0.135581	1.74	-5.00482	0.631832	Cyp2t1	cytochrome P450, family 2, subfamily t, polypeptide 1
1370786_at	0.5419	0.1197	1.83	-4.88655	0.631716	LOC257643	cystatin SC
1377370_at	0.8438	0.547473	0.639	-6.15535	0.631146
1368585_at	0.6809	0.269971	1.22	-5.62541	0.630992	Cartpt	CART prepropeptide
1371272_at	0.8737	0.599471	0.556	-6.20893	0.630167	Ly49s7	Ly49 stimulatory receptor 7
1388809_at	0.3091	0.0128708	3.58	-2.64872	0.629989	Smpdl3a	sphingomyelin phosphodiesterase, acid-like 3A
1372992_at	0.6209	0.196951	1.46	-5.34951	0.629776
1370020_at	0.3517	0.0237973	3.06	-3.27599	0.629607	Slc25a10	solute carrier family 25 member 10
1390636_at	0.6326	0.21207	1.41	-5.41567	0.629455	LOC102555126	uncharacterized LOC102555126
1376492_at	0.394	0.0365752	2.72	-3.7129	0.629325	Unkl	unkempt family like zinc finger
1386880_at	0.4056	0.0420418	2.61	-3.85374	0.629309	Acaa2	acetyl-CoA acyltransferase 2
1388291_at	0.8798	0.613803	0.534	-6.22208	0.62833
1389026_at	0.7575	0.386394	0.938	-5.91411	0.627028	Ankrd42	ankyrin repeat domain 42
1370769_a_at	0.6024	0.174864	1.55	-5.24151	0.626916	Icos	inducible T-cell co-stimulator
1387720_at	0.4152	0.0464975	2.54	-3.95527	0.626801	Clstn2	calsyntenin 2
1377771_at	0.4852	0.0822675	2.11	-4.52315	0.626783
1372479_at	0.3047	0.0113315	3.69	-2.51882	0.626127	Slc4a4	solute carrier family 4 member 4
1386512_at	0.7325	0.343338	1.03	-5.82261	0.626098	Zfp91	zinc finger protein 91
1375700_at	0.3092	0.0132372	3.55	-2.67736	0.626024	Klhl22	kelch-like family member 22
1367934_at	0.7308	0.341178	1.04	-5.81761	0.626015	LOC100364645///LOC100361661///Rpl39	mCG146274-like///ribosomal protein L39-like///ribosomal protein L39
1381636_at	0.881	0.615948	0.53	-6.22399	0.625541
1375894_at	0.4524	0.0652093	2.28	-4.29362	0.624728	Lztfl1	leucine zipper transcription factor-like 1
1369292_at	0.5541	0.129601	1.77	-4.96215	0.624483	Hsd17b1	hydroxysteroid (17-beta) dehydrogenase 1
1374302_at	0.6561	0.239055	1.32	-5.52101	0.624456	Opn4	opsin 4
1374022_at	0.69	0.27913	1.2	-5.65355	0.624314	Gramd1b	GRAM domain containing 1B
1374475_at	0.4205	0.0498383	2.48	-4.02503	0.623917	Abhd1	abhydrolase domain containing 1
1369522_a_at	0.5874	0.159134	1.62	-5.15466	0.623521	Cd244	CD244 molecule
1370406_a_at	0.413	0.0451782	2.56	-3.92629	0.622929	Cd55	CD55 molecule, decay accelerating factor for complement
1370801_at	0.6378	0.217472	1.39	-5.43798	0.622909
1377355_at	0.8782	0.610612	0.539	-6.21921	0.622901	RGD1306750	LOC362451
1369206_at	0.6413	0.220228	1.38	-5.44912	0.622693	Cpb2	carboxypeptidase B2
1369768_at	0.296	0.0105547	3.75	-2.44645	0.622683	Hist1h1d	histone cluster 1, H1d
1369840_at	0.8133	0.484695	0.747	-6.07674	0.622439	Ust5r///UST4r	integral membrane transport protein UST5r///integral membrane transport protein UST4r
1398357_at	0.7487	0.371041	0.971	-5.88317	0.622384	Cplx1	complexin 1
1388127_at	0.5603	0.137786	1.73	-5.02003	0.622311	Cyp4v3	cytochrome P450, family 4, subfamily v, polypeptide 3
1367759_at	0.4398	0.0592145	2.35	-4.19759	0.622226	H1f0	H1 histone family, member 0
1372642_at	0.3092	0.0132975	3.55	-2.68199	0.622062
1374436_at	0.2376	0.00483423	4.48	-1.65573	0.621935	Sbds	SBDS ribosome assembly guanine nucleotide exchange factor
1385241_at	0.6092	0.18461	1.51	-5.29099	0.6219
1389533_at	0.3685	0.0293451	2.9	-3.48936	0.621479	Fbln2	fibulin 2
1370733_at	0.7502	0.372687	0.968	-5.88657	0.621258	Lipogenin	Lipogenin
1392683_at	0.3862	0.0340949	2.78	-3.64173	0.621083	Tmem71	transmembrane protein 71
1390095_at	0.6072	0.182579	1.52	-5.28093	0.620838
1369454_at	0.6474	0.228565	1.35	-5.48182	0.620032	Vdr	vitamin D (1,25- dihydroxyvitamin D3) receptor
1369296_at	0.8933	0.652721	0.475	-6.25459	0.619882	Sult1c3	sulfotransferase family 1C member 3
1369977_at	0.8174	0.492899	0.733	-6.08798	0.619789	Uchl1	ubiquitin C-terminal hydrolase L1
1387579_at	0.5194	0.102772	1.94	-4.74001	0.619651	SIRT2	sirtuin 2
1375165_at	0.8676	0.589309	0.572	-6.1992	0.61951	Peg10	paternally expressed 10
1367876_at	0.3091	0.0129298	3.57	-2.65338	0.619209	Ipo13	importin 13
1387566_at	0.4956	0.0871407	2.07	-4.57953	0.618623	Pla2g4a	phospholipase A2 group IVA
1398276_at	0.7366	0.350446	1.02	-5.83877	0.618298	Dlg2	discs large MAGUK scaffold protein 2
1370088_at	0.4852	0.0825768	2.11	-4.52683	0.617895	Spa17	sperm autoantigenic protein 17
1370754_at	0.6631	0.247948	1.29	-5.55265	0.61787	Tas2r123	taste receptor, type 2, member 123
1390280_at	0.2889	0.0092167	3.87	-2.30847	0.617506
1387322_at	0.4524	0.0651218	2.28	-4.29228	0.617455	Sema6b	semaphorin 6B
1371991_at	0.3133	0.014571	3.47	-2.77534	0.617419	Fam214b	family with sequence similarity 214, member B
1374470_at	0.3434	0.0215538	3.14	-3.17501	0.617288	Dhx57	DEAH-box helicase 57
1371356_at	0.3085	0.0127116	3.59	-2.63602	0.617184	Tns2	tensin 2
1369446_at	0.3923	0.0357336	2.74	-3.68932	0.617172	Cry2	cryptochrome circadian clock 2
1370049_at	0.5504	0.125521	1.8	-4.93179	0.616565	Smpd2	sphingomyelin phosphodiesterase 2
1388016_a_at	0.5961	0.167526	1.58	-5.20214	0.616147	Grip2	glutamate receptor interacting protein 2
1370507_at	0.5945	0.165428	1.59	-5.19053	0.616128	Dlgap4	DLG associated protein 4
1372049_at	0.7478	0.368555	0.977	-5.87799	0.616049	Rhbdd3	rhomboid domain containing 3
1375264_at	0.7354	0.348572	1.02	-5.83455	0.61601
1386370_at	0.6062	0.181102	1.52	-5.27353	0.615522	LOC100911251	disks large homolog 5-like
1389681_at	0.5194	0.102965	1.94	-4.74182	0.614824	Nectin2	nectin cell adhesion molecule 2
1368812_at	0.7844	0.433426	0.843	-5.99888	0.614823	Lmnb1	lamin B1
1373330_at	0.3843	0.0332748	2.8	-3.61703	0.614812	LOC690323	similar to Myosin-15 (Myosin XV) (Unconventional myosin-15)
1388093_at	0.858	0.574159	0.596	-6.18404	0.614806	Tas2r126	taste receptor, type 2, member 126
1373717_at	0.6198	0.195461	1.47	-5.34267	0.614336
1368945_at	0.724	0.331124	1.06	-5.79378	0.614249	Bmp2	bone morphogenetic protein 2
1373736_at	0.3747	0.0304786	2.87	-3.52789	0.614122
1374970_at	0.7155	0.314244	1.1	-5.75155	0.613767	Wnt5b	wingless-type MMTV integration site family, member 5B
1372957_at	0.8226	0.504393	0.713	-6.10322	0.613354	Hjurp	Holliday junction recognition protein
1371313_at	0.2895	0.00970096	3.83	-2.36057	0.613238	Rpl23a	ribosomal protein L23a
1368937_at	0.7899	0.442256	0.826	-6.01329	0.612991	Ncoa2	nuclear receptor coactivator 2
1390091_at	0.3542	0.0250882	3.02	-3.32982	0.612983
1376593_at	0.5094	0.0955109	2	-4.66897	0.612787	Foxo3	forkhead box O3
1368935_at	0.8609	0.579177	0.588	-6.18915	0.612602	Camk2a	calcium/calmodulin-dependent protein kinase II alpha
1373798_at	0.4667	0.0714251	2.21	-4.38388	0.612561	RGD1309139	similar to CG5435-PA
1374830_at	0.5541	0.130151	1.77	-4.96617	0.612001	Ccdc3	coiled-coil domain containing 3
1370299_at	0.7093	0.305126	1.13	-5.72749	0.611296	Aldob	aldolase, fructose-bisphosphate B
1374435_at	0.5397	0.117777	1.84	-4.87107	0.610889	Suz12	SUZ12 polycomb repressive complex 2 subunit
1375750_at	0.705	0.298481	1.14	-5.70937	0.610671	Sox12	SRY box 12
1373804_at	0.4002	0.0390547	2.67	-3.77928	0.610181	Foxp1	forkhead box P1
1387159_at	0.7121	0.308908	1.12	-5.73758	0.610092	Ager	advanced glycosylation end product-specific receptor
1385111_at	0.6799	0.268719	1.23	-5.62147	0.610034
1375817_at	0.8349	0.530365	0.668	-6.13555	0.609969
1375353_at	0.4245	0.0521658	2.45	-4.07083	0.609911	Cables1	Cdk5 and Abl enzyme substrate 1
1375309_at	0.6281	0.205869	1.43	-5.38922	0.609618
1372090_at	0.3133	0.014483	3.48	-2.76915	0.609425	Max	MYC associated factor X
1370704_at	0.5933	0.164173	1.6	-5.1835	0.608875	Kcnj6	potassium voltage-gated channel subfamily J member 6
1371128_at	0.7894	0.440398	0.829	-6.01029	0.608837	Il4	interleukin 4
1393985_at	0.8736	0.599156	0.556	-6.20863	0.608774	Prpf3	pre-mRNA processing factor 3
1376460_at	0.4609	0.0693793	2.24	-4.35511	0.608359	Rbfox3	RNA binding protein, fox-1 homolog 3
1373582_at	0.5299	0.109535	1.9	-4.80148	0.608059
1374564_at	0.7085	0.302941	1.13	-5.72159	0.60757	Dtx2	deltex E3 ubiquitin ligase 2
1369293_at	0.7605	0.39181	0.927	-5.92461	0.607563	Rtn4r	reticulon 4 receptor
1376322_at	0.7582	0.38727	0.936	-5.91582	0.607478	LOC102555582	uncharacterized LOC102555582
1372926_at	0.5952	0.165905	1.59	-5.19318	0.607313	Timp3	TIMP metallopeptidase inhibitor 3
1388077_a_at	0.7408	0.35765	1	-5.85469	0.606785	P2rx3	purinergic receptor P2X 3
1375752_at	0.8744	0.603242	0.55	-6.21245	0.606486	Bves	blood vessel epicardial substance
1369415_at	0.5285	0.10817	1.91	-4.78941	0.606262	Bhlhe40	basic helix-loop-helix family, member e40
1373216_at	0.5508	0.126765	1.79	-4.94116	0.606133	Ccpg1os	cell cycle progression 1, opposite strand
1389952_at	0.4326	0.057191	2.38	-4.16288	0.605921
1369624_at	0.4576	0.0680275	2.25	-4.33561	0.605911	Prlh	prolactin releasing hormone
1389239_at	0.6231	0.20076	1.45	-5.36672	0.604745
1377484_at	0.587	0.158731	1.62	-5.15231	0.604647	Fbxl3	F-box and leucine-rich repeat protein 3
1367692_at	0.8559	0.571044	0.601	-6.18082	0.604528	Zg16b	zymogen granule protein 16B
1370193_at	0.3186	0.0156981	3.41	-2.8514	0.604433	LOC100365697///Ptp4a1	protein tyrosine phosphatase 4a1-like///protein tyrosine phosphatase type IVA, member 1
1394125_at	0.6593	0.243664	1.3	-5.53758	0.603796
1387503_at	0.7896	0.440844	0.829	-6.01101	0.603483	Cpn1	carboxypeptidase N subunit 1
1398297_at	0.3085	0.0127034	3.59	-2.63536	0.603349	Mapk12	mitogen-activated protein kinase 12
1376540_at	0.5867	0.158292	1.62	-5.14974	0.60311
1369283_at	0.7126	0.309226	1.12	-5.73842	0.60293	Tub	tubby bipartite transcription factor
1368517_at	0.7101	0.306082	1.12	-5.73006	0.602896	Ssbp3	single stranded DNA binding protein 3
1383684_at	0.599	0.16972	1.57	-5.21411	0.602766	Asf1b	anti-silencing function 1B histone chaperone
1375449_at	0.7232	0.32866	1.07	-5.7878	0.602659
1376452_at	0.6757	0.264405	1.24	-5.60773	0.60231
1372853_at	0.4224	0.0510211	2.47	-4.04857	0.602165	Rela	RELA proto-oncogene, NF-kB subunit
1389691_at	0.4021	0.0397875	2.66	-3.79808	0.601871	Zfp575	zinc finger protein 575
1374977_at	0.7602	0.390742	0.929	-5.92256	0.601787
1390247_at	0.481	0.0782984	2.15	-4.47454	0.601723	Arid3b	AT-rich interaction domain 3B
1374073_at	0.7051	0.298566	1.14	-5.70961	0.601555	Slc46a1	solute carrier family 46 member 1
1375360_at	0.6299	0.20817	1.42	-5.39914	0.601103	Rheb	Ras homolog enriched in brain
1370435_a_at	0.4245	0.0522468	2.45	-4.07238	0.600937	Nudt6	nudix hydrolase 6
1390329_at	0.6912	0.279771	1.19	-5.65548	0.600837	Mfap3	microfibrillar-associated protein 3
1375446_at	0.8458	0.552654	0.631	-6.16113	0.600796	Zfp498	zinc finger protein 498
1390719_at	0.4278	0.0536399	2.43	-4.09875	0.600743
1387419_at	0.8532	0.564544	0.612	-6.174	0.600518	Chrna7	cholinergic receptor nicotinic alpha 7 subunit
1369349_a_at	0.7771	0.419935	0.869	-5.97599	0.600073	Pde11a///Cyct	phosphodiesterase 11A///cytochrome c, testis
1388964_at	0.4296	0.054798	2.41	-4.12014	0.600066	Supt20h	SPT20 homolog, SAGA complex component
1372508_at	0.417	0.0483533	2.51	-3.99464	0.598536	Tnrc6a	trinucleotide repeat containing 6a
1390149_at	0.3525	0.0242415	3.05	-3.29484	0.598095	Tacc2	transforming, acidic coiled-coil containing protein 2
1375576_at	0.6281	0.205943	1.43	-5.38954	0.598034	Ddx28	DEAD-box helicase 28
[truncated: 13,924 more rows]

## Sheet: Sheet2
ID	adj.P.Val	P.Value	t	B	logFC	Gene.symbol	Gene.title
1398250_at	0.1191	0.0004719	7.19	0.57521	3.77092	Acot1	acyl-CoA thioesterase 1
1387088_at	0.3092	0.0131143	3.56	-2.66784	3.7234	Gal	galanin and GMAP prepropeptide
1377037_at	0.3251	0.0167807	3.35	-2.91949	3.50688	Acot4	acyl-CoA thioesterase 4
1370310_at	0.075	8.896e-05	9.86	1.96839	3.4405	Hmgcs2	3-hydroxy-3-methylglutaryl-CoA synthase 2
1385870_at	0.1086	0.00025814	8.07	1.10391	3.25999
1388278_at	0.1544	0.00113155	6.06	-0.23296	3.24857	Hspa1l	heat shock protein 1-like
1394124_at	0.2338	0.00429643	4.59	-1.53743	3.22627	Mplkip	M-phase specific PLK1 interacting protein
1368395_at	0.0298	1.87e-06	19.8	4.19318	3.07297	Gpc3	glypican 3
1369677_at	0.2145	0.00362402	4.77	-1.36739	3.04903	Cnr1	cannabinoid receptor 1
1390570_at	0.1973	0.00234129	5.22	-0.93521	3.01583
1388802_at	0.1479	0.00097546	6.24	-0.09272	2.95964	Bex1	brain expressed, X-linked 1
1373350_at	0.457	0.0672212	2.26	-4.32378	2.95131	Psip1	PC4 and SFRS1 interacting protein 1
1387613_at	0.1175	0.00043121	7.32	0.65585	2.90325	Npy2r	neuropeptide Y receptor Y2
1369364_at	0.2245	0.00398286	4.67	-1.46161	2.89859	Atp1a4	ATPase Na+/K+ transporting subunit alpha 4
1369503_at	0.1612	0.00136756	5.83	-0.41358	2.87498	Amy2a3	amylase 2a3
1373326_at	0.3334	0.018816	3.26	-3.03637	2.85025	Slc4a10	solute carrier family 4 member 10
1374723_at	0.3648	0.0283525	2.92	-3.45436	2.8354	Icoslg	inducible T-cell co-stimulator ligand
1376228_at	0.1175	0.00045367	7.25	0.61051	2.83164
1368684_at	0.2025	0.00294371	4.98	-1.16089	2.79383	Fat2	FAT atypical cadherin 2
1367564_at	0.054	1.665e-05	13.4	3.11769	2.76661	Nppa	natriuretic peptide A
1370605_s_at	0.075	8.613e-05	9.91	1.99305	2.74886	Lepr	leptin receptor
1387908_at	0.3092	0.013534	3.53	-2.69998	2.74757	Rasd1	ras related dexamethasone induced 1
1369427_at	0.177	0.00183376	5.49	-0.69662	2.74098	Mpeg1	macrophage expressed 1
1389500_at	0.4021	0.0398025	2.66	-3.79846	2.69995	Rhou	ras homolog family member U
1372321_at	0.1612	0.00140739	5.8	-0.44111	2.67473	Lyl1	LYL1, basic helix-loop-helix family member
1369056_at	0.449	0.0639233	2.3	-4.27382	2.67348	Rpe65	RPE65, retinoid isomerohydrolase
1373275_at	0.398	0.0381885	2.69	-3.7566	2.64897
1375330_at	0.1242	0.00051926	7.06	0.4891	2.64797
1370269_at	0.3069	0.0119834	3.64	-2.57585	2.64605	Cyp1a1	cytochrome P450, family 1, subfamily a, polypeptide 1
1369910_at	0.4152	0.0469172	2.53	-3.96432	2.64548	Prlhr	prolactin releasing hormone receptor
1389161_at	0.3285	0.0179323	3.3	-2.98726	2.6254
1368548_at	0.1175	0.00037934	7.5	0.76953	2.5985	Slc12a1	solute carrier family 12 member 1
1374699_at	0.1175	0.00036064	7.57	0.81404	2.57428	Fam84a	family with sequence similarity 84, member A
1379183_at	0.2529	0.00597213	4.27	-1.86863	2.5636	Wdr62	WD repeat domain 62
1367871_at	0.3071	0.0121868	3.62	-2.59302	2.54099	Cyp2e1	cytochrome P450, family 2, subfamily e, polypeptide 1
1387955_at	0.516	0.101137	1.96	-4.72449	2.52495	Ugt2b17	UDP glucuronosyltransferase 2 family, polypeptide B15
1369050_at	0.1314	0.00060651	6.85	0.34799	2.51889	Pik3c2g	phosphatidylinositol-4-phosphate 3-kinase, catalytic subunit type 2 gamma
1389662_at	0.1218	0.00049737	7.12	0.52794	2.51264	Vps25///Cntd1///Wnk4	vacuolar protein sorting 25///cyclin N-terminal domain containing 1///WNK lysine deficient protein kinase 4
1387796_at	0.4085	0.0435421	2.59	-3.88912	2.49226	Alox15	arachidonate 15-lipoxygenase
1392868_at	0.4347	0.0577124	2.37	-4.17195	2.47811	Srsf10	serine and arginine rich splicing factor 10
1390368_at	0.4002	0.0389327	2.67	-3.77612	2.46921	Zfhx2	zinc finger homeobox 2
1373085_at	0.2338	0.00427679	4.6	-1.53284	2.4656	Cbr3	carbonyl reductase 3
1388263_at	0.397	0.0374193	2.71	-3.736	2.45423	Kcna6	potassium voltage-gated channel subfamily A member 6
1374434_at	0.4167	0.0481408	2.51	-3.99021	2.43514	LOC498222	similar to specifically androgen-regulated protein
1369091_at	0.0967	0.00015782	8.86	1.51492	2.4336	Chrnb1	cholinergic receptor nicotinic beta 1 subunit
1368968_at	0.3769	0.0312201	2.85	-3.55231	2.41991	Arrb1	arrestin, beta 1
1368683_at	0.403	0.040544	2.64	-3.81711	2.41964	Olr1	oxidized low density lipoprotein (lectin-like) receptor 1
1370815_at	0.1175	0.00038916	7.46	0.74694	2.40357	Nefh	neurofilament, heavy polypeptide
1388924_at	0.4697	0.0734754	2.19	-4.41185	2.39533	Angptl4	angiopoietin-like 4
1375511_at	0.4679	0.0721693	2.21	-4.39413	2.39276	Neo1	neogenin 1
1390530_at	0.3856	0.0338661	2.78	-3.6349	2.39005	Slc16a12	solute carrier family 16, member 12
1369889_at	0.3085	0.0127031	3.59	-2.63534	2.38649	Ifnb1	interferon beta 1
1373005_at	0.1711	0.00172055	5.57	-0.63481	2.37485	Krtdap	keratinocyte differentiation associated protein
1368864_at	0.4025	0.0403736	2.65	-3.81285	2.36846	Synpr	synaptoporin
1390013_at	0.0842	0.00011867	9.34	1.74402	2.36832
1368803_at	0.3748	0.0305949	2.86	-3.53176	2.36829	Insl6	insulin-like 6
1376667_at	0.3043	0.0111836	3.7	-2.50543	2.35928	Cyp26b1	cytochrome P450, family 26, subfamily b, polypeptide 1
1378307_at	0.3525	0.0241255	3.05	-3.28995	2.35911	LOC102547892	uncharacterized LOC102547892
1377227_at	0.4076	0.0432648	2.59	-3.88267	2.34785
1387230_at	0.3881	0.0348523	2.76	-3.66401	2.33788	Slc12a3	solute carrier family 12 member 3
1389987_at	0.3504	0.0234341	3.08	-3.26031	2.33194	Trib1	tribbles pseudokinase 1
1389093_at	0.3071	0.0122467	3.62	-2.59802	2.32858	Pak1	p21 (RAC1) activated kinase 1
1387607_at	0.2889	0.00929363	3.86	-2.31693	2.32507	Npffr2	neuropeptide FF receptor 2
1369072_at	0.509	0.0948704	2	-4.66242	2.32336	Adh7	alcohol dehydrogenase 7 (class IV), mu or sigma polypeptide
1373361_at	0.4574	0.0675612	2.26	-4.32879	2.30231
1375236_at	0.2992	0.0107465	3.73	-2.4648	2.29859	Cep126	centrosomal protein 126
1388211_s_at	0.0732	2.756e-05	12.2	2.80097	2.29355	Acot2///Acot1	acyl-CoA thioesterase 2///acyl-CoA thioesterase 1
1375614_at	0.3475	0.0228735	3.1	-3.23562	2.29348	Prdm12	PR domain 12
1387615_at	0.3167	0.0152558	3.43	-2.82222	2.28804	St8sia2	ST8 alpha-N-acetyl-neuraminide alpha-2,8-sialyltransferase 2
1368782_at	0.2355	0.00444038	4.56	-1.57045	2.27974	Sstr2	somatostatin receptor 2
1387057_at	0.1699	0.00168578	5.59	-0.61504	2.27551	Slc7a8	solute carrier family 7 member 8
1387149_at	0.4245	0.0520464	2.45	-4.06853	2.27533	Erap1	endoplasmic reticulum aminopeptidase 1
1390008_at	0.2338	0.0042754	4.6	-1.53252	2.2646	Cited4	Cbp/p300-interacting transactivator, with Glu/Asp-rich carboxy-terminal domain, 4
1372673_at	0.1578	0.00128834	5.9	-0.3565	2.26299
1369464_at	0.3326	0.01857	3.27	-3.02293	2.26148	Zp1	zona pellucida glycoprotein 1
1370093_at	0.5005	0.089903	2.04	-4.61002	2.25595	Htr1f	5-hydroxytryptamine receptor 1F
1389997_at	0.169	0.00166469	5.6	-0.60286	2.244	Cd3e	CD3e molecule
1369470_at	0.4823	0.0789311	2.14	-4.48246	2.22713	Akap14	A-kinase anchoring protein 14
1387850_at	0.3285	0.017916	3.3	-2.98633	2.22168	Tmeff1	transmembrane protein with EGF-like and two follistatin-like domains 1
1376003_at	0.3274	0.0176241	3.31	-2.96956	2.20065	Ankle2	ankyrin repeat and LEM domain containing 2
1389715_at	0.449	0.0630509	2.31	-4.26015	2.19992	Ypel4	yippee-like 4
1368923_at	0.5007	0.0899564	2.04	-4.6106	2.1959	Ecel1	endothelin converting enzyme-like 1
1376840_at	0.413	0.0448698	2.56	-3.91939	2.19532
1375919_at	0.5666	0.141838	1.71	-5.04729	2.19195	Ubqln2	ubiquilin 2
1369925_at	0.5386	0.115617	1.86	-4.85335	2.179	Cst11	cystatin 11
1387263_at	0.4096	0.044205	2.58	-3.90435	2.17461	Pklr	pyruvate kinase, liver and RBC
1377388_at	0.2359	0.00454844	4.54	-1.59456	2.15724
1385264_at	0.4306	0.0555608	2.4	-4.13397	2.14772
1370616_at	0.457	0.0673347	2.26	-4.32546	2.14619	Nrg1	neuregulin 1
1370584_a_at	0.5549	0.13291	1.75	-4.98603	2.14042	Adora1	adenosine A1 receptor
1387687_at	0.5197	0.103327	1.94	-4.74521	2.13827	Igsf6	immunoglobulin superfamily, member 6
1384746_at	0.3329	0.0186487	3.26	-3.02725	2.13459
1369833_at	0.353	0.0245165	3.04	-3.30634	2.1317	Adam2	ADAM metallopeptidase domain 2
1374492_at	0.2475	0.00566123	4.32	-1.81469	2.13169
1377540_at	0.3525	0.0240556	3.06	-3.28699	2.12974
1394316_a_at	0.1779	0.00192181	5.44	-0.74223	2.12265	Tspan5	tetraspanin 5
1386998_at	0.2822	0.0085413	3.94	-2.23111	2.12051	Aldoc	aldolase, fructose-bisphosphate C
1389914_at	0.5873	0.159025	1.62	-5.15402	2.11648	Casz1	castor zinc finger 1
1389892_at	0.4245	0.0518962	2.45	-4.06563	2.11054
1386499_at	0.1989	0.00245057	5.18	-0.98002	2.1051	Asnsd1	asparagine synthetase domain containing 1
1374391_at	0.5957	0.16713	1.58	-5.19996	2.09798	Sln	sarcolipin
1387181_at	0.561	0.138169	1.73	-5.02264	2.09108	Myf6	myogenic factor 6
1390030_at	0.3569	0.0266806	2.97	-3.39251	2.09096	Hic2	hypermethylated in cancer 2
1375835_at	0.2846	0.00875848	3.92	-2.25662	2.08432
1371098_a_at	0.3935	0.0361742	2.73	-3.70173	2.07264	Masp2	mannan-binding lectin serine peptidase 2
1387639_at	0.075	7.664e-05	10.1	2.0815	2.07204	Hpcal4	hippocalcin-like 4
1374238_at	0.5808	0.152463	1.65	-5.11486	2.07179
1368406_at	0.3923	0.0357979	2.74	-3.69114	2.06677	Star	steroidogenic acute regulatory protein
1381256_at	0.4155	0.0473926	2.52	-3.97446	2.06613
1368112_at	0.3084	0.0124156	3.61	-2.61199	2.06078	Sag	S-antigen
1376289_at	0.2475	0.00567263	4.32	-1.81672	2.05858
1387164_at	0.1687	0.00164183	5.62	-0.58949	2.04742	Lect1	leukocyte cell derived chemotaxin 1
1370695_s_at	0.4714	0.0746912	2.18	-4.42806	2.02374	Trib3	tribbles pseudokinase 3
1389917_at	0.5418	0.119366	1.83	-4.88388	2.0207	Msl1	male specific lethal 1 homolog
1368956_at	0.1995	0.00286965	5.01	-1.13568	2.0204	Pcdh8	protocadherin 8
1370139_a_at	0.4182	0.0490852	2.5	-4.00973	2.01141	Trpc6	transient receptor potential cation channel, subfamily C, member 6
1370120_at	0.4056	0.0419687	2.62	-3.85199	2.01063	Fstl3	follistatin like 3
1375734_at	0.2723	0.00784452	4.02	-2.1447	2.00622	Fam65a	family with sequence similarity 65, member A
1387980_at	0.1023	0.00017989	8.64	1.40749	1.9948	Ctsq	cathepsin Q
1387993_at	0.343	0.0210354	3.16	-3.15017	1.99239	Cyp2b21	cytochrome P450, family 2, subfamily b, polypeptide 21
1386458_x_at	0.4056	0.0421584	2.61	-3.85654	1.99163	Agap3	ArfGAP with GTPase domain, ankyrin repeat and PH domain 3
1376923_at	0.3092	0.0136013	3.53	-2.70505	1.98562	Ubl7	ubiquitin-like 7
1386352_at	0.4585	0.0685625	2.24	-4.34338	1.98386
1388210_at	0.2025	0.00303639	4.95	-1.19159	1.97838	Acot2	acyl-CoA thioesterase 2
1390081_at	0.4025	0.0399919	2.65	-3.80326	1.97515	Irx4	iroquois homeobox 4
1373781_a_at	0.1687	0.00160012	5.65	-0.56463	1.97269	Sbsn	suprabasin
1379497_at	0.5423	0.120111	1.83	-4.88982	1.96682
1389822_at	0.353	0.0243438	3.05	-3.29913	1.96256	Stard7	StAR-related lipid transfer domain containing 7
AFFX-TrpnX-3_at	0.566	0.141267	1.71	-5.0435	1.95689
1368481_at	0.4969	0.0877887	2.06	-4.58678	1.9426	Gipr	gastric inhibitory polypeptide receptor
1371177_a_at	0.3837	0.0327725	2.81	-3.60159	1.93798	Cask	calcium/calmodulin dependent serine protein kinase
1386495_x_at	0.662	0.246558	1.29	-5.5478	1.93694	Setd1b	SET domain containing 1B
1370727_at	0.2895	0.00972608	3.82	-2.3632	1.93628	Pdgfd	platelet derived growth factor D
1368906_at	0.5117	0.0971617	1.99	-4.68561	1.93509	Pgk1	phosphoglycerate kinase 1
1373714_at	0.5094	0.0957197	2	-4.67109	1.9336
1373723_at	0.239	0.00489267	4.47	-1.66781	1.93302	Gpihbp1	glycosylphosphatidylinositol anchored high density lipoprotein binding protein 1
1370468_at	0.2359	0.00452525	4.54	-1.58943	1.93246	Slc13a1	solute carrier family 13 member 1
1369789_at	0.4676	0.0717852	2.21	-4.38885	1.9319	Glra3	glycine receptor, alpha 3
1376604_at	0.4576	0.0681893	2.25	-4.33797	1.93036	Synm	synemin
1370153_at	0.3178	0.0154042	3.42	-2.83211	1.92612	Gdf15	growth differentiation factor 15
1368037_at	0.075	8.939e-05	9.85	1.96468	1.92602	LOC100360507///Cbr1	inducible carbonyl reductase-like///carbonyl reductase 1
1370604_at	0.472	0.0751015	2.18	-4.43346	1.92539	Lepr	leptin receptor
1377309_at	0.6474	0.228507	1.35	-5.4816	1.91734
1370538_at	0.3445	0.0223699	3.11	-3.21292	1.91717	Lama3	laminin subunit alpha 3
1371018_at	0.1459	0.00086111	6.4	0.02417	1.91612	Celsr2	cadherin, EGF LAG seven-pass G-type receptor 2
1387828_at	0.4718	0.0748862	2.18	-4.43063	1.9125	Agap2	ArfGAP with GTPase domain, ankyrin repeat and PH domain 2
1394228_at	0.3941	0.0366267	2.72	-3.71433	1.91182	Tmigd1	transmembrane and immunoglobulin domain containing 1
1367792_at	0.5827	0.154937	1.64	-5.12985	1.91161	Bpifa2	BPI fold containing family A, member 2
1393221_at	0.5678	0.142969	1.7	-5.05475	1.91053	RGD1564865	similar to 20-alpha-hydroxysteroid dehydrogenase
1390358_at	0.457	0.0673118	2.26	-4.32512	1.90254	Cacna2d3	calcium voltage-gated channel auxiliary subunit alpha2delta 3
1386354_at	0.3396	0.0198618	3.21	-3.09158	1.90026	Gzmn	granzyme N
1385715_at	0.5827	0.154561	1.64	-5.12758	1.90012	Gpr155	G protein-coupled receptor 155
1370634_x_at	0.5507	0.126141	1.79	-4.93648	1.89721	Cxcl3	chemokine (C-X-C motif) ligand 3
1367650_at	0.1551	0.00117935	6.01	-0.27226	1.89506	Tinagl1	tubulointerstitial nephritis antigen-like 1
1386166_at	0.5465	0.122637	1.81	-4.90967	1.89283	Atp6v1g3	ATPase H+ transporting V1 subunit G3
1389166_at	0.2239	0.00395051	4.68	-1.45347	1.89256	Cib2	calcium and integrin binding family member 2
1370513_at	0.4085	0.0436158	2.59	-3.89082	1.89105	Tpm1	tropomyosin 1, alpha
1369924_at	0.3069	0.0119483	3.64	-2.57285	1.88787	Sncb	synuclein, beta
1369288_at	0.1086	0.00026022	8.06	1.09705	1.88524	Pitx1	paired-like homeodomain 1
1368930_at	0.394	0.0364593	2.73	-3.70969	1.88513	Kcnn4	potassium calcium-activated channel subfamily N member 4
1373360_at	0.417	0.0485155	2.51	-3.998	1.88482
1398298_at	0.397	0.0374302	2.7	-3.7363	1.88169	Htr1d	5-hydroxytryptamine receptor 1D
1372359_at	0.0956	0.00015011	8.94	1.55568	1.88016	LOC501718///Dusp26	similar to dual specificity phosphatase 26///dual specificity phosphatase 26 (putative)
1370498_at	0.5249	0.106076	1.92	-4.77057	1.88014	Gbgt1	globoside alpha-1,3-N-acetylgalactosaminyltransferase 1
1368609_at	0.256	0.00652735	4.19	-1.95847	1.8799	Slc10a1	solute carrier family 10 member 1
1391273_at	0.3594	0.0273805	2.95	-3.41886	1.87594	Naglt1	Na+ dependent glucose transporter 1
1370658_a_at	0.2362	0.0045834	4.53	-1.60224	1.87453	St18	suppression of tumorigenicity 18
1398657_at	0.2889	0.00958136	3.84	-2.34795	1.87219
1370732_at	0.075	8.585e-05	9.92	1.99559	1.86721	Vom1r100	vomeronasal 1 receptor 100
1367928_at	0.1175	0.00041334	7.38	0.69352	1.86335	Myh7	myosin, heavy chain 7, cardiac muscle, beta
1370795_at	0.4226	0.0512675	2.46	-4.05341	1.86257	Foxc2	forkhead box C2
1388092_at	0.1551	0.00117265	6.01	-0.26685	1.86192	Olr1493	olfactory receptor gene Olr1493
1369404_a_at	0.5887	0.160593	1.61	-5.16312	1.8619	Nrxn1	neurexin 1
1370132_at	0.256	0.00641506	4.21	-1.94092	1.85728	Fkbp1b	FK506 binding protein 1B
1374142_at	0.4636	0.0704625	2.22	-4.37045	1.85656	Prr15	proline rich 15
1368344_at	0.6133	0.18988	1.49	-5.31651	1.8503	Gad1	glutamate decarboxylase 1
1368195_at	0.3377	0.0195542	3.22	-3.07565	1.84849	Hspbap1	Hspb associated protein 1
1390295_at	0.4844	0.080596	2.12	-4.50299	1.83756	Aftph	aftiphilin
1369000_at	0.1552	0.00121732	5.97	-0.30242	1.83618	Ntrk1	neurotrophic receptor tyrosine kinase 1
1386888_at	0.075	8.729e-05	9.89	1.98287	1.82843	Eif4ebp1	eukaryotic translation initiation factor 4E binding protein 1
1375737_at	0.4437	0.0604889	2.34	-4.21883	1.82501	Vamp5	vesicle-associated membrane protein 5
1368107_at	0.5005	0.0898797	2.04	-4.60977	1.82298	Prl3c1	Prolactin family 3, subfamily c, member 1
1390565_at	0.1175	0.00042319	7.34	0.67258	1.81949	Kctd16	potassium channel tetramerization domain containing 16
1387118_at	0.4167	0.0481315	2.51	-3.99001	1.81879	Cyp3a23/3a1	cytochrome P450, family 3, subfamily a, polypeptide 23/polypeptide 1
1377049_at	0.075	7.668e-05	10.1	2.08111	1.81879	LOC100911867///Pnpla7	patatin-like phospholipase domain-containing protein 7-like///patatin-like phospholipase domain containing 7
1390626_at	0.4117	0.0445982	2.57	-3.91327	1.81796	Onecut2	one cut homeobox 2
1390748_at	0.5248	0.105901	1.92	-4.76897	1.8133
1370320_at	0.2316	0.00417503	4.62	-1.50874	1.81217	Pbld2///Pbld1	phenazine biosynthesis-like protein domain containing 2///phenazine biosynthesis-like protein domain containing 1
1387275_at	0.5838	0.155675	1.64	-5.13426	1.80942	Sox11	SRY box 11
1375367_at	0.1314	0.00056213	6.95	0.41722	1.8049	Pdlim2	PDZ and LIM domain 2
1370146_at	0.4157	0.0475506	2.52	-3.97781	1.79913	Glrb	glycine receptor, beta
1374328_at	0.5377	0.114571	1.86	-4.84464	1.79845	C2cd3	C2 calcium-dependent domain containing 3
1374121_at	0.5933	0.164044	1.6	-5.18278	1.79733	Bend4	BEN domain containing 4
1387939_at	0.3748	0.0306955	2.86	-3.5351	1.7965	Pnrc1	proline-rich nuclear receptor coactivator 1
1369062_at	0.449	0.0632052	2.31	-4.26258	1.79622	Madcam1	mucosal vascular addressin cell adhesion molecule 1
1370650_s_at	0.4056	0.0416357	2.62	-3.84394	1.7957	Bdkrb2	bradykinin receptor B2
1370742_at	0.5957	0.167075	1.58	-5.19966	1.79564	Cabs1	calcium binding protein, spermatid associated 1
1374769_at	0.4884	0.084098	2.09	-4.54473	1.79133
1388005_at	0.5419	0.119724	1.83	-4.88674	1.79083	Prpf18	pre-mRNA processing factor 18
1369841_at	0.6198	0.195553	1.47	-5.3431	1.78557	Hspa2	heat shock protein family A member 2
1370466_at	0.4312	0.0560426	2.4	-4.1426	1.7813	Lhx5	LIM homeobox 5
1371280_at	0.4245	0.0519103	2.45	-4.0659	1.77909	Krtap1-5	keratin associated protein 1-5
1374594_at	0.4021	0.0395982	2.66	-3.79325	1.77506	Plet1	placenta expressed transcript 1
1370967_at	0.3935	0.0361632	2.73	-3.70143	1.77227	LOC680329	immunoglobulin lambda-like polypeptide 5-like
1375949_at	0.504	0.0917909	2.03	-4.63029	1.76844
1375147_at	0.1175	0.00038416	7.48	0.75837	1.76678	Alkbh5	alkB homolog 5, RNA demethylase
1370779_x_at	0.7418	0.359362	0.997	-5.85841	1.75895	Mup5	major urinary protein 5
1371285_at	0.3143	0.0148473	3.45	-2.79451	1.75609	Hoxc4	homeo box C4
1368749_at	0.5377	0.114992	1.86	-4.84816	1.75497	Kcns1	potassium voltage-gated channel, modifier subfamily S, member 1
1376547_at	0.256	0.00632069	4.22	-1.92594	1.75156
1377224_at	0.2582	0.00677268	4.15	-1.9958	1.75129	Taf1	TATA-box binding protein associated factor 1
1370206_at	0.3856	0.0338758	2.78	-3.63519	1.75087	Asic4	acid sensing ion channel 4
1369418_at	0.1989	0.00273647	5.06	-1.08873	1.74925	Kcnj9	potassium voltage-gated channel subfamily J member 9
1370096_at	0.4962	0.0873395	2.06	-4.58176	1.74384	Prf1	perforin 1
1368858_at	0.4133	0.0452972	2.56	-3.92894	1.74214	Ugt8	UDP glycosyltransferase 8
1389307_at	0.463	0.0702091	2.23	-4.36689	1.7388	Aplp1	amyloid beta precursor like protein 1
1371082_at	0.1687	0.00163004	5.63	-0.58253	1.7348	Arr3	arrestin 3
1390015_at	0.2577	0.00667283	4.17	-1.98077	1.7342
1369055_at	0.5678	0.142692	1.7	-5.05293	1.73036	Lpar3	lysophosphatidic acid receptor 3
1387073_at	0.4441	0.0610007	2.33	-4.22723	1.72967	Snap25	synaptosomal-associated protein 25
1370148_at	0.075	4.878e-05	11	2.41186	1.72668	Hp	haptoglobin
1387251_at	0.5482	0.124152	1.8	-4.92136	1.72171	Msmb	microseminoprotein, beta
1369017_at	0.3186	0.0157232	3.41	-2.85304	1.72099	Kcnh6	potassium voltage-gated channel subfamily H member 6
1369314_at	0.5817	0.153298	1.65	-5.11995	1.71903	Fgf5	fibroblast growth factor 5
1369863_at	0.4508	0.0644095	2.29	-4.28135	1.71865	Adh4	alcohol dehydrogenase 4 (class II), pi polypeptide
1371360_at	0.1191	0.00047886	7.17	0.56206	1.7179	Ndrg1	N-myc downstream regulated 1
1368575_at	0.4539	0.0662445	2.27	-4.30926	1.71616	Slc6a18	solute carrier family 6 member 18
1386800_at	0.4416	0.0597261	2.35	-4.20618	1.71595	Mocs3	molybdenum cofactor synthesis 3
1370710_at	0.5541	0.129924	1.77	-4.96452	1.71274	Asmt	acetylserotonin O-methyltransferase
1389752_at	0.6461	0.225393	1.36	-5.46955	1.70255	Sorcs3	sortilin-related VPS10 domain containing receptor 3
1371831_at	0.6769	0.266082	1.23	-5.6131	1.69626
1370737_at	0.6721	0.259983	1.25	-5.59335	1.69532	Casp9	caspase 9
1374119_at	0.1989	0.00274905	5.05	-1.09326	1.69106	Elf3	E74-like factor 3
1389925_at	0.2529	0.00602382	4.27	-1.87734	1.68721	Gatad1	GATA zinc finger domain containing 1
1376694_at	0.4524	0.0649764	2.28	-4.29006	1.68655	Lmbr1l	limb development membrane protein 1-like
1390073_at	0.5268	0.107344	1.91	-4.78203	1.68648	Sowaha	sosondowah ankyrin repeat domain family member A
1377097_at	0.4513	0.064562	2.29	-4.2837	1.6851	Cox6b2	cytochrome c oxidase subunit VIb polypeptide 2
1376390_at	0.4025	0.0402318	2.65	-3.8093	1.68467	Ms4a6a	membrane spanning 4-domains A6A
1387830_at	0.3663	0.0286374	2.92	-3.46453	1.6831	Crp	C-reactive protein, pentraxin-related
1376391_at	0.6013	0.173006	1.56	-5.23172	1.68158
1369111_at	0.1976	0.00236061	5.22	-0.94328	1.68149	Fabp1	fatty acid binding protein 1
1368279_at	0.3566	0.0264484	2.98	-3.3836	1.67706	Mllt3	MLLT3, super elongation complex subunit
1375383_at	0.5661	0.141316	1.71	-5.04383	1.67622
1390389_at	0.6097	0.185344	1.51	-5.29459	1.67539	Mertk	MER proto-oncogene, tyrosine kinase
1371126_x_at	0.5542	0.131851	1.76	-4.97846	1.67101	Gzmbl3///Gzmb	Granzyme B-like 3///granzyme B
1385507_at	0.2245	0.00400481	4.66	-1.46711	1.66786	Fam109a	family with sequence similarity 109, member A
1370644_at	0.5876	0.159576	1.62	-5.15723	1.66687	Trpv5	transient receptor potential cation channel, subfamily V, member 5
1370019_at	0.3084	0.0123835	3.61	-2.60934	1.66677	Sult1a1	sulfotransferase family 1A member 1
1380142_at	0.3094	0.0138155	3.52	-2.721	1.66653
1388108_at	0.1479	0.00089149	6.35	-0.00824	1.66253	Elovl6	ELOVL fatty acid elongase 6
1387637_a_at	0.5603	0.137718	1.73	-5.01956	1.66191	Fgf14	fibroblast growth factor 14
1386141_at	0.3748	0.0306949	2.86	-3.53508	1.65935	LOC100910636///RGD1566138///Zcwpw1	zinc finger CW-type PWWP domain protein 1-like///similar to Zinc finger, CW type with PWWP domain 1///zinc finger CW-type and PWWP domain containing 1
1374187_at	0.6648	0.251697	1.28	-5.56558	1.65898	Adam22	ADAM metallopeptidase domain 22
1377435_at	0.5841	0.155958	1.64	-5.13596	1.65529
1387612_at	0.5624	0.139039	1.72	-5.02855	1.65366
1377245_a_at	0.5106	0.0966208	1.99	-4.68019	1.65118	Cep295	centrosomal protein 295
1367867_at	0.3589	0.027117	2.96	-3.40902	1.64438	LOC100912596///Gfer	FAD-linked sulfhydryl oxidase ALR-like///growth factor, augmenter of liver regeneration
1392694_at	0.5504	0.12585	1.79	-4.93428	1.64332	Bcl2l15	BCL2-like 15
1369053_at	0.482	0.0785803	2.14	-4.47808	1.64302	Syt2	synaptotagmin 2
1377495_at	0.4952	0.0865828	2.07	-4.57325	1.64189
1370041_at	0.5262	0.106947	1.91	-4.77845	1.64066	Stmn2	stathmin 2
1373805_at	0.5952	0.165898	1.59	-5.19314	1.63943	Ctsr	cathepsin R
1375073_at	0.4379	0.0584435	2.36	-4.18452	1.63802	Samd11	sterile alpha motif domain containing 11
1370849_at	0.485	0.0818977	2.11	-4.51873	1.63692	Hapln2	hyaluronan and proteoglycan link protein 2
1376092_at	0.343	0.0210059	3.17	-3.14873	1.63552	LOC100911992	uncharacterized LOC100911992
1370470_at	0.3195	0.0158928	3.4	-2.86399	1.63301	Np4	defensin NP-4 precursor
1386253_at	0.4419	0.0598992	2.35	-4.20906	1.63276	Med4	mediator complex subunit 4
1389632_at	0.3475	0.0228342	3.1	-3.23387	1.62805	Rhobtb1	Rho-related BTB domain containing 1
1387203_at	0.3935	0.0361797	2.73	-3.70189	1.62671	Gckr	glucokinase (hexokinase 4) regulator
1375485_at	0.5866	0.158202	1.62	-5.14921	1.62548	Prrx1	paired related homeobox 1
1386881_at	0.1777	0.00185681	5.48	-0.70876	1.62428	Igfbp3	insulin-like growth factor binding protein 3
1369080_at	0.3133	0.0145516	3.47	-2.77398	1.62045	Prph2	peripherin 2
1387477_at	0.1552	0.00123803	5.95	-0.31849	1.62042	Kcnk12	potassium two pore domain channel subfamily K member 12
1394135_at	0.7069	0.301048	1.14	-5.71643	1.61985
1386781_at	0.5675	0.142454	1.7	-5.05136	1.61973
1371243_at	0.413	0.0450671	2.56	-3.92381	1.61626	Grm8	glutamate metabotropic receptor 8
1369034_at	0.6067	0.182244	1.52	-5.27926	1.61517	Kcnj6	potassium voltage-gated channel subfamily J member 6
1374620_at	0.5065	0.0934989	2.01	-4.64825	1.61284	Ceacam1	carcinoembryonic antigen related cell adhesion molecule 1
1388241_at	0.5194	0.102944	1.94	-4.74163	1.61279	Insl3	insulin-like 3
1375007_at	0.5377	0.114904	1.86	-4.84743	1.61163
1374801_at	0.4913	0.0852725	2.08	-4.55832	1.61005	LOC102551541	uncharacterized LOC102551541
1371110_at	0.5299	0.109333	1.9	-4.7997	1.60678	LOC287004	Mg1 protein
1369859_at	0.6114	0.18747	1.5	-5.30494	1.60203	Nr5a1	nuclear receptor subfamily 5, group A, member 1
1387500_at	0.2355	0.0044806	4.55	-1.57949	1.60183	Mid1	midline 1
1374865_at	0.4844	0.0812583	2.12	-4.51103	1.60068	RGD1562618	similar to RIKEN cDNA 6030419C18 gene
1394343_s_at	0.4599	0.0688304	2.24	-4.34724	1.59656	Kcne2	potassium voltage-gated channel subfamily E regulatory subunit 2
1373421_at	0.2865	0.00886959	3.91	-2.26944	1.59365	Tgif1	TGFB-induced factor homeobox 1
1373726_at	0.4852	0.0824712	2.11	-4.52558	1.5927
1370336_at	0.5749	0.148776	1.67	-5.09203	1.5908	Osgin1	oxidative stress induced growth inhibitor 1
1375361_at	0.494	0.0862175	2.07	-4.56911	1.58954	Snx18	sorting nexin 18
1387721_at	0.5004	0.0894636	2.05	-4.60524	1.5889	Adora1	adenosine A1 receptor
1375740_at	0.5173	0.10163	1.95	-4.72919	1.5833
1368584_a_at	0.5549	0.133011	1.75	-4.98674	1.57609	Cplx2	complexin 2
1384811_at	0.6663	0.253489	1.27	-5.57168	1.57475	Hlf	HLF, PAR bZIP transcription factor
1369208_at	0.505	0.0927909	2.02	-4.64085	1.57335	Il7	interleukin 7
1377491_at	0.3178	0.0154754	3.42	-2.83682	1.57033
1371043_a_at	0.5388	0.116468	1.85	-4.86037	1.56891	Pou3f3	POU class 3 homeobox 3
1375557_at	0.5531	0.128469	1.78	-4.95384	1.56635	Otp	orthopedia homeobox
1388260_a_at	0.481	0.078289	2.15	-4.47443	1.56579	Lepr	leptin receptor
1371083_at	0.5548	0.132518	1.76	-4.98323	1.56384	LOC299282	Serine protease inhibitor
1385454_at	0.4528	0.0654687	2.28	-4.29756	1.56379
1387171_at	0.5913	0.162639	1.6	-5.17483	1.56221	Gria2	glutamate ionotropic receptor AMPA type subunit 2
1377182_at	0.5203	0.103812	1.94	-4.74974	1.56194	Itgb3bp	integrin subunit beta 3 binding protein
1390060_at	0.449	0.0636561	2.3	-4.26965	1.56147
1369230_at	0.5223	0.105089	1.93	-4.76155	1.56074	Gabrr2	gamma-aminobutyric acid type A receptor rho 2 subunit
1369525_at	0.4441	0.0611383	2.33	-4.22947	1.56039	Gata3	GATA binding protein 3
1373255_at	0.4844	0.080775	2.12	-4.50517	1.5595
1375543_at	0.7045	0.297496	1.15	-5.70664	1.55834	Rnf149	ring finger protein 149
1375256_at	0.4136	0.0454304	2.56	-3.9319	1.55663
1368965_at	0.4274	0.0534421	2.43	-4.09505	1.55644	Slc16a3	solute carrier family 16 member 3
1370853_at	0.5479	0.123106	1.81	-4.9133	1.55439	Camk2n1	calcium/calmodulin-dependent protein kinase II inhibitor 1
1374619_at	0.1777	0.00190417	5.45	-0.73325	1.5526	Tusc5	tumor suppressor candidate 5
1384931_at	0.7232	0.329596	1.07	-5.79008	1.54864	Col11a1	collagen type XI alpha 1 chain
1370775_a_at	0.5365	0.112494	1.88	-4.8271	1.5484	Calca	calcitonin-related polypeptide alpha
1373308_at	0.5849	0.156414	1.63	-5.13867	1.54604	Sgsm3	small G protein signaling modulator 3
1369603_at	0.6259	0.203749	1.44	-5.37996	1.54581	Kcnip1	potassium voltage-gated channel interacting protein 1
1389648_at	0.417	0.0483097	2.51	-3.99373	1.54475	Ripk4	receptor-interacting serine-threonine kinase 4
1376707_at	0.5983	0.168556	1.58	-5.20778	1.54378	C1qtnf4	C1q and tumor necrosis factor related protein 4
1386648_at	0.5678	0.143113	1.7	-5.0557	1.54074	Dnajc6	DnaJ heat shock protein family (Hsp40) member C6
1387750_at	0.481	0.0782056	2.15	-4.47338	1.54073	Twist1	twist family bHLH transcription factor 1
1387853_at	0.559	0.135612	1.74	-5.00503	1.54056	Acr	acrosin
1374912_at	0.3133	0.0144749	3.48	-2.76858	1.54051	Kif2c	kinesin family member 2C
1368487_at	0.6643	0.250474	1.28	-5.56139	1.53825	Serpinb2	serpin family B member 2
1375643_at	0.1314	0.00060067	6.86	0.35682	1.53674	Ckap4	cytoskeleton-associated protein 4
1376387_at	0.4152	0.0460924	2.54	-3.94647	1.5276
1375676_at	0.1432	0.00079119	6.5	0.10306	1.52743
1386268_at	0.5214	0.104122	1.93	-4.75262	1.52487	Sorl1	sortilin related receptor 1
1370140_a_at	0.4852	0.0823873	2.11	-4.52458	1.52433	Pax4	paired box 4
1387249_at	0.394	0.0364843	2.72	-3.71038	1.52392	Bik	BCL2-interacting killer
1375122_at	0.5028	0.0914443	2.03	-4.62661	1.52163	Yaf2	YY1 associated factor 2
1368142_at	0.5372	0.113925	1.87	-4.83922	1.51587	Anxa7	annexin A7
1374148_at	0.2475	0.00554314	4.34	-1.79344	1.51575	LOC100912629	uncharacterized LOC100912629
1375741_at	0.4002	0.0390551	2.67	-3.77929	1.51531	Rps6ka4	ribosomal protein S6 kinase A4
1377279_at	0.6193	0.19495	1.47	-5.34031	1.51297	LOC102554881	uncharacterized LOC102554881
1369874_at	0.7109	0.307202	1.12	-5.73305	1.50998	Gpr1	G protein-coupled receptor 1
1374904_at	0.6341	0.212935	1.4	-5.41929	1.50935	Six1	SIX homeobox 1
1398241_a_at	0.6161	0.192495	1.48	-5.32888	1.50889	LOC102555445///LOC100912361///Mucl1///Spt1	16.5 kDa submandibular gland glycoprotein-like///16.5 kDa submandibular gland glycoprotein-like///mucin-like 1///salivary protein 1
1387696_a_at	0.3637	0.0281868	2.93	-3.4484	1.50583	Glra2	glycine receptor, alpha 2
1398816_at	0.6024	0.174943	1.55	-5.24193	1.50555	Lamp1	lysosomal-associated membrane protein 1
1369150_at	0.4775	0.0769144	2.16	-4.45698	1.5045	Pdk4	pyruvate dehydrogenase kinase 4
1376487_at	0.6466	0.226879	1.36	-5.47533	1.50394	Rhcg	Rh family, C glycoprotein
1375497_at	0.6535	0.236778	1.32	-5.51268	1.50056
1387535_at	0.5786	0.151334	-1.66	-5.10794	-1.5007	Gnrh1	gonadotropin releasing hormone 1
1369105_a_at	0.4585	0.0685462	-2.24	-4.34314	-1.50368	Pkib	protein kinase (cAMP-dependent, catalytic) inhibitor beta
1370480_at	0.5364	0.112246	-1.88	-4.82498	-1.50655	Prl5a1	prolactin family 5, subfamily a, member 1
1374317_at	0.1612	0.00139526	-5.81	-0.4328	-1.50863	Pik3r6	phosphoinositide-3-kinase, regulatory subunit 6
1390273_at	0.5191	0.102494	-1.95	-4.73739	-1.50898
1368810_a_at	0.6707	0.258518	-1.26	-5.58852	-1.50913	Mbp	myelin basic protein
1373785_at	0.3475	0.0228942	-3.1	-3.23654	-1.51401	Pld4	phospholipase D family, member 4
1389795_at	0.6581	0.241792	-1.31	-5.5309	-1.51498
1369575_at	0.426	0.0526759	-2.44	-4.08058	-1.51507	Tas2r114	taste receptor, type 2, member 114
1388246_at	0.5553	0.133213	-1.75	-4.98818	-1.51595	Clu	clusterin
1387571_at	0.3586	0.026967	-2.96	-3.40337	-1.52178	Nr2f1	nuclear receptor subfamily 2, group F, member 1
1368185_at	0.485	0.0817925	-2.11	-4.51746	-1.5263	Gnaz	G protein subunit alpha z
1376083_at	0.6891	0.278086	-1.2	-5.6504	-1.53107	Memo1	mediator of cell motility 1
1371327_a_at	0.1314	0.00057469	-6.92	0.39712	-1.53229	Actg1	actin, gamma 1
1371209_at	0.6581	0.241551	-1.31	-5.53003	-1.53316	RT1-CE5	RT1 class I, locus CE5
1372156_at	0.4913	0.0851461	-2.08	-4.55687	-1.53326	Tmem97	transmembrane protein 97
1388078_a_at	0.6917	0.280205	-1.19	-5.65678	-1.53613	Asic1	acid sensing ion channel subunit 1
1376424_at	0.1331	0.00067712	-6.7	0.24703	-1.54269
1387881_at	0.5118	0.0975463	-1.98	-4.68945	-1.5434	Kcnv1	potassium voltage-gated channel modifier subfamily V member 1
1377051_at	0.3589	0.0271576	-2.96	-3.41054	-1.54409	LOC100362572	Mpv17 transgene, kidney disease mutant-like (predicted)-like
1390433_at	0.5124	0.0984271	-1.98	-4.69817	-1.54518	Rcbtb1	RCC1 and BTB domain containing protein 1
1387389_at	0.3885	0.035131	-2.75	-3.67208	-1.54593	Ramp3	receptor (G protein-coupled) activity modifying protein 3
1389202_at	0.6109	0.186308	-1.5	-5.2993	-1.5523	Rpe	ribulose-5-phosphate-3-epimerase
1368093_at	0.2446	0.00522311	-4.4	-1.73354	-1.55408	Myh6	myosin heavy chain 6
1369918_at	0.162	0.00143273	-5.78	-0.45824	-1.55977	Klrh1	killer cell lectin-like receptor subfamily H, member 1
1377074_at	0.3475	0.0228332	-3.1	-3.23382	-1.5605
1375237_at	0.5827	0.154035	-1.64	-5.12441	-1.56604
1388054_a_at	0.3445	0.0219268	-3.13	-3.19251	-1.56748	Vcan	versican
1390420_at	0.292	0.0102154	-3.78	-2.41318	-1.57008	Cpxm1	carboxypeptidase X (M14 family), member 1
1369324_at	0.5943	0.165118	-1.59	-5.1888	-1.57136	Sval2	seminal vesicle antigen-like 2
1386156_at	0.6053	0.178614	-1.53	-5.26091	-1.57605
1374765_at	0.1546	0.00115571	-6.03	-0.25302	-1.57841	Bdh1	3-hydroxybutyrate dehydrogenase, type 1
1376154_at	0.5388	0.117102	-1.85	-4.86557	-1.58012
1394141_at	0.4952	0.0868111	-2.07	-4.57583	-1.58209
1373224_at	0.5078	0.0943664	-2.01	-4.65724	-1.58243	St3gal4	ST3 beta-galactoside alpha-2,3-sialyltransferase 4
1368829_at	0.1479	0.00092238	-6.31	-0.04017	-1.589	Fbn1	fibrillin 1
1369246_a_at	0.6368	0.215735	-1.39	-5.43088	-1.58904	Npy5r	neuropeptide Y receptor Y5
1375512_at	0.5817	0.153407	-1.65	-5.12062	-1.59011	Pard3	par-3 family cell polarity regulator
1387397_at	0.693	0.283159	-1.19	-5.66556	-1.59105	Aqp4	aquaporin 4
1370515_x_at	0.3825	0.0323234	-2.82	-3.58758	-1.59131	Syt7	synaptotagmin 7
1375016_at	0.1913	0.00222225	-5.28	-0.88405	-1.59334
1372842_at	0.6053	0.178474	-1.54	-5.2602	-1.59463	Psgb1	pregnancy-specific beta 1-glycoprotein
1389848_at	0.4761	0.0764532	-2.16	-4.45105	-1.59649	Arhgap23	Rho GTPase activating protein 23
1389512_at	0.4877	0.0839066	-2.09	-4.5425	-1.59834
1374065_at	0.1931	0.00226757	-5.26	-0.90383	-1.6009
1375775_at	0.5397	0.117789	-1.84	-4.87117	-1.60262	Odf3b	outer dense fiber of sperm tails 3B
1389490_at	0.4155	0.047415	-2.52	-3.97493	-1.60603	LOC100911932///LOC100911882///Cd248	endosialin-like///endosialin-like///CD248 molecule
1377305_at	0.5142	0.100072	-1.96	-4.71424	-1.60621
1388459_at	0.3085	0.0126493	-3.59	-2.63101	-1.60642	Col18a1	collagen type XVIII alpha 1 chain
1387992_at	0.5504	0.125557	-1.8	-4.93206	-1.608	Lilrb3l	leukocyte immunoglobulin-like receptor, subfamily B (with TM and ITIM domains), member 3-like
1386185_at	0.3287	0.0179923	-3.29	-2.99067	-1.60877
1376304_at	0.6312	0.210716	-1.41	-5.40997	-1.60913
1370379_at	0.3542	0.0250309	-3.02	-3.32749	-1.61381	Prss8	protease, serine, 8
1369074_at	0.5542	0.131789	-1.76	-4.97801	-1.61489	Slc38a4	solute carrier family 38, member 4
1392831_at	0.5541	0.129911	-1.77	-4.96442	-1.61855	Pank2	pantothenate kinase 2
1370768_at	0.6558	0.23872	-1.32	-5.51979	-1.62105	LOC286992	peptide HP (rs14)
1374902_at	0.2025	0.0030233	-4.95	-1.18731	-1.62197	Iqgap3	IQ motif containing GTPase activating protein 3
1385279_at	0.6097	0.185055	-1.51	-5.29318	-1.62202
1389724_at	0.4696	0.0727017	-2.2	-4.40139	-1.62593	Dolpp1	dolichyldiphosphatase 1
1389701_at	0.5748	0.148697	-1.67	-5.09153	-1.62765
1368682_at	0.4881	0.0840135	-2.09	-4.54375	-1.62919	Sv2a	synaptic vesicle glycoprotein 2a
1387833_at	0.265	0.00710029	-4.11	-2.04363	-1.62937	Tmprss2	transmembrane protease, serine 2
1385669_at	0.5372	0.113913	-1.87	-4.83912	-1.6301	Mad1l1	MAD1 mitotic arrest deficient like 1
1389850_at	0.4564	0.0669822	-2.26	-4.32025	-1.63195	Arid1a	AT-rich interaction domain 1A
1369365_at	0.6485	0.229654	-1.35	-5.48599	-1.63236	Pde3a	phosphodiesterase 3A
1368465_at	0.4278	0.0537261	-2.43	-4.10036	-1.63577	Asic2	acid sensing ion channel subunit 2
1371268_at	0.4697	0.0733575	-2.19	-4.41027	-1.63716	Olr1641	olfactory receptor 1641
1392549_at	0.3748	0.0309801	-2.85	-3.54447	-1.64
1388013_at	0.4844	0.0800765	-2.13	-4.49663	-1.64201	Cd80	Cd80 molecule
1387348_at	0.145	0.00082564	-6.45	0.06341	-1.64474	Igfbp5	insulin-like growth factor binding protein 5
1386836_at	0.3557	0.025446	-3.01	-3.34425	-1.64608	Zfp574	zinc finger protein 574
1370416_at	0.481	0.0782472	-2.15	-4.4739	-1.65523	Mxd3	Max dimerization protein 3
1367749_at	0.1335	0.00068729	-6.69	0.2333	-1.66288	Lum	lumican
1372516_at	0.2393	0.00492817	-4.46	-1.67507	-1.66292	Kif22	kinesin family member 22
1389962_at	0.4021	0.0395888	-2.66	-3.79302	-1.66455
1390675_at	0.3071	0.0120872	-3.63	-2.58464	-1.66783
1385446_at	0.4416	0.0597565	-2.35	-4.20669	-1.66969
1388248_at	0.341	0.0202566	-3.2	-3.11167	-1.67055
1374794_at	0.606	0.180891	-1.53	-5.27247	-1.6708	Kif15	kinesin family member 15
1377117_at	0.3427	0.0207458	-3.18	-3.13602	-1.67159
1389430_at	0.4844	0.0807249	-2.12	-4.50456	-1.6732	Hsd17b7	hydroxysteroid (17-beta) dehydrogenase 7
1375258_at	0.4196	0.0495193	-2.49	-4.01858	-1.68176	Ascl1	achaete-scute family bHLH transcription factor 1
1387838_at	0.3067	0.0118477	-3.65	-2.56424	-1.68274	Lalba	lactalbumin, alpha
1387854_at	0.1432	0.00078658	-6.51	0.10849	-1.68344	Col1a2	collagen type I alpha 2 chain
1375902_at	0.3742	0.0303695	-2.87	-3.52425	-1.68417
1375924_at	0.4074	0.0428713	-2.6	-3.87346	-1.68483	Fabp12	fatty acid binding protein 12
1388188_at	0.2903	0.0100401	-3.8	-2.39555	-1.68664	Cyp7b1	cytochrome P450, family 7, subfamily b, polypeptide 1
1380517_at	0.2151	0.00364786	-4.76	-1.37393	-1.69026	Zmym3	zinc finger MYM-type containing 3
1367942_at	0.3685	0.0293197	-2.9	-3.48848	-1.69397	Acp5	acid phosphatase 5, tartrate resistant
1389870_at	0.5194	0.10291	-1.94	-4.7413	-1.69998	2023-03-02	membrane associated ring-CH-type finger 2
1370997_at	0.3408	0.0201848	-3.2	-3.10805	-1.70212	Homer1	homer scaffolding protein 1
1386948_at	0.2903	0.00994388	-3.8	-2.38575	-1.7038	Nes	nestin
1375329_at	0.693	0.282939	-1.19	-5.66491	-1.71246
1393759_at	0.526	0.106871	-1.91	-4.77776	-1.71827
1373177_x_at	0.5763	0.150027	-1.66	-5.09984	-1.72534	LOC102556974///LOC102552540///LOC102551188///LOC684084///LOC683963///LOC679711	uncharacterized LOC102556974///uncharacterized LOC102552540///reticulocyte-binding protein 3-like///hypothetical protein LOC684084///hypothetical protein LOC683963///similar to RIKEN cDNA 5031410I06
1374139_at	0.0956	0.00014582	-8.99	1.57913	-1.72715	Cdr2	cerebellar degeneration-related protein 2
1368757_at	0.3674	0.0289146	-2.91	-3.47433	-1.73316	Zp3	zona pellucida glycoprotein 3 (sperm receptor)
1387283_at	0.3574	0.0268025	-2.97	-3.39715	-1.73619	Mx2	myxovirus (influenza virus) resistance 2
1376283_at	0.3548	0.0252631	-3.02	-3.3369	-1.73738
1387873_at	0.2475	0.00576522	-4.31	-1.83305	-1.73742	Wfdc1	WAP four-disulfide core domain 1
1375114_at	0.5988	0.169376	-1.57	-5.21225	-1.74094	Purb	purine rich element binding protein B
1370434_a_at	0.6599	0.244611	-1.3	-5.54094	-1.74117	Mobp	myelin-associated oligodendrocyte basic protein
1389076_at	0.3881	0.0348244	-2.76	-3.6632	-1.7437	Pkn3	protein kinase N3
1375213_at	0.5678	0.14303	-1.7	-5.05515	-1.74495	Pck2	phosphoenolpyruvate carboxykinase 2 (mitochondrial)
1390659_at	0.398	0.0382489	-2.69	-3.75819	-1.75439
1376529_at	0.4405	0.0593658	-2.35	-4.20014	-1.76391
1371085_at	0.6254	0.203167	-1.44	-5.3774	-1.76935	Ascl3	achaete-scute family bHLH transcription factor 3
1386188_s_at	0.4452	0.0617301	-2.32	-4.23907	-1.77021
1375433_at	0.5012	0.0905026	-2.04	-4.61651	-1.77291	Disp2	dispatched RND transporter family member 2
1375395_at	0.4563	0.0668998	-2.26	-4.31903	-1.77378	Zfp324	zinc finger protein 324
1377109_at	0.2475	0.0056006	-4.33	-1.80383	-1.77587
1371269_at	0.472	0.0752384	-2.17	-4.43526	-1.7766	Olr857	olfactory receptor 857
1370367_at	0.1175	0.00035108	-7.61	0.83764	-1.77884	Slc1a1	solute carrier family 1 member 1
1387767_a_at	0.6514	0.234051	-1.33	-5.50258	-1.78048	Col2a1	collagen type II alpha 1 chain
1387022_at	0.1314	0.00058112	-6.91	0.38699	-1.78401	Aldh1a1	aldehyde dehydrogenase 1 family, member A1
1376409_at	0.4096	0.0441244	-2.58	-3.90251	-1.7871	Rab23	RAB23, member RAS oncogene family
1374261_at	0.5817	0.153489	-1.65	-5.12111	-1.78808
1383519_at	0.1754	0.00178435	-5.53	-0.6701	-1.78825
1375132_at	0.5855	0.157092	-1.63	-5.14268	-1.7892	Lypd2	Ly6/Plaur domain containing 2
1392500_at	0.4441	0.0609745	-2.33	-4.2268	-1.78962	LOC102554883	uncharacterized LOC102554883
1388395_at	0.2822	0.00857217	-3.94	-2.23477	-1.79103	G0s2	G0/G1switch 2
1377867_at	0.2355	0.0044764	-4.55	-1.57855	-1.79148	Qpct	glutaminyl-peptide cyclotransferase
1370626_at	0.641	0.21979	-1.38	-5.44736	-1.80008	Tspy1	testis specific protein, Y-linked 1
1372208_at	0.5494	0.12481	-1.8	-4.92639	-1.80283	Ppp1r1b	protein phosphatase 1, regulatory (inhibitor) subunit 1B
1388231_at	0.6097	0.185181	-1.51	-5.2938	-1.80485	Mcpt3	mast cell peptidase 3
1377529_at	0.5731	0.146407	-1.68	-5.07702	-1.80671
1368163_at	0.1242	0.00052247	-7.05	0.48352	-1.80706	Dpp4	dipeptidylpeptidase 4
1376561_at	0.6157	0.192344	-1.48	-5.32817	-1.80762	Fbxo16	F-box protein 16
1392388_at	0.3818	0.0320417	-2.83	-3.5787	-1.81482	Dnajc1	DnaJ heat shock protein family (Hsp40) member C1
1387147_at	0.3545	0.0251789	-3.02	-3.3335	-1.8269	Rab3c	RAB3C, member RAS oncogene family
1375128_at	0.3274	0.0175157	-3.32	-2.96326	-1.82706	Mtdh	metadherin
1387961_at	0.3186	0.0157565	-3.4	-2.85519	-1.83219	Opcml	opioid binding protein/cell adhesion molecule-like
1368748_at	0.4056	0.041556	-2.62	-3.84201	-1.83259	Tesk2	testis-specific kinase 2
1374934_at	0.5142	0.100013	-1.96	-4.71367	-1.83333
1370037_at	0.3372	0.019422	-3.23	-3.06873	-1.8337	Fbn2	fibrillin 2
1374899_at	0.4391	0.059043	-2.36	-4.1947	-1.83474	Tmem255b	transmembrane protein 255B
1369692_at	0.3094	0.0137765	-3.52	-2.71811	-1.83491	Tnr	tenascin R
1388484_at	0.4952	0.0869182	-2.07	-4.57703	-1.83713	Ube2c	ubiquitin-conjugating enzyme E2C
1369550_at	0.3387	0.0196521	-3.22	-3.08075	-1.83802	Mstn	myostatin
1382672_a_at	0.3445	0.0219477	-3.13	-3.19348	-1.84402	Fer	FER tyrosine kinase
1376617_at	0.57	0.144484	-1.69	-5.06463	-1.84628	Kif26b	kinesin family member 26B
1373658_at	0.4416	0.0597325	-2.35	-4.20628	-1.84842	Racgap1	Rac GTPase-activating protein 1
1371045_at	0.5194	0.103088	-1.94	-4.74297	-1.85084	Asic1	acid sensing ion channel subunit 1
1376637_at	0.5202	0.103554	-1.94	-4.74734	-1.85238	Edil3	EGF like repeats and discoidin domains 3
1370560_at	0.4147	0.0456553	-2.55	-3.93687	-1.85286	Zfp689	zinc finger protein 689
1370667_at	0.4326	0.0570377	-2.38	-4.1602	-1.85342	Slc9a4	solute carrier family 9 member A4
1377374_at	0.5216	0.104341	-1.93	-4.75464	-1.86963
1389834_at	0.2783	0.00828418	-3.97	-2.20006	-1.87464	Nudt8	nudix hydrolase 8
1375828_at	0.1479	0.00093813	-6.29	-0.05605	-1.87826
1369963_at	0.5665	0.141571	-1.71	-5.04552	-1.87929	Pafah1b3	platelet-activating factor acetylhydrolase 1b, catalytic subunit 3
1376296_at	0.3883	0.0349249	-2.76	-3.66612	-1.8808	LOC100911217	adipogenin-like
1370012_at	0.3247	0.0163906	-3.37	-2.89548	-1.88185	Ptgis	prostaglandin I2 (prostacyclin) synthase
1390642_at	0.4267	0.053117	-2.44	-4.08894	-1.88603
1370429_at	0.356	0.0259808	-2.99	-3.36544	-1.89041	RT1-A///RT1-EC2	RT1 class I, locus A///RT1 class Ib, locus EC2
1374195_at	0.0842	0.00012156	-9.3	1.72491	-1.8916	Lad1	ladinin 1
1370749_at	0.603	0.175489	-1.55	-5.24478	-1.89652	Vom1r101	vomeronasal 1 receptor 101
1387220_at	0.5873	0.159012	-1.62	-5.15395	-1.90115	Mcpt9	mast cell protease 9
1388939_at	0.075	3.697e-05	-11.6	2.60489	-1.91406	LOC100909752///Col15a1	collagen alpha-1(XV) chain-like///collagen type XV alpha 1 chain
1369193_at	0.075	9.763e-05	-9.69	1.89679	-1.91413	Cdkn2b	cyclin-dependent kinase inhibitor 2B
1370330_at	0.256	0.00654272	-4.19	-1.96085	-1.91781	Sipa1l1	signal-induced proliferation-associated 1 like 1
1370404_at	0.4245	0.052114	-2.45	-4.06983	-1.92712	Cst12	cystatin 12
1385247_at	0.5855	0.157089	-1.63	-5.14267	-1.93026	Ugt2b	UDP glycosyltransferase 2 family, polypeptide B
1376292_at	0.3445	0.0222507	-3.12	-3.20746	-1.93133
1386622_at	0.2806	0.00840544	-3.96	-2.21482	-1.93542	Unkl	unkempt family like zinc finger
1385249_at	0.3092	0.0131574	-3.56	-2.67119	-1.93881	LOC102547720	uncharacterized LOC102547720
1368779_a_at	0.4305	0.0553968	-2.4	-4.13101	-1.94316	Gucy1b2	guanylate cyclase 1, soluble, beta 2
1369005_at	0.1711	0.00173002	-5.56	-0.64012	-1.94585	Kcnq3	potassium voltage-gated channel subfamily Q member 3
1394080_at	0.5827	0.154965	-1.64	-5.13002	-1.9479
1382496_at	0.6024	0.17499	-1.55	-5.24217	-1.95502	Hnf4a	hepatocyte nuclear factor 4, alpha
1389783_s_at	0.3133	0.0146221	-3.47	-2.77891	-1.96183	Fcgbp///Fcgbpl1	Fc fragment of IgG binding protein///Fc fragment of IgG binding protein-like 1
1376230_at	0.6044	0.177133	-1.54	-5.25331	-1.96398	Tmem82	transmembrane protein 82
1369953_a_at	0.5388	0.117162	-1.85	-4.86606	-1.9684	Cd24	CD24 molecule
1379588_at	0.4294	0.0545781	-2.42	-4.11611	-1.9784
1370959_at	0.075	9.123e-05	-9.81	1.94906	-1.97909	Col3a1	collagen type III alpha 1 chain
1371040_at	0.1687	0.00159513	-5.65	-0.56162	-1.98703	Slc1a5	solute carrier family 1 member 5
1369131_at	0.5285	0.108061	-1.91	-4.78843	-1.99126	Slc18a2	solute carrier family 18 member A2
1386286_at	0.4187	0.0491781	-2.49	-4.01163	-1.99561
1370716_at	0.4844	0.0810169	-2.12	-4.50811	-1.99852	Smad9	SMAD family member 9
1379740_at	0.5094	0.0962477	-1.99	-4.67643	-2.0126	LOC361346	similar to chromosome 18 open reading frame 54
1389792_at	0.2783	0.00825896	-3.97	-2.19696	-2.02017	Capn15	calpain 15
1370522_at	0.4312	0.0559119	-2.4	-4.14027	-2.02202	Gcgr	glucagon receptor
1372268_at	0.3352	0.0190968	-3.24	-3.05149	-2.03285
1388902_at	0.3133	0.0144402	-3.48	-2.76613	-2.03496	Loxl1	lysyl oxidase-like 1
1373971_at	0.3867	0.0345114	-2.77	-3.65404	-2.04104	Lpcat4	lysophosphatidylcholine acyltransferase 4
1376462_at	0.4312	0.0561128	-2.39	-4.14386	-2.05155
1390633_at	0.3973	0.0380174	-2.69	-3.75205	-2.0559	P22k15	cystatin related protein 2
1371247_at	0.5043	0.0920431	-2.03	-4.63297	-2.06253	Tnnt3	troponin T3, fast skeletal type
1370960_at	0.1175	0.00031721	-7.76	0.92624	-2.0718	Igfbp5	insulin-like growth factor binding protein 5
1373722_at	0.3952	0.0369101	-2.72	-3.72213	-2.08337	Kif20a	kinesin family member 20A
1375171_at	0.541	0.118716	-1.84	-4.87866	-2.09913	Sbf2	SET binding factor 2
AFFX-PheX-M_at	0.4002	0.0389889	-2.67	-3.77758	-2.09987
1376899_at	0.2903	0.00995547	-3.8	-2.38693	-2.11493	Ccdc106	coiled-coil domain containing 106
1368266_at	0.3434	0.0215245	-3.15	-3.17362	-2.1274	Arg1	arginase 1
1367953_at	0.5617	0.138614	-1.72	-5.02567	-2.12869	Tyro3	TYRO3 protein tyrosine kinase
1387560_a_at	0.3517	0.0237731	-3.06	-3.27495	-2.12976	Drp2	dystrophin related protein 2
1370580_a_at	0.4904	0.0848408	-2.09	-4.55335	-2.13977	Cyp2c6v1	cytochrome P450, family 2, subfamily C, polypeptide 6, variant 1
1376388_at	0.5078	0.0943399	-2.01	-4.65697	-2.14251
1369872_a_at	0.4536	0.0656904	-2.28	-4.30092	-2.14511	Fcer2	Fc fragment of IgE receptor II
1368260_at	0.3178	0.0155875	-3.41	-2.84419	-2.14546	Aurkb	aurora kinase B
1370382_at	0.4416	0.0596489	-2.35	-4.20489	-2.14595	RT1-Db1	RT1 class II, locus Db1
1370051_at	0.3375	0.0194634	-3.23	-3.0709	-2.14849	Tgm1	transglutaminase 1
1368127_at	0.2161	0.00370467	-4.74	-1.38933	-2.16841	Neu2	neuraminidase 2
1373198_at	0.2529	0.00606793	-4.26	-1.8847	-2.17291	Dnajc22	DnaJ heat shock protein family (Hsp40) member C22
1373316_at	0.5617	0.138635	-1.72	-5.02581	-2.1868	LOC100911887	zinc finger protein 569-like
1370951_at	0.1086	0.00025534	-8.09	1.11324	-2.18827	Plpp3	phospholipid phosphatase 3
1375808_at	0.4025	0.040337	-2.65	-3.81194	-2.19698	Prss27	protease, serine 27
1386433_at	0.5479	0.123148	-1.81	-4.91363	-2.19942
1386054_at	0.1989	0.00272182	-5.06	-1.08343	-2.20338
1389787_at	0.1083	0.00022444	-8.29	1.2227	-2.21712	Ptk7	protein tyrosine kinase 7
1374244_at	0.3589	0.0271542	-2.96	-3.41042	-2.2372	LOC501038	Ab2-060
1389360_at	0.1989	0.0027262	-5.06	-1.08502	-2.24615	Fxyd3	FXYD domain-containing ion transport regulator 3
1385237_at	0.2368	0.00477851	-4.49	-1.64409	-2.24656
1375095_at	0.3525	0.0239205	-3.06	-3.28125	-2.24662
1370557_a_at	0.3557	0.02557	-3.01	-3.3492	-2.26094	Kcnc2	potassium voltage-gated channel subfamily C member 2
1389607_at	0.3167	0.0152275	-3.43	-2.82033	-2.26324	LOC100911770///Rcor2l1///Rcor2	REST corepressor 2-like///REST corepressor 2-like 1///REST corepressor 2
1388142_at	0.054	1.488e-05	-13.7	3.18465	-2.27144	Vcan	versican
1384546_at	0.3064	0.0117521	-3.66	-2.55597	-2.30396	Gpr161	G protein-coupled receptor 161
1370671_at	0.3343	0.0189139	-3.25	-3.04167	-2.30919	Gucy2g	guanylate cyclase 2G
1388176_at	0.4823	0.0788294	-2.14	-4.48119	-2.32011	Nat8f5	N-acetyltransferase 8 (GCN5-related) family member 5
1387314_at	0.3285	0.0179477	-3.3	-2.98814	-2.32999	Sult1b1	sulfotransferase family 1B member 1
1376036_at	0.3973	0.0378667	-2.7	-3.74803	-2.33387	Flvcr2	feline leukemia virus subgroup C cellular receptor family, member 2
1367740_at	0.054	1.696e-05	-13.4	3.10659	-2.3347	Ckb	creatine kinase B
1388650_at	0.5429	0.120779	-1.82	-4.89511	-2.34279	Top2a	topoisomerase (DNA) II alpha
1390215_at	0.481	0.078134	-2.15	-4.47247	-2.34551
1367744_at	0.1086	0.00027234	-7.99	1.05806	-2.34766	Maged2	MAGE family member D2
1389745_at	0.4618	0.0698888	-2.23	-4.36236	-2.35736
1368604_at	0.5388	0.116115	-1.85	-4.85747	-2.36642	Mefv	Mediterranean fever
1374155_at	0.4576	0.0681667	-2.25	-4.33764	-2.36712	LOC688452	hypothetical protein LOC688452
1394293_at	0.2025	0.00306538	-4.94	-1.20101	-2.36919	Dnajc24	DnaJ heat shock protein family (Hsp40) member C24
1369947_at	0.2781	0.00819029	-3.98	-2.18848	-2.37284	Ctsk	cathepsin K
1387049_at	0.1639	0.00149262	-5.73	-0.4976	-2.37701	Myh6	myosin heavy chain 6
1371265_at	0.3818	0.0320184	-2.83	-3.57796	-2.39507	Avpr2	arginine vasopressin receptor 2
1369378_at	0.252	0.00590765	-4.28	-1.85768	-2.40672	Slc23a2	solute carrier family 23 member 2
1393527_at	0.274	0.00795342	-4.01	-2.15869	-2.41688
1370620_at	0.397	0.0372784	-2.71	-3.73218	-2.42324	Ccl22	C-C motif chemokine ligand 22
1379458_at	0.3525	0.023978	-3.06	-3.2837	-2.42837	Klhl14	kelch-like family member 14
1376193_at	0.287	0.00894603	-3.9	-2.27816	-2.45708
1371036_at	0.1175	0.00044053	-7.29	0.63679	-2.46805	Nrcam	neuronal cell adhesion molecule
1381907_at	0.3251	0.0165654	-3.36	-2.90631	-2.49992
1375398_at	0.3167	0.0152447	-3.43	-2.82148	-2.50573	Tmem163	transmembrane protein 163
1390446_at	0.2994	0.0109041	-3.72	-2.47964	-2.51819
1384283_at	0.2903	0.00994226	-3.8	-2.38558	-2.52639	Asb9	ankyrin repeat and SOCS box-containing 9
1387981_at	0.3334	0.0187887	-3.26	-3.03489	-2.52829	Olr59	olfactory receptor 59
1369622_at	0.3504	0.0233367	-3.08	-3.25606	-2.52871	Prok2	prokineticin 2
1373765_at	0.3285	0.0178632	-3.3	-2.98332	-2.53084	LOC100910143///Pigg	GPI ethanolamine phosphate transferase 2-like///phosphatidylinositol glycan anchor biosynthesis, class G
1377026_a_at	0.2362	0.00457018	-4.53	-1.59934	-2.5611
1390724_at	0.107	0.00021498	-8.36	1.25899	-2.56508
1368387_at	0.3133	0.0144078	-3.48	-2.76384	-2.57195	Bdh1	3-hydroxybutyrate dehydrogenase, type 1
1372646_at	0.3486	0.0230105	-3.09	-3.24171	-2.57262	RGD1305645	similar to RIKEN cDNA 1500015O10
1368777_at	0.3251	0.0167508	-3.35	-2.91767	-2.57921	Bard1	BRCA1 associated RING domain 1
1368644_at	0.1086	0.00027962	-7.95	1.03538	-2.58271	Spata6	spermatogenesis associated 6
1373237_at	0.2529	0.00605223	-4.26	-1.88209	-2.59964
1393130_at	0.449	0.0638931	-2.3	-4.27335	-2.60349	LOC102553868	uncharacterized LOC102553868
1390065_at	0.4628	0.0701067	-2.23	-4.36544	-2.61975	Kcnv2	potassium voltage-gated channel modifier subfamily V member 2
1389668_at	0.2811	0.00844895	-3.95	-2.22006	-2.62295	Spc25	SPC25, NDC80 kinetochore complex component
1368501_s_at	0.1544	0.00110992	-6.08	-0.21466	-2.63114	LOC100912724///LOC691603///Mcpt8l2///Mcpt9///Mcpt10///Mcpt8	mast cell protease 8-like///similar to mast cell protease 9///mast cell protease 8-like 2///mast cell protease 9///mast cell protease 10///mast cell protease 8
1371167_at	0.1314	0.0006355	-6.79	0.30527	-2.66604	Mpp3	membrane palmitoylated protein 3
1372665_at	0.421	0.0502875	-2.48	-4.03404	-2.67824	Psat1	phosphoserine aminotransferase 1
1372186_a_at	0.1551	0.00118972	-6	-0.28058	-2.69645	Top2a	topoisomerase (DNA) II alpha
1389409_at	0.3315	0.0184472	-3.27	-3.01616	-2.71889	Tes	testin LIM domain protein
1390007_at	0.075	9.888e-05	-9.66	1.88691	-2.72644
1369262_at	0.3133	0.0146096	-3.47	-2.77804	-2.78251	Casp8	caspase 8
1371289_at	0.107	0.00021491	-8.36	1.25924	-2.80782	Nos2	nitric oxide synthase 2
1369691_at	0.107	0.00021029	-8.39	1.27748	-2.8312	Scn3a	sodium voltage-gated channel alpha subunit 3
1375225_at	0.1989	0.00273193	-5.06	-1.08709	-2.86674
1377367_at	0.2903	0.0100466	-3.79	-2.39621	-2.95758	Kazald1	Kazal-type serine peptidase inhibitor domain 1
1371412_a_at	0.0977	0.00016574	-8.78	1.47489	-3.00993	Nrep	neuronal regeneration related protein
1376768_at	0.1766	0.00181859	-5.5	-0.68855	-3.0205
1382531_at	0.343	0.0210483	-3.16	-3.15079	-3.05689	Tlr7	toll-like receptor 7
1377170_at	0.2139	0.00360036	-4.77	-1.36086	-3.09766	LOC100909684	uncharacterized LOC100909684
1377538_at	0.2032	0.0030883	-4.93	-1.20839	-3.1641
1368534_at	0.2889	0.00921552	-3.87	-2.30834	-3.17556	Adra1d	adrenoceptor alpha 1D
1376752_at	0.1479	0.00094981	-6.27	-0.06767	-3.18861
1369985_at	0.0378	4.74e-06	-16.8	3.7936	-3.19056	Crybb1	crystallin, beta B1
1386052_at	0.275	0.00806681	-3.99	-2.17306	-3.24462	Il7r	interleukin 7 receptor
1387017_at	0.075	4.708e-05	-11.1	2.43699	-3.47743	Sqle	squalene epoxidase
1375403_at	0.075	7.722e-05	-10.1	2.07582	-3.70524
1370989_at	0.1479	0.0009318	-6.3	-0.04969	-3.84494	Ret	ret proto-oncogene
1368637_at	0.1863	0.00209427	-5.35	-0.82604	-4.26258	Card9	caspase recruitment domain family, member 9
