# Supplementary material for: Construction and analysis of a network of exercise-induced mitochondria-related non-coding RNA in the regulation of diabetic cardiomyopathy
Source: PLoS One. 2024 Mar 28;19(3):e0297848. doi: 10.1371/journal.pone.0297848 (PMC10977711; doi:10.1371/journal.pone.0297848)
Supplement: S2 Data — Four replicates of control and diabetic rat ventricles were removed and frozen at three time points for total RNA isolation and hybridization to the Affymetrix RG-U34A microarray. The analysis in this article focused on eight samples collected at 42 days, with four samples for each group. (XLSX) [file pone.0297848.s003.xlsx]

## Sheet: Sheet1
ID	adj.P.Val	P.Value	t	B	logFC	Gene.symbol	Gene.title
M33648_g_at	0.00579	6.58e-07	13.1841	5.22254	2.89128	Hmgcs2	3-hydroxy-3-methylglutaryl-CoA synthase 2
AB009636_at	0.00677	2.04e-06	11.444	4.55794	2.25828	Pik3c2g	phosphatidylinositol-4-phosphate 3-kinase, catalytic subunit type 2 gamma
rc_AA859532_at	0.00677	2.31e-06	11.2707	4.48194	2.41269
D26393exon_s_at	0.01238	6.47e-06	-9.88801	3.79878	-2.15318	Hk2	hexokinase 2
X95986mRNA#1_f_at	0.01238	7.04e-06	9.78178	3.74005	2.03432	Cbr1	carbonyl reductase 1
rc_AA875197_at	0.01496	1.02e-05	9.32527	3.47635	2.2028	C2cd4b	C2 calcium-dependent domain containing 4B
D00569_at	0.05259	4.73e-05	7.61942	2.30431	1.64195	Decr1	2,4-dienoyl CoA reductase 1, mitochondrial
D89069_f_at	0.05259	4.78e-05	7.60927	2.29635	2.13749	LOC100360507///Cbr1	inducible carbonyl reductase-like///carbonyl reductase 1
U48247_g_at	0.05276	5.4e-05	7.48623	2.19867	1.39947	Pdlim5	PDZ and LIM domain 5
rc_AA799459_at	0.05276	6e-05	-7.38047	2.11314	-2.17008	LOC102553868	uncharacterized LOC102553868
rc_AA892010_at	0.06264	8.81e-05	7.00381	1.79649	1.88122	Fam96b	family with sequence similarity 96, member B
U36771_at	0.06264	9.51e-05	6.93029	1.73242	2.23475	Gpam	glycerol-3-phosphate acyltransferase, mitochondrial
U08976_at	0.06264	9.66e-05	6.91537	1.71932	1.1215	Ech1	enoyl-CoA hydratase 1
U68417_at	0.06264	0.000104	-6.85011	1.66167	-1.31735	Bcat2	branched chain amino acid transaminase 2
rc_AA860010_at	0.06264	0.000107	6.82073	1.63552	1.84825
AB010920_at	0.07231	0.000151	-6.50074	1.34258	-1.77978	Cd46	CD46 molecule
M57263_at	0.07231	0.000153	6.49099	1.33341	2.37737	Tgm1	transglutaminase 1
AB010428_s_at	0.07231	0.000155	6.47531	1.31864	4.17911	Acot1	acyl-CoA thioesterase 1
rc_AA817846_at	0.07231	0.000156	-6.46962	1.31328	-1.88172	Bdh1	3-hydroxybutyrate dehydrogenase, type 1
M68971_at	0.09271	0.000211	-6.20165	1.05489	-1.05867	Hk2	hexokinase 2
S49491_s_at	0.1087	0.000279	5.95816	0.810389	1.80802	Penk	proenkephalin
D28508_at	0.1087	0.000295	5.91084	0.761769	1.70996	Jak3	Janus kinase 3
X70223_at	0.1087	0.000295	-5.91021	0.761118	-1.08179	Pxmp2	peroxisomal membrane protein 2
rc_AA859981_at	0.1087	0.000296	5.90584	0.756613	1.35512	Impa2	inositol monophosphatase 2
Y09333_at	0.11133	0.000316	5.85077	0.699534	1.59952	Acot2	acyl-CoA thioesterase 2
X13176cds_s_at	0.12097	0.000357	-5.74782	0.591494	-1.49019	Sftpa1	surfactant protein A1
M60654_at	0.13479	0.000414	-5.62636	0.461788	-1.89176	Adra1d	adrenoceptor alpha 1D
Y09333_g_at	0.13679	0.000435	5.58426	0.416255	1.46125	Acot2///Acot1	acyl-CoA thioesterase 2///acyl-CoA thioesterase 1
rc_AI237654_at	0.14274	0.000479	5.50638	0.331247	1.05947	Txnip	thioredoxin interacting protein
D38065exon_s_at	0.14274	0.000501	5.47007	0.291254	1.16659	Ugt1a3///Ugt1a2///Ugt1a8///Ugt1a7c///Ugt1a6///Ugt1a1	UDP glycosyltransferase 1 family, polypeptide A3///UDP glucuronosyltransferase 1 family, polypeptide A2///UDP glycosyltransferase 1 family, polypeptide A8///UDP glucuronosyltransferase 1 family, polypeptide A7C///UDP glucuronosyltransferase 1 family, polypeptide A6///UDP glucuronosyltransferase family 1 member A1
M33648_at	0.14274	0.000517	5.44366	0.262039	3.87929	Hmgcs2	3-hydroxy-3-methylglutaryl-CoA synthase 2
D00569_g_at	0.14274	0.000578	5.35441	0.162403	1.32897	Decr1	2,4-dienoyl CoA reductase 1, mitochondrial
rc_AA874794_g_at	0.14274	0.000583	5.3468	0.153836	0.869797	Bex3	brain expressed X-linked 3
X15939_i_at	0.14274	0.000599	5.32553	0.129867	1.60848	Myh7	myosin, heavy chain 7, cardiac muscle, beta
D89070cds_s_at	0.14274	0.000613	5.30724	0.109195	1.87336	LOC100360507///Cbr1	inducible carbonyl reductase-like///carbonyl reductase 1
M57664_g_at	0.14274	0.000615	-5.30422	0.10577	-1.72744	Ckb	creatine kinase B
AB000507_at	0.14274	0.000621	5.29626	0.096751	1.14212	Aqp7	aquaporin 7
M86912exon_at	0.14274	0.000638	-5.27478	0.072351	-2.01861	Agtr1a	angiotensin II receptor, type 1a
S56508_s_at	0.14274	0.000654	-5.25538	0.050259	-1.97952	Acsl6	acyl-CoA synthetase long-chain family member 6
U32314_g_at	0.14274	0.000679	-5.22573	0.016356	-2.19302	Pc	pyruvate carboxylase
X59132_at	0.14274	0.000691	-5.212	0.000604	-1.35236	Sctr	secretin receptor
AF062741_at	0.14274	0.000697	-5.20514	-0.007282	-1.01135	Pdp2	pyruvate dehyrogenase phosphatase catalytic subunit 2
X51529_at	0.14274	0.00071	5.19022	-0.024455	1.04515	Pla2g2a	phospholipase A2 group IIA
AB005541_at	0.14274	0.000729	-5.17027	-0.047472	-1.5087	Cdk18	cyclin-dependent kinase 18
S68135_s_at	0.14274	0.000744	-5.15352	-0.066856	-1.2245	Slc2a1	solute carrier family 2 member 1
rc_AA866383_at	0.14274	0.000746	-5.15146	-0.069243	-0.831771
AF091563_r_at	0.16013	0.000879	5.02392	-0.218446	1.44743	Olr1687	olfactory receptor 1687
rc_AI170568_s_at	0.16013	0.000901	5.00519	-0.240594	0.996293	Eci1	enoyl-CoA delta isomerase 1
D28561_s_at	0.16013	0.000907	-5.00014	-0.246586	-1.0643	Slc2a4	solute carrier family 2 member 4
rc_AA891559_at	0.16013	0.00091	4.9973	-0.249947	1.19836	Txnl4b	thioredoxin-like 4B
M86912exon_g_at	0.17185	0.000996	-4.92786	-0.332693	-0.906743	Agtr1a	angiotensin II receptor, type 1a
J05509Complete_seq_i_at	0.18786	0.00111	-4.84528	-0.432187	-3.12695	Cyp7a1	cytochrome P450, family 7, subfamily a, polypeptide 1
U86635_at	0.20085	0.00121	4.77859	-0.513416	0.958138	LOC100912430///Gstm5	glutathione S-transferase Mu 5-like///glutathione S-transferase, mu 5
rc_AI639228_at	0.20085	0.00125	-4.75774	-0.538958	-2.29254	Serpinb3a	serine (or cysteine) peptidase inhibitor, clade B (ovalbumin), member 3A
D16478_g_at	0.20085	0.00126	4.75257	-0.545311	0.87142	Hadha	hydroxyacyl-CoA dehydrogenase/3-ketoacyl-CoA thiolase/enoyl-CoA hydratase (trifunctional protein), alpha subunit
M32757cds_at	0.20812	0.00136	-4.69056	-0.621811	-1.51325	Inhbb	inhibin beta B subunit
rc_AA893235_at	0.20812	0.00138	4.68214	-0.632249	1.45259	G0s2	G0/G1switch 2
X67948_at	0.20812	0.00139	-4.67814	-0.637207	-1.0289	Aqp1	aquaporin 1
rc_AI639525_at	0.20812	0.0014	-4.67358	-0.642866	-2.70101	Pnpla3	patatin-like phospholipase domain containing 3
AF014827_at	0.21162	0.00147	4.6364	-0.689167	1.30945	Figf	c-fos induced growth factor
S45812_s_at	0.21162	0.00148	4.6278	-0.699905	0.742931	Maoa	monoamine oxidase A
D16478_at	0.21162	0.00149	4.62443	-0.704124	0.807788	Hadha	hydroxyacyl-CoA dehydrogenase/3-ketoacyl-CoA thiolase/enoyl-CoA hydratase (trifunctional protein), alpha subunit
AF034577_at	0.22036	0.0016	4.57252	-0.769264	1.43056	Pdk4	pyruvate dehydrogenase kinase 4
Y13223cds_at	0.22036	0.00165	-4.54927	-0.798604	-0.735585	Slc6a2	solute carrier family 6 member 2
AJ011035_at	0.22036	0.00168	-4.53842	-0.812317	-1.60023	Plcb2	phospholipase C, beta 2
M57664_at	0.22036	0.0017	-4.52967	-0.823401	-1.46585	Ckb	creatine kinase B
L07736_at	0.22036	0.0017	4.52841	-0.824993	0.740621	Cpt1a	carnitine palmitoyltransferase 1A
U76714_at	0.22036	0.00172	4.52138	-0.83391	1.07598	LOC100911874///Slc40a1	solute carrier family 40 member 1-like///solute carrier family 40 member 1
U32314_at	0.22036	0.00174	-4.50984	-0.848556	-1.42396	Pc	pyruvate carboxylase
rc_AA801219_at	0.22036	0.00175	-4.50552	-0.854044	-0.899133	Pnliprp1	pancreatic lipase-related protein 1
rc_AI177026_at	0.22839	0.00185	-4.46702	-0.903106	-0.806119	Atp1a2	ATPase Na+/K+ transporting subunit alpha 2
E13935cds_s_at	0.22839	0.00187	-4.4589	-0.913492	-0.812601	Plb1	phospholipase B1
M21622_at	0.23037	0.00191	-4.44262	-0.934332	-1.12772	Fcer1a	Fc fragment of IgE receptor Ia
U53450cds_at	0.23921	0.00204	-4.39587	-0.99445	-0.896978	Batf3	basic leucine zipper ATF-like transcription factor 3
rc_AI014169_at	0.23921	0.00204	4.39443	-0.996311	0.784062	Txnip	thioredoxin interacting protein
U26663_s_at	0.23921	0.00207	4.38628	-1.00682	1.90147	Ptgfr	prostaglandin F receptor
AF082834_s_at	0.24037	0.0021	-4.37336	-1.02353	-1.35138	Hpd	4-hydroxyphenylpyruvate dioxygenase
E00594cds_at	0.24075	0.00213	-4.36296	-1.037	-0.899104
AB010429_s_at	0.24696	0.00223	4.33084	-1.07869	1.43021	Acot2	acyl-CoA thioesterase 2
U36771_g_at	0.24696	0.00225	4.32648	-1.08437	2.24003	Gpam	glycerol-3-phosphate acyltransferase, mitochondrial
D00729_g_at	0.24713	0.0023	4.31058	-1.10508	0.802079	Eci1	enoyl-CoA delta isomerase 1
S56464mRNA_at	0.24713	0.0023	-4.30833	-1.10802	-2.27547
rc_AA955388_s_at	0.25481	0.0024	-4.27781	-1.14793	-1.32788	Atp2b2	ATPase plasma membrane Ca2+ transporting 2
AF062741_g_at	0.258	0.00246	-4.26042	-1.17073	-0.86219	Pdp2	pyruvate dehyrogenase phosphatase catalytic subunit 2
rc_AA875269_at	0.25813	0.00249	-4.25166	-1.18223	-1.0235	LOC100912469///Scd2	acyl-CoA desaturase 2-like///stearoyl-Coenzyme A desaturase 2
rc_AA800298_at	0.27483	0.00269	-4.19892	-1.25178	-0.710979	LOC100909752///Col15a1	collagen alpha-1(XV) chain-like///collagen type XV alpha 1 chain
L06040_s_at	0.27963	0.00276	4.17851	-1.27882	2.37836	Alox15	arachidonate 15-lipoxygenase
U38481_at	0.28827	0.0029	4.14602	-1.32201	0.736461	Rock2	Rho-associated coiled-coil containing protein kinase 2
D00688_s_at	0.28827	0.00292	4.14108	-1.32858	0.91687	Maoa	monoamine oxidase A
rc_AI231821_at	0.29458	0.00301	-4.11803	-1.35935	-0.719178	Stmn1	stathmin 1
rc_AA891873_f_at	0.30396	0.00314	4.08835	-1.39908	0.8271	Atpif1	ATPase inhibitory factor 1
M32867_at	0.30586	0.00323	4.06999	-1.42374	1.03741	Kcna4	potassium voltage-gated channel subfamily A member 4
S56464mRNA_g_at	0.30586	0.00325	-4.06451	-1.4311	-2.1827
U82591_at	0.30586	0.00327	4.06135	-1.43536	1.2086	Dnph1	2'-deoxynucleoside 5'-phosphate N-hydrolase 1
rc_AA892675_at	0.31051	0.00335	-4.04313	-1.4599	-0.709586	Dcaf11	DDB1 and CUL4 associated factor 11
AB007601mRNA_at	0.31051	0.00353	4.00744	-1.50814	1.41412	Cybrd1	cytochrome b reductase 1
M11710cds_s_at	0.31051	0.00355	-4.00391	-1.51292	-0.857992	Cps1	carbamoyl-phosphate synthase 1
M63656_s_at	0.31051	0.00355	4.00381	-1.51305	1.41405	Aldoc	aldolase, fructose-bisphosphate C
D10709exon_s_at	0.31051	0.00355	-4.00309	-1.51404	-1.88135	Kcne1	potassium voltage-gated channel subfamily E regulatory subunit 1
X99773mRNA_s_at	0.31051	0.00356	-4.00108	-1.51676	-1.39438	Serpini2	serpin family I member 2
rc_AI070295_at	0.31051	0.00356	-4.00094	-1.51695	-1.19873	Gadd45a	growth arrest and DNA-damage-inducible, alpha
U10995_at	0.3111	0.00361	3.99278	-1.52801	2.00928	Nr2f1	nuclear receptor subfamily 2, group F, member 1
rc_AA945442_at	0.31219	0.00365	3.98361	-1.54046	0.66503	Gckr	glucokinase (hexokinase 4) regulator
X55286_at	0.31559	0.00373	-3.96944	-1.55972	-1.81186	Hmgcr	3-hydroxy-3-methylglutaryl-CoA reductase
X86789_at	0.31774	0.00379	3.95814	-1.5751	0.712689	Sncg	synuclein, gamma
D63886_s_at	0.31916	0.00384	3.94853	-1.5882	1.59217	Mmp16	matrix metallopeptidase 16
AF030163_s_at	0.31934	0.00388	3.94167	-1.59756	1.19598	Ucp3	uncoupling protein 3
M35299_s_at	0.32268	0.00397	-3.92644	-1.61836	-1.4037	Spink3	serine peptidase inhibitor, Kazal type 3
AF072411_at	0.32268	0.004	3.92176	-1.62476	0.740861	LOC100365047///RGD1565355///Cd36	scavenger receptor class B, member 2-like///similar to fatty acid translocase/CD36///CD36 molecule
M83209_at	0.32858	0.00411	-3.90305	-1.65038	-0.759172	Bpifa2	BPI fold containing family A, member 2
AF008912_at	0.33018	0.00417	-3.89349	-1.66349	-0.945631	Nos1	nitric oxide synthase 1
L32591mRNA_at	0.33602	0.00429	-3.87389	-1.69041	-0.905713	Gadd45a	growth arrest and DNA-damage-inducible, alpha
J05156_s_at	0.33602	0.00432	-3.86925	-1.6968	-0.624625	Cyp11a1	cytochrome P450, family 11, subfamily a, polypeptide 1
rc_AA892632_at	0.33849	0.00441	-3.85437	-1.71729	-1.0612	Clrn3	clarin 3
AB006710_s_at	0.33849	0.00442	3.85225	-1.7202	1.39946	Pfkfb3	6-phosphofructo-2-kinase/fructose-2,6-biphosphatase 3
U40603_at	0.34438	0.00454	-3.83455	-1.74462	-0.899217	Kcnma1	potassium calcium-activated channel subfamily M alpha 1
L40030_at	0.34957	0.00467	-3.81551	-1.77095	-2.29407	Pgf	placental growth factor
rc_AI235506_s_at	0.34957	0.0047	3.81065	-1.77768	0.999494	Ralbp1	ralA binding protein 1
AF055286_g_at	0.34957	0.00477	3.8003	-1.79203	0.609096	Slc22a3	solute carrier family 22 member 3
M34384_at	0.34957	0.00481	-3.79462	-1.7999	-0.590831	Nes	nestin
rc_AA891422_at	0.34957	0.00482	-3.7944	-1.8002	-0.680957	Higd1a	HIG1 hypoxia inducible domain family, member 1A
rc_AA891669_g_at	0.34957	0.00485	3.78904	-1.80765	0.742422	Rab11b	RAB11B, member RAS oncogene family
rc_AA799487_at	0.34957	0.00489	3.78453	-1.81391	0.702599	Slc37a1	solute carrier family 37 member 1
AB008807_g_at	0.35105	0.00495	-3.77617	-1.82552	-0.655459	Gsto1	glutathione S-transferase omega 1
U15176_at	0.35353	0.00505	-3.76156	-1.84583	-0.881719	Atp1a4	ATPase Na+/K+ transporting subunit alpha 4
rc_AI179610_at	0.35353	0.00508	-3.75793	-1.8509	-0.881763	Hmox1	heme oxygenase 1
AF000114_at	0.35353	0.00513	-3.7519	-1.8593	-0.60396	Cntnap1	contactin associated protein 1
X14319cds_g_at	0.35353	0.00514	3.74989	-1.8621	0.829366	Tcrb	T-cell receptor beta chain
D10831_s_at	0.35423	0.00523	-3.73834	-1.8782	-0.841296	Sell	selectin L
S79820_g_at	0.35423	0.00523	-3.73796	-1.87873	-0.842949	Hlf	HLF, PAR bZIP transcription factor
E01415cds_s_at	0.35423	0.00527	-3.73289	-1.88581	-0.713104	Gstm7	glutathione S-transferase, mu 7
AF072411_g_at	0.35512	0.00538	3.71958	-1.90441	0.698108	LOC100365047///RGD1565355///Cd36	scavenger receptor class B, member 2-like///similar to fatty acid translocase/CD36///CD36 molecule
AB005743_g_at	0.35512	0.0054	3.71697	-1.90806	1.10008	LOC100365047///Cd36	scavenger receptor class B, member 2-like///CD36 molecule
M22400_at	0.35512	0.00541	3.7159	-1.90956	1.42778	Gpc3	glypican 3
AF056333_s_at	0.36221	0.00556	3.69756	-1.93522	1.70156	Cyp2e1	cytochrome P450, family 2, subfamily e, polypeptide 1
Y09332cds_s_at	0.36662	0.00567	3.68446	-1.9536	1.06624	Acot7	acyl-CoA thioesterase 7
J05031_g_at	0.37539	0.00584	-3.66365	-1.98282	-0.58481	Ivd	isovaleryl-CoA dehydrogenase
J02585_at	0.3777	0.00592	-3.65464	-1.99549	-0.951075	Scd	stearoyl-CoA desaturase
D63772_at	0.37974	0.006	-3.6462	-2.00738	-0.677836	Slc1a1	solute carrier family 1 member 1
rc_AA859543_at	0.38128	0.00607	3.63868	-2.01798	1.48112
M27048_at	0.38287	0.00614	-3.63113	-2.02863	-1.37825	Fshb	follicle stimulating hormone beta subunit
X97121_at	0.38341	0.00619	-3.62545	-2.03663	-1.35853	Ntsr2	neurotensin receptor 2
U22830_at	0.38342	0.00623	-3.62074	-2.04329	-1.08328	P2ry1	purinergic receptor P2Y1
D14097cds_s_at	0.38518	0.00631	-3.6121	-2.0555	-0.800011	Cyp11b2	cytochrome P450, family 11, subfamily b, polypeptide 2
M32754cds_s_at	0.38518	0.00635	-3.6084	-2.06073	-0.732204	Inha	inhibin alpha subunit
L11236cds_s_at	0.39479	0.00655	-3.58737	-2.09048	-0.767754	Slc9a2	solute carrier family 9 member A2
L02529_at	0.39547	0.00663	3.5794	-2.10177	0.58456	Fzd1	frizzled class receptor 1
rc_AI638999_at	0.39547	0.00665	-3.57714	-2.10498	-0.871879	Zbtb24	zinc finger and BTB domain containing 24
AF083331_at	0.40614	0.00688	3.55495	-2.13647	1.52496	Apitd1///Pgd///Kif1b///Cort	apoptosis-inducing, TAF9-like domain 1///phosphogluconate dehydrogenase///kinesin family member 1B///cortistatin
rc_AI136977_g_at	0.4103	0.00702	-3.54176	-2.15523	-0.661823	Fkbp4	FK506 binding protein 4
X98225_s_at	0.4103	0.00708	3.53565	-2.16391	0.856364	Hadha	hydroxyacyl-CoA dehydrogenase/3-ketoacyl-CoA thiolase/enoyl-CoA hydratase (trifunctional protein), alpha subunit
rc_AA998882_s_at	0.4103	0.00716	-3.52792	-2.17493	-1.31872	Nolc1	nucleolar and coiled-body phosphoprotein 1
L27081_at	0.4103	0.00722	-3.52305	-2.18187	-0.75587	Mc5r	melanocortin 5 receptor
rc_AA892027_at	0.4103	0.00722	-3.52258	-2.18253	-0.995587	Eva1a	eva-1 homolog A, regulator of programmed cell death
X59267_at	0.4103	0.00723	-3.52196	-2.18342	-0.581427	Dbn1	drebrin 1
U00964_at	0.41092	0.00729	-3.5167	-2.19092	-2.17778	Csap1	common salivary protein 1
rc_AA799760_s_at	0.41339	0.00739	-3.50769	-2.20377	-0.940335	Slc2a4	solute carrier family 2 member 4
U14647_at	0.41339	0.00742	-3.50428	-2.20863	-0.583568	Casp1	caspase 1
D85035_g_at	0.41537	0.00752	3.49567	-2.22092	0.792074	Dpyd	dihydropyrimidine dehydrogenase
X07944exon#1-12_s_at	0.41537	0.00758	-3.49057	-2.22822	-0.909047	Odc1	ornithine decarboxylase 1
M37566cds_at	0.41537	0.0076	-3.48868	-2.23092	-0.59939	Hoxb7	homeo box B7
M18363cds_s_at	0.41626	0.00766	3.48318	-2.23879	1.66699	Cyp2c11	cytochrome P450, subfamily 2, polypeptide 11
rc_AI639007_at	0.41932	0.00777	-3.47427	-2.25152	-1.95042
X77609_at	0.4201	0.00783	-3.469	-2.25907	-0.961088	Myo9b	myosin IXb
L00088expanded_cds#2_at	0.42099	0.0079	-3.463	-2.26765	-1.86845	Myl1	myosin, light chain 1
L13201_at	0.42099	0.00798	-3.4561	-2.27755	-1.31114	Foxq1	forkhead box Q1
U58857_at	0.42099	0.00799	3.45564	-2.2782	1.50474	Fbxo21	F-box protein 21
X73579_at	0.43705	0.0084	-3.42289	-2.32522	-0.613955	Fcer2	Fc fragment of IgE receptor II
AB005743_at	0.43705	0.00843	3.42001	-2.32935	0.936769	Cd36	CD36 molecule
AF078779_g_at	0.43705	0.00844	-3.41927	-2.33043	-1.8229	Nalcn	sodium leak channel, non-selective
J05181_at	0.45016	0.00875	3.39599	-2.36392	1.33741	Gclc	glutamate-cysteine ligase, catalytic subunit
J05031_at	0.45274	0.00885	-3.38841	-2.37484	-0.780091	Ivd	isovaleryl-CoA dehydrogenase
AF038571_s_at	0.4529	0.00899	-3.3783	-2.38942	-0.865584	Slc1a1	solute carrier family 1 member 1
rc_H31802_at	0.4529	0.00901	-3.37665	-2.3918	-0.537499
J02722cds_at	0.4529	0.00906	-3.37305	-2.397	-1.02134	Hmox1	heme oxygenase 1
S63830_s_at	0.4529	0.00908	-3.37142	-2.39935	-0.660681	Vamp3	vesicle-associated membrane protein 3
D10026_s_at	0.4529	0.00911	3.36941	-2.40225	0.592499	Gstt2	glutathione S-transferase, theta 2
rc_AA860044_at	0.46404	0.0094	3.34871	-2.43215	0.601459	Ccdc117	coiled-coil domain containing 117
E04128cds_s_at	0.46404	0.00944	-3.34615	-2.43586	-2.21231	Sctr	secretin receptor
rc_AI101743_s_at	0.46494	0.00954	3.33908	-2.44608	1.30235	Hsd17b4	hydroxysteroid (17-beta) dehydrogenase 4
U66478_at	0.46494	0.00961	-3.33439	-2.45287	-0.53688	Smad1	SMAD family member 1
AF009604_at	0.46494	0.00962	3.33401	-2.45342	0.896775	Sh3gl3	SH3 domain-containing GRB2-like 3
M29853_at	0.4702	0.0099	-3.31516	-2.48073	-0.641239	Cyp4b1	cytochrome P450, family 4, subfamily b, polypeptide 1
U19614_g_at	0.4702	0.00999	3.3089	-2.4898	0.641904	Tor1aip1	torsin 1A interacting protein 1
rc_AI639108_at	0.4702	0.01	-3.308	-2.49111	-0.826596
rc_AA891139_at	0.4702	0.01	3.30694	-2.49265	1.07899	Setd1b	SET domain containing 1B
rc_AA900476_at	0.4702	0.01	3.30584	-2.49424	1.5335	Cited2	Cbp/p300-interacting transactivator, with Glu/Asp-rich carboxy-terminal domain, 2
rc_AA900476_g_at	0.4702	0.01	3.30551	-2.49472	0.63396	Cited2	Cbp/p300-interacting transactivator, with Glu/Asp-rich carboxy-terminal domain, 2
U38376_s_at	0.47708	0.0102	-3.2926	-2.51345	-0.563235	Pla2g4a	phospholipase A2 group IVA
U49049_at	0.47832	0.0103	3.2869	-2.52173	2.42154	Dlg2	discs large MAGUK scaffold protein 2
U94856_g_at	0.47832	0.0104	-3.28405	-2.52587	-0.626997	Pon1	paraoxonase 1
AF062740_at	0.47923	0.0105	-3.27932	-2.53275	-0.56663	Pdp1	pyruvate dehyrogenase phosphatase catalytic subunit 1
D14987_f_at	0.47923	0.0107	-3.26711	-2.5505	-0.931948	Sult2a1	sulfotransferase family 2A, dehydroepiandrosterone (DHEA)-preferring, member 1
L35767_at	0.47923	0.0107	-3.2657	-2.55254	-0.619158	Vldlr	very low density lipoprotein receptor
X53052cds_g_at	0.47923	0.0107	-3.26302	-2.55645	-0.958121	Mip	major intrinsic protein of lens fiber
X64336_at	0.47923	0.0107	-3.26273	-2.55686	-1.37315	Proc	protein C
rc_AA892485_at	0.47923	0.0108	-3.2613	-2.55896	-0.580928
J03752_at	0.47923	0.0108	3.25941	-2.56169	0.72046	Mgst1	microsomal glutathione S-transferase 1
M22631_at	0.48154	0.0109	-3.25302	-2.57099	-0.547562	Pcca	propionyl-CoA carboxylase alpha subunit
D64062_at	0.48805	0.0111	-3.24105	-2.58843	-0.945883	Bod1l1	biorientation of chromosomes in cell division 1-like 1
AF062740_g_at	0.48957	0.0113	-3.23172	-2.60203	-0.766964	Pdp1	pyruvate dehyrogenase phosphatase catalytic subunit 1
D14421_at	0.48957	0.0113	-3.22924	-2.60566	-1.55164	Ppp2r2b	protein phosphatase 2, regulatory subunit B, beta
X02002_at	0.48957	0.0113	-3.22853	-2.60669	-1.33935	Thy1	Thy-1 cell surface antigen
rc_AI231292_at	0.48957	0.0114	3.22619	-2.6101	0.611444	Cst3	cystatin C
Z35138cds_s_at	0.48991	0.0114	-3.22257	-2.61537	-0.600651	Fgfr2	fibroblast growth factor receptor 2
U42427_at	0.49382	0.0116	-3.21428	-2.62748	-1.31518	Amhr2	anti-Mullerian hormone receptor type 2
U83880UTR#1_g_at	0.49732	0.0117	-3.20656	-2.63875	-0.655083	Gpd2	glycerol-3-phosphate dehydrogenase 2
M90398_at	0.49857	0.0118	3.20182	-2.64567	0.971974	Atp12a	ATPase H+/K+ transporting non-gastric alpha2 subunit
rc_AA893717_at	0.50256	0.0119	-3.19356	-2.65774	-0.81529	Racgap1	Rac GTPase-activating protein 1
E00903cds_s_at	0.50405	0.0121	3.18226	-2.67426	1.21151	Nppa	natriuretic peptide A
AF035943_at	0.50405	0.0122	3.17979	-2.67787	0.652822	Ucp3	uncoupling protein 3
S50879_at	0.50405	0.0122	-3.17914	-2.67883	-1.12125	Ache	acetylcholinesterase
rc_AI010581_at	0.50405	0.0123	3.1768	-2.68225	0.666929	Dbi	diazepam binding inhibitor, acyl-CoA binding protein
AB005900_at	0.50405	0.0123	3.17637	-2.68288	1.14983	Olr1	oxidized low density lipoprotein (lectin-like) receptor 1
AF001898_at	0.50617	0.0124	-3.17065	-2.69125	-0.652142	Aldh1a1	aldehyde dehydrogenase 1 family, member A1
rc_AA874876_at	0.50654	0.0125	3.16339	-2.70188	0.894897	Ubac2	UBA domain containing 2
U41845_at	0.50654	0.0125	3.16199	-2.70393	0.542353	Nup50	nucleoporin 50
U09540_at	0.50654	0.0125	3.16124	-2.70503	0.718399	Cyp1b1	cytochrome P450, family 1, subfamily b, polypeptide 1
AB009999_g_at	0.51277	0.0128	-3.15039	-2.72092	-0.914062	Cds1	CDP-diacylglycerol synthase 1
rc_AA848831_at	0.51786	0.0129	-3.1411	-2.73454	-0.54005	Lpar1	lysophosphatidic acid receptor 1
L09119_at	0.52315	0.0131	3.13118	-2.74909	1.32166	Nrgn	neurogranin
U22414_at	0.52315	0.0132	-3.12872	-2.7527	-1.48728	Ccl3	C-C motif chemokine ligand 3
rc_AA945054_s_at	0.52542	0.0133	-3.12304	-2.76104	-0.827631	Cyb5a	cytochrome b5 type A
rc_AA799812_g_at	0.52602	0.0134	-3.11705	-2.76983	-0.626649	Ptpn3	protein tyrosine phosphatase, non-receptor type 3
X60328_at	0.52602	0.0135	3.11656	-2.77055	1.23352	Ephx2	epoxide hydrolase 2
AF050214_at	0.5281	0.0136	-3.11071	-2.77913	-0.813325
U31816_s_at	0.5281	0.0137	-3.10377	-2.78933	-0.547493	Cacna1s	calcium voltage-gated channel subunit alpha1 S
M20131cds_s_at	0.5281	0.0137	3.10259	-2.79106	0.792679	Cyp2e1	cytochrome P450, family 2, subfamily e, polypeptide 1
AF029105_at	0.5281	0.0138	-3.10134	-2.7929	-0.636498	Apba1	amyloid beta precursor protein binding family A member 1
M27156_g_at	0.5281	0.0138	-3.09989	-2.79504	-1.18884	Pbsn	probasin
AB019576_at	0.52858	0.0139	-3.09652	-2.79999	-1.22946	Timeless	timeless circadian clock
rc_AA818593_g_at	0.52963	0.014	3.09247	-2.80594	0.768428	Plpp1	phospholipid phosphatase 1
J04791_s_at	0.53073	0.0141	-3.08837	-2.81197	-0.660889	Odc1	ornithine decarboxylase 1
rc_AA892677_at	0.5352	0.0142	3.08024	-2.82392	0.877273
rc_AA875084_at	0.5358	0.0143	-3.07678	-2.82901	-0.50088	Tle1	transducin like enhancer of split 1
A04674cds_s_at	0.53939	0.0145	-3.06977	-2.83933	-0.970471	LOC100909612///Ucp1	mitochondrial brown fat uncoupling protein 1-like///uncoupling protein 1
S64320_at	0.53975	0.0145	-3.06663	-2.84396	-0.675893	Kcnd2	potassium voltage-gated channel subfamily D member 2
rc_H33486_at	0.54095	0.0147	3.0598	-2.85401	0.536476	Wrap53	WD repeat containing, antisense to TP53
AJ006855_s_at	0.54095	0.0149	3.05283	-2.86427	0.722068	Synj1	synaptojanin 1
V01216_at	0.54095	0.0149	-3.05123	-2.86663	-0.533637	Orm1	orosomucoid 1
X51415cds_s_at	0.54095	0.015	3.04619	-2.87406	0.835988	Lipe	lipase E, hormone sensitive type
rc_AA893607_g_at	0.54095	0.0151	-3.04404	-2.87722	-0.511562	Pxn	paxillin
AF017393_at	0.54095	0.0152	-3.03965	-2.8837	-1.45667	Cyp2f4	cytochrome P450, family 2, subfamily f, polypeptide 4
rc_AA860055_at	0.54095	0.0152	-3.03922	-2.88433	-1.56228	Asf1b	anti-silencing function 1B histone chaperone
U17604_at	0.54095	0.0152	-3.03856	-2.88531	-0.635259	Rtn1	reticulon 1
rc_AI639504_at	0.54095	0.0152	-3.03776	-2.88647	-0.601534	Ldhd	lactate dehydrogenase D
X74832cds_at	0.54095	0.0152	-3.03758	-2.88674	-1.02492	Chrna1	cholinergic receptor nicotinic alpha 1 subunit
M15114_g_at	0.54095	0.0153	-3.03416	-2.8918	-0.66381	LOC100912469///Scd2	acyl-CoA desaturase 2-like///stearoyl-Coenzyme A desaturase 2
rc_AA894130_at	0.54095	0.0154	3.0308	-2.89675	0.527807	Spint2	serine peptidase inhibitor, Kunitz type, 2
rc_AI070295_g_at	0.54095	0.0154	-3.02849	-2.90015	-0.783323	Gadd45a	growth arrest and DNA-damage-inducible, alpha
AJ224120_at	0.54095	0.0154	3.02844	-2.90022	0.653381	Pex11a	peroxisomal biogenesis factor 11 alpha
rc_AA893105_at	0.54558	0.0157	3.0181	-2.91548	0.741307	Epb41	erythrocyte membrane protein band 4.1
AF025819_at	0.54558	0.0157	-3.01791	-2.91575	-1.89117	Rbbp9	RB binding protein 9, serine hydrolase
M74152_s_at	0.5482	0.0159	-3.00865	-2.92942	-1.66788	Prlr	prolactin receptor
U58860mRNA_at	0.5482	0.016	-3.0069	-2.932	-0.857813	Fut4	fucosyltransferase 4
X06984cds_s_at	0.5482	0.016	-3.00687	-2.93205	-0.878842	Aldoc	aldolase, fructose-bisphosphate C
U17133_at	0.5482	0.016	3.00482	-2.93508	1.95818	Slc30a1	solute carrier family 30 member 1
J02861mRNA_s_at	0.55021	0.0162	-2.99884	-2.9439	-1.43869	Cyp2c13	cytochrome P450, family 2, subfamily c, polypeptide 13
rc_AA875190_at	0.55021	0.0162	-2.99721	-2.94631	-0.796068	Pggt1b	protein geranylgeranyltransferase type 1 subunit beta
D13122_i_at	0.55021	0.0163	2.99506	-2.94948	0.955635	Atpif1	ATPase inhibitory factor 1
rc_AI172247_at	0.55297	0.0164	-2.98885	-2.95866	-0.553099	Xdh	xanthine dehydrogenase
M89646_g_at	0.55297	0.0165	2.98553	-2.96356	0.476365	LOC100363469///Rps24	ribosomal protein S24-like///ribosomal protein S24
D30647_at	0.55297	0.0165	2.98455	-2.96501	0.552437	Acadvl	acyl-CoA dehydrogenase, very long chain
M85300_at	0.56453	0.017	-2.96769	-2.98994	-1.26141	Slc9a3	solute carrier family 9 member A3
Y09365cds_s_at	0.56453	0.017	-2.96652	-2.99166	-0.511027	Grk6	G protein-coupled receptor kinase 6
rc_AI639033_at	0.56907	0.0173	-2.95712	-3.00556	-0.984162
rc_AA859804_at	0.56907	0.0173	-2.95494	-3.00879	-0.557091	Eif4e2	eukaryotic translation initiation factor 4E family member 2
rc_AI045315_f_at	0.56907	0.0173	-2.95423	-3.00983	-1.21926	Kcnc3	potassium voltage-gated channel subfamily C member 3
U39207_at	0.57292	0.0176	-2.94578	-3.02234	-1.67455	Cyp4f5	cytochrome P450, family 4, subfamily f, polypeptide 5
D88035_at	0.57292	0.0176	-2.9449	-3.02364	-0.831141	B3gat1	beta-1,3-glucuronyltransferase 1
rc_AI235758_s_at	0.57292	0.0178	-2.93857	-3.033	-0.503548	Prkar2b	protein kinase cAMP-dependent type 2 regulatory subunit beta
D10262_at	0.57292	0.0178	-2.93837	-3.0333	-0.804613	Chka	choline kinase alpha
AF083269_g_at	0.57292	0.018	-2.93018	-3.04543	-0.500323	Arpc1b	actin related protein 2/3 complex, subunit 1B
rc_AA891297_at	0.57292	0.018	-2.92849	-3.04793	-0.647378	Dlg1	discs large MAGUK scaffold protein 1
M57728_g_at	0.57292	0.0181	-2.92715	-3.04992	-0.480769	Pmpca	peptidase, mitochondrial processing alpha subunit
rc_AI639246_at	0.57292	0.0182	-2.92431	-3.05412	-0.779576	Lyve1	lymphatic vessel endothelial hyaluronan receptor 1
rc_AA891447_at	0.57292	0.0182	-2.9217	-3.05799	-1.42486
U88986_s_at	0.57292	0.0184	-2.91762	-3.06403	-1.42055	Pld1	phospholipase D1
L19998_at	0.57292	0.0184	2.91731	-3.06449	0.526178	Sult1a1	sulfotransferase family 1A member 1
rc_AI639192_at	0.57292	0.0184	-2.91633	-3.06593	-1.0275
rc_AI639321_at	0.57292	0.0184	-2.91556	-3.06707	-2.74761
rc_AA800243_at	0.57292	0.0184	2.915	-3.06791	0.447617	Cidea	cell death-inducing DFFA-like effector a
S75019_g_at	0.57292	0.0185	-2.91338	-3.0703	-0.454486	Aldh7a1	aldehyde dehydrogenase 7 family, member A1
S52128_s_at	0.57292	0.0185	-2.91303	-3.07083	-1.18292	Esr1	estrogen receptor 1
X95882_at	0.57515	0.0186	-2.90832	-3.0778	-1.42175	P2rx7	purinergic receptor P2X 7
M31109_f_at	0.57643	0.0187	-2.90432	-3.08373	-1.17036	Ugt2b17	UDP glucuronosyltransferase 2 family, polypeptide B15
rc_AA860043_at	0.57643	0.0188	-2.90246	-3.08648	-0.481072	LOC100912034///Gng11	guanine nucleotide-binding protein G(I)/G(S)/G(O) subunit gamma-11-like///guanine nucleotide binding protein (G protein), gamma 11
Z14117cds_i_at	0.58337	0.0191	-2.89218	-3.10173	-0.489597	Pdgfb	platelet derived growth factor subunit B
M37941mRNA_s_at	0.58337	0.0192	2.89045	-3.10428	1.18215	Ampd1	adenosine monophosphate deaminase 1
rc_AI639076_i_at	0.58442	0.0194	2.8823	-3.11638	2.11302
rc_AI230354_at	0.58442	0.0196	2.87621	-3.1254	0.559016	Plpp1	phospholipid phosphatase 1
X95466_at	0.58442	0.0198	2.86914	-3.13589	1.72312	Syne1	spectrin repeat containing nuclear envelope protein 1
rc_AA800735_at	0.58442	0.0198	2.8691	-3.13594	0.510502	Svil	supervillin
rc_AA799575_r_at	0.58442	0.0198	-2.86883	-3.13634	-0.844147	Pam	peptidylglycine alpha-amidating monooxygenase
U16686_at	0.58442	0.0198	-2.86876	-3.13644	-0.713038	Defa5	defensin alpha 5
X05111_at	0.58442	0.0199	2.86615	-3.14032	1.15881	Cd2	Cd2 molecule
X63375exon_at	0.58442	0.0199	-2.8653	-3.14158	-1.40556	Atp1b1	ATPase Na+/K+ transporting subunit beta 1
U66274_at	0.58442	0.02	-2.86478	-3.14234	-2.20821	Npy5r	neuropeptide Y receptor Y5
rc_AI639505_at	0.58442	0.02	-2.86431	-3.14304	-1.0424
rc_AA894008_at	0.58442	0.02	2.86284	-3.14523	0.634215	Epb41	erythrocyte membrane protein band 4.1
D83538_g_at	0.58442	0.02	-2.86282	-3.14526	-0.625383	Pi4ka	phosphatidylinositol 4-kinase alpha
U47311_at	0.58442	0.0201	-2.86138	-3.1474	-0.469266
Y09000_at	0.58545	0.0202	-2.85551	-3.15611	-0.616159	Ddn	dendrin
S80379_s_at	0.58545	0.0203	-2.8549	-3.157	-1.00639	Ctrc	chymotrypsin C
M34331_at	0.58545	0.0204	2.85153	-3.16202	0.626339	Rpl35	ribosomal protein L35
AF007107_s_at	0.58545	0.0204	-2.85145	-3.16213	-0.622519	Cyb5a	cytochrome b5 type A
U76714_g_at	0.58545	0.0204	2.84984	-3.16451	0.975233	LOC100911874///Slc40a1	solute carrier family 40 member 1-like///solute carrier family 40 member 1
U28504_at	0.58851	0.0207	-2.84159	-3.17676	-0.80039	Slc17a1	solute carrier family 17 member 1
U17565_g_at	0.58851	0.0207	-2.84019	-3.17884	-0.668416	Mcm6	minichromosome maintenance complex component 6
rc_AA891651_at	0.58851	0.021	2.8338	-3.18833	1.68879	LOC683884///Ndufab1	similar to Acyl carrier protein, mitochondrial precursor (ACP) (NADH-ubiquinone oxidoreductase 9.6 kDa subunit) (CI-SDAP)///NADH dehydrogenase (ubiquinone) 1, alpha/beta subcomplex, 1
U49930_at	0.58851	0.021	-2.83289	-3.18967	-0.546835	Casp3	caspase 3
AB006137_at	0.58851	0.021	2.83259	-3.19012	1.39867	Fut1	fucosyltransferase 1
S62096_s_at	0.58851	0.021	2.83109	-3.19235	0.509942	Rabggta	Rab geranylgeranyltransferase, alpha subunit
X65228cds_s_at	0.58851	0.021	2.83097	-3.19252	0.610953	LOC689899///LOC688776///RGD1564606///RGD1565170///Rpl23a	similar to 60S ribosomal protein L23a///similar to 60S ribosomal protein L23a///similar to 60S ribosomal protein L23a///similar to 60S ribosomal protein L23a///ribosomal protein L23a
rc_AA866233_at	0.58851	0.0211	-2.83024	-3.19361	-1.00639
rc_AI012802_at	0.58853	0.0212	-2.82741	-3.19781	-0.59827	Hagh	hydroxyacyl glutathione hydrolase
X62660mRNA_at	0.58853	0.0214	2.82159	-3.20645	0.681949	Gsta4	glutathione S-transferase alpha 4
S80456_s_at	0.58853	0.0214	-2.82123	-3.20698	-0.499057	Npr1	natriuretic peptide receptor 1
U33541cds_at	0.58853	0.0215	-2.81711	-3.21311	-0.641305
Y00311_at	0.58853	0.0216	-2.81566	-3.21526	-0.522447	Olah	oleoyl-ACP hydrolase
AJ007632_s_at	0.58853	0.0216	-2.81355	-3.21839	-0.557049	Kcnh8	potassium voltage-gated channel subfamily H member 8
X89999cds_at	0.58853	0.0216	-2.81339	-3.21862	-0.699656	Spam1	sperm adhesion molecule 1
rc_AI014091_at	0.58853	0.0217	2.81243	-3.22005	0.638391	Cited2	Cbp/p300-interacting transactivator, with Glu/Asp-rich carboxy-terminal domain, 2
U36772_at	0.58853	0.0217	2.8123	-3.22025	0.676105	Gpam	glycerol-3-phosphate acyltransferase, mitochondrial
rc_H33426_g_at	0.58853	0.0218	2.80998	-3.2237	0.642205	Fdft1	farnesyl diphosphate farnesyl transferase 1
U25282_at	0.58853	0.0218	-2.80848	-3.22592	-0.564783
Z13993_f_at	0.5903	0.022	-2.80407	-3.23247	-1.22483	Andpro	androgen regulated protein
M90514mRNA_at	0.5903	0.022	2.80255	-3.23472	1.28423	Pcnx3	pecanex homolog 3 (Drosophila)
X62322_g_at	0.5903	0.0222	-2.79673	-3.24336	-0.58133	Grn	granulin
rc_AA875028_g_at	0.5903	0.0222	-2.79574	-3.24484	-1.38885	Cdk14	cyclin-dependent kinase 14
L26913_at	0.5903	0.0223	-2.79407	-3.24732	-0.564017	Il13	interleukin 13
AF063302mRNA#1_s_at	0.5903	0.0223	2.79348	-3.2482	0.600035	Cpt1b	carnitine palmitoyltransferase 1B
M22412_at	0.5903	0.0223	-2.79314	-3.2487	-1.09235	Kcne1	potassium voltage-gated channel subfamily E regulatory subunit 1
rc_AA859776_at	0.59121	0.0224	-2.79027	-3.25297	-1.52968	Rnd3	Rho family GTPase 3
S82383_s_at	0.5919	0.0225	-2.78764	-3.25688	-0.478678	Tpm3	tropomyosin 3
U16253_at	0.59208	0.0226	-2.78557	-3.25996	-0.880836	Crhr2	corticotropin releasing hormone receptor 2
rc_AI028975_s_at	0.59241	0.0227	-2.78333	-3.26328	-0.653194	Ap1b1	adaptor-related protein complex 1, beta 1 subunit
M22926mRNA_at	0.59255	0.0228	2.77903	-3.26966	1.05284	Chrm5	cholinergic receptor, muscarinic 5
rc_AA685221_at	0.59255	0.0229	-2.77644	-3.27351	-1.34155
rc_AI028836_at	0.59255	0.023	-2.77525	-3.27528	-0.768062	Sult2a1///Sult2a6	sulfotransferase family 2A, dehydroepiandrosterone (DHEA)-preferring, member 1///sulfotransferase family 2A, dehydroepiandrosterone (DHEA)-preferring, member 6
E05551cds_s_at	0.59255	0.023	-2.77438	-3.27658	-0.919931	Vipr1	vasoactive intestinal peptide receptor 1
rc_AI639098_at	0.59255	0.0232	-2.76816	-3.28582	-1.46499
rc_AI639377_at	0.59255	0.0233	-2.76612	-3.28885	-1.77624
X95189_at	0.59255	0.0233	2.76612	-3.28885	1.3796	Acox2	acyl-CoA oxidase 2
D01046_at	0.59255	0.0233	2.76597	-3.28908	0.806721	Rab11b	RAB11B, member RAS oncogene family
M95058complete_seq_at	0.59255	0.0234	-2.76336	-3.29296	-0.863738	Srd5a2	steroid 5 alpha-reductase 2
rc_AI639478_at	0.59255	0.0234	-2.7628	-3.29379	-0.605216	Pdia2	protein disulfide isomerase family A, member 2
U03699complete_seq_at	0.59255	0.0235	-2.76213	-3.29478	-0.554789	Nos2	nitric oxide synthase 2
M11596_at	0.59255	0.0236	-2.75913	-3.29924	-0.67197	Calcb	calcitonin-related polypeptide, beta
D32080_at	0.59255	0.0238	-2.75377	-3.30721	-0.66864	Tbxa2r	thromboxane A2 receptor
AB019393_at	0.59255	0.0239	2.75116	-3.31108	0.877816	Myoc	myocilin
L10336_at	0.59255	0.024	-2.7491	-3.31414	-0.650302	RGD1563962///Rabif	similar to Mss4 protein///RAB interacting factor
U62667_at	0.59255	0.024	2.74804	-3.31572	0.939124	Stc1	stanniocalcin 1
U04319_at	0.59255	0.024	-2.74735	-3.31674	-0.713909	Il1rl1	interleukin 1 receptor-like 1
L41045_at	0.59255	0.024	-2.74679	-3.31758	-1.09972	Pde1c	phosphodiesterase 1C
rc_AA800344_at	0.59255	0.0241	2.74616	-3.31851	3.15129
U12514_at	0.59255	0.0241	-2.74451	-3.32096	-0.601403	Msx2	msh homeobox 2
X53504cds_g_at	0.59255	0.0241	2.74396	-3.32179	0.519706	LOC102555453///Rpl12///RGD1564883///RGD1563956///LOC296165	60S ribosomal protein L12-like///ribosomal protein L12///ribosomal protein L12 pseudogene///similar to 60S ribosomal protein L12///similar to 60S ribosomal protein L12
rc_AA943784_s_at	0.59255	0.0242	-2.74192	-3.32482	-1.00231	Atp2b2	ATPase plasma membrane Ca2+ transporting 2
rc_AI639142_at	0.59255	0.0243	-2.74004	-3.32762	-0.526432	Rad51ap1	RAD51 associated protein 1
rc_AI230211_s_at	0.59255	0.0244	2.73828	-3.33023	1.3518	Kcnd3	potassium voltage-gated channel subfamily D member 3
rc_AA874995_at	0.59255	0.0244	-2.73663	-3.33268	-0.445334	Cptp	ceramide-1-phosphate transfer protein
rc_H33426_at	0.59255	0.0244	2.73624	-3.33327	0.542331	Fdft1	farnesyl diphosphate farnesyl transferase 1
D13906_g_at	0.5958	0.0247	-2.72864	-3.34456	-0.784525	Aqp2	aquaporin 2
D31873_g_at	0.5958	0.0248	-2.72654	-3.34768	-1.52894	Limk1	LIM domain kinase 1
rc_AA800882_g_at	0.5958	0.0248	2.72653	-3.34769	0.628279	Prickle2	prickle planar cell polarity protein 2
rc_AI639267_at	0.5958	0.0249	-2.72389	-3.35162	-1.10311	Lmod3	leiomodin 3
M64301_g_at	0.5958	0.0249	-2.72366	-3.35197	-0.543476	Mapk6	mitogen-activated protein kinase 6
X67108_at	0.5958	0.0251	2.72069	-3.35637	1.3189	Bdnf	brain-derived neurotrophic factor
S79817mRNA_at	0.5958	0.0252	-2.71657	-3.3625	-0.679433	Hlf	HLF, PAR bZIP transcription factor
Z36980_at	0.5958	0.0252	-2.71639	-3.36277	-0.576797	Ddt	D-dopachrome tautomerase
M89906_at	0.5958	0.0253	-2.71578	-3.36368	-0.700944	Cftr	cystic fibrosis transmembrane conductance regulator
rc_AI103074_at	0.5958	0.0253	2.71564	-3.36389	0.507383	LOC100364427///Rps12l3///LOC100360573///Rps12l2///LOC689481///Rps12	ribosomal protein S12-like///ribosomal protein S12-like 3///ribosomal protein S12-like///ribosomal protein S12-like 2///similar to ribosomal protein S12///ribosomal protein S12
rc_AA875017_at	0.59899	0.0255	2.71058	-3.37141	0.684091	LOC102557462///LOC102550324	monocarboxylate transporter 8-like///uncharacterized LOC102550324
AFFX-LysX-M_at	0.60009	0.0256	-2.70607	-3.37811	-1.60573
rc_AI013834_s_at	0.60009	0.0257	2.70497	-3.37976	0.468404	Hsd17b4	hydroxysteroid (17-beta) dehydrogenase 4
rc_AI639120_g_at	0.60009	0.0258	-2.70205	-3.38409	-0.595786	RGD1359634	similar to RIKEN cDNA 1700088E04
rc_H33747_at	0.60009	0.0258	2.70187	-3.38435	1.19749
X73371_at	0.60009	0.0259	-2.7007	-3.38609	-0.703432	Fcgr2b	Fc fragment of IgG, low affinity IIb, receptor
rc_AA851223_at	0.60009	0.026	-2.69754	-3.39079	-0.923782	Eno3	enolase 3
D88890_at	0.60009	0.0261	2.69554	-3.39377	0.613917	Acot7	acyl-CoA thioesterase 7
X01118_at	0.60009	0.0261	2.6945	-3.39531	1.47085	Nppa	natriuretic peptide A
rc_AA859768_at	0.60009	0.0262	-2.69232	-3.39856	-0.720739	Mcm5	minichromosome maintenance complex component 5
D89983_at	0.60009	0.0263	-2.69068	-3.401	-0.610166	Azin1	antizyme inhibitor 1
U14647_g_at	0.60009	0.0263	-2.68988	-3.40218	-0.598699	Casp1	caspase 1
X89705cds_at	0.60009	0.0264	-2.68858	-3.40412	-0.485968	Olr1606	olfactory receptor 1606
rc_AA892314_at	0.60009	0.0264	2.68789	-3.40514	0.451194	Idh1	isocitrate dehydrogenase (NADP(+)) 1, cytosolic
rc_AA800025_g_at	0.60024	0.0265	2.6861	-3.40781	0.456219	Neurl2	neuralized E3 ubiquitin protein ligase 2
rc_AA875198_at	0.60361	0.0267	-2.68095	-3.41546	-0.796064	Ispd	isoprenoid synthase domain containing
X70141_r_at	0.60391	0.0268	2.67891	-3.41849	0.833168	Ache	acetylcholinesterase
rc_AA866369_at	0.60391	0.0268	-2.67741	-3.42073	-0.917754
rc_AA957003_at	0.60479	0.027	2.67346	-3.42659	1.06474	S100a8	S100 calcium binding protein A8
X02309_at	0.60479	0.027	2.67327	-3.42687	1.61979	Lipf	lipase F, gastric type
AB011530_at	0.60507	0.0272	-2.66908	-3.43311	-0.540027	Slit1	slit guidance ligand 1
X59737mRNA_at	0.60507	0.0272	-2.66797	-3.43475	-0.609229	Ckmt1b	creatine kinase, mitochondrial 1B
rc_AA946503_at	0.60507	0.0273	-2.66659	-3.43681	-0.582616	Lcn2	lipocalin 2
M33201_at	0.60507	0.0273	-2.66657	-3.43684	-1.46619	Sftpa1	surfactant protein A1
rc_AA893158_at	0.60507	0.0274	2.664	-3.44066	0.708385	Anxa7	annexin A7
X62323_at	0.60507	0.0275	2.66228	-3.44322	0.720853	Tcf3	transcription factor 3
U07971_at	0.60507	0.0276	-2.65933	-3.4476	-0.505896	Gatm	glycine amidinotransferase
rc_AI102562_at	0.60507	0.0277	-2.65806	-3.4495	-0.732588	Mt1f///Ttr///Mt1	metallothionein 1F///transthyretin///metallothionein 1
AJ222813_s_at	0.60507	0.0278	-2.65607	-3.45245	-1.19697	Il18	interleukin 18
rc_AI230712_at	0.60507	0.0278	-2.65535	-3.45352	-0.824637	Pcsk6	proprotein convertase subtilisin/kexin type 6
rc_AA799515_at	0.60507	0.0278	-2.65414	-3.45532	-0.456399	Wsb2	WD repeat and SOCS box-containing 2
M18528cds_f_at	0.60507	0.028	-2.65124	-3.45963	-0.421495	Igkc	immunoglobulin kappa constant
U03734_at	0.60507	0.028	-2.65101	-3.45997	-0.519817	LOC102556346///Ace	angiotensin-converting enzyme-like///angiotensin I converting enzyme
D45252_s_at	0.60507	0.0281	-2.64918	-3.4627	-0.532049	Lss	lanosterol synthase (2,3-oxidosqualene-lanosterol cyclase)
rc_AA894027_at	0.60507	0.0281	2.64769	-3.46491	0.991723
rc_AA893753_at	0.60507	0.0282	-2.64659	-3.46654	-0.622532	Nvl	nuclear VCP-like
rc_AA893000_at	0.60507	0.0282	2.64633	-3.46693	0.423582	Vwa8	von Willebrand factor A domain containing 8
rc_AA893059_at	0.60604	0.0283	2.64378	-3.47071	0.468284	Ctps2	CTP synthase 2
AF009603_at	0.60653	0.0284	-2.64074	-3.47524	-0.75962	Sh3gl2	SH3 domain-containing GRB2-like 2
rc_AI639326_g_at	0.60653	0.0285	-2.64021	-3.47602	-1.24916	Wdr62	WD repeat domain 62
rc_AA859757_at	0.60658	0.0286	-2.63837	-3.47876	-0.571911
rc_AI639306_at	0.60658	0.0286	-2.63713	-3.4806	-0.640189
M94454_at	0.61395	0.029	-2.62801	-3.49415	-0.487346	Map3k8	mitogen-activated protein kinase kinase kinase 8
S56679_s_at	0.61489	0.0292	-2.62449	-3.49939	-0.577313	Gria1	glutamate ionotropic receptor AMPA type subunit 1
M11794cds#2_f_at	0.61489	0.0293	-2.62308	-3.50149	-0.707713	Mt1f///Ttr///Mt1	metallothionein 1F///transthyretin///metallothionein 1
X05034_at	0.61489	0.0293	-2.6223	-3.50264	-1.35861	Psbpc2	prostatic steroid-binding protein C2
rc_AI144709_s_at	0.61489	0.0294	-2.6206	-3.50517	-1.18183	Rgs8	regulator of G-protein signaling 8
D49494UTR#1_g_at	0.61489	0.0294	-2.61931	-3.50708	-0.685769	Gdf10	growth differentiation factor 10
rc_AI639181_at	0.61489	0.0296	-2.61643	-3.51137	-0.694208
rc_AA891107_at	0.61489	0.0296	2.61533	-3.513	0.456634	Nudt4	nudix hydrolase 4
M23887_at	0.61489	0.0296	-2.61507	-3.51338	-0.864697
D16443_at	0.6169	0.0299	-2.60979	-3.52123	-0.617392	Ptger3	prostaglandin E receptor 3
rc_AA894188_at	0.6169	0.0299	2.60839	-3.52332	0.386434	Kctd20	potassium channel tetramerization domain containing 20
E00775cds_s_at	0.6169	0.03	2.60809	-3.52376	1.40434	Nppa	natriuretic peptide A
rc_AI144926_s_at	0.6169	0.0301	2.60563	-3.52742	0.899713	Dlg1	discs large MAGUK scaffold protein 1
rc_AI171796_at	0.6169	0.0302	2.60361	-3.53042	0.743064	Capn6	calpain 6
rc_AI639028_at	0.6169	0.0302	-2.60351	-3.53057	-0.772253
L32601_s_at	0.6169	0.0303	-2.60024	-3.53543	-0.472763	Akr1c3	aldo-keto reductase family 1, member C3
L25387_g_at	0.6169	0.0304	2.59877	-3.53761	0.604919	Pfkp	phosphofructokinase, platelet
rc_AI102838_s_at	0.6169	0.0304	-2.59839	-3.53817	-0.696186	Ivd	isovaleryl-CoA dehydrogenase
Z17319_at	0.6169	0.0304	-2.59815	-3.53853	-0.546387	Pgam2	phosphoglycerate mutase 2
rc_AA859581_at	0.6169	0.0305	-2.59646	-3.54105	-0.610203	Crispld2	cysteine-rich secretory protein LCCL domain containing 2
U04738_at	0.6169	0.0306	-2.59429	-3.54426	-0.599983	Sstr4	somatostatin receptor 4
X62952_at	0.6169	0.0307	-2.59336	-3.54565	-0.516074	Vim	vimentin
X62325cds_r_at	0.6169	0.0307	-2.59259	-3.54678	-1.02776
L32591mRNA_g_at	0.61704	0.0308	-2.59102	-3.54912	-0.482292	Gadd45a	growth arrest and DNA-damage-inducible, alpha
AB006607_g_at	0.61745	0.031	2.58723	-3.55476	0.503793	Chkb	choline kinase beta
U48247_at	0.61745	0.0311	2.58472	-3.55848	0.558651	Pdlim5	PDZ and LIM domain 5
L05557cds_g_at	0.61745	0.0312	-2.58265	-3.56155	-0.612375	Atp2b2	ATPase plasma membrane Ca2+ transporting 2
rc_AI639144_at	0.61745	0.0312	-2.58172	-3.56294	-1.26431
rc_AI639070_at	0.61745	0.0313	-2.58077	-3.56435	-1.08674
rc_AI104388_at	0.61745	0.0313	-2.58076	-3.56436	-0.456795	Aurkaip1	aurora kinase A interacting protein 1
AF016179_at	0.61745	0.0313	-2.58014	-3.56528	-1.74748	LOC100910563///Vom2r78///Vom2r32	vomeronasal type-2 receptor 26-like///vomeronasal 2 receptor, 78///vomeronasal 2 receptor, 32
Y11489cds_at	0.61745	0.0314	-2.57816	-3.56822	-0.79338	Adam5	a disintegrin and metallopeptidase domain 5
U91561_g_at	0.61745	0.0314	-2.57784	-3.5687	-0.493592	Pnpo	pyridoxamine 5'-phosphate oxidase
U31352_at	0.61747	0.0315	-2.57643	-3.5708	-0.571383	Lss	lanosterol synthase (2,3-oxidosqualene-lanosterol cyclase)
AB003726_at	0.61917	0.0317	-2.57274	-3.57628	-0.542632	Homer1	homer scaffolding protein 1
D12768_at	0.61917	0.0317	2.5719	-3.57752	1.30711	Sp1	Sp1 transcription factor
L02842_at	0.62087	0.0319	-2.56879	-3.58214	-0.547115	Fshr	follicle stimulating hormone receptor
J00758_s_at	0.6274	0.0323	-2.56074	-3.5941	-1.46465	Klk1b3	kallikrein 1-related peptidase B3
rc_AI102079_at	0.6274	0.0324	-2.55945	-3.59601	-0.4015	Stxbp1	syntaxin binding protein 1
X60767mRNA_s_at	0.6274	0.0325	-2.55744	-3.59899	-1.29416	Cdk1	cyclin-dependent kinase 1
rc_AA894167_at	0.6274	0.0326	-2.55596	-3.60119	-1.10613	Lpar2	lysophosphatidic acid receptor 2
rc_AA891650_at	0.6274	0.0326	-2.55505	-3.60254	-0.78412
D14819_g_at	0.6274	0.0327	-2.55268	-3.60606	-1.04256	Hpcal4	hippocalcin-like 4
AF054826_at	0.6274	0.0327	2.55256	-3.60623	0.664078	Vamp5	vesicle-associated membrane protein 5
M37942exon#2-3_s_at	0.62875	0.0331	2.54522	-3.61713	1.23614	Ampd1	adenosine monophosphate deaminase 1
U16245_at	0.62875	0.0331	-2.54486	-3.61767	-0.459899	Aqp5	aquaporin 5
M13979_at	0.62875	0.0332	-2.54351	-3.61968	-1.2005	Slc2a1	solute carrier family 2 member 1
rc_AI639415_at	0.62875	0.0334	-2.53934	-3.62587	-0.572669	Krt14	keratin 14
rc_AA891669_at	0.62875	0.0334	2.53901	-3.62634	0.957956	Rab11b	RAB11B, member RAS oncogene family
rc_AI639067_at	0.62875	0.0335	-2.5375	-3.62859	-0.730713
U07619_at	0.62875	0.0336	-2.53698	-3.62937	-0.656678	F3	coagulation factor III, tissue factor
AF037272_at	0.62875	0.0336	-2.53628	-3.6304	-0.563644	Wfdc1	WAP four-disulfide core domain 1
AJ223083_at	0.62875	0.0336	2.53609	-3.63068	0.541655	Rxrg	retinoid X receptor gamma
rc_AI138143_at	0.62875	0.0336	2.53609	-3.63068	1.26701	Gstt2	glutathione S-transferase, theta 2
rc_AA874794_at	0.62875	0.0337	2.53368	-3.63426	0.621176	Bex3	brain expressed X-linked 3
U92803_at	0.62875	0.0337	-2.53363	-3.63433	-0.878741	Ackr2	atypical chemokine receptor 2
M58169_i_at	0.62875	0.0337	2.53333	-3.63478	1.87385	P22k15	cystatin related protein 2
rc_H31550_at	0.62875	0.0338	-2.5321	-3.6366	-0.939321
rc_AI233219_at	0.62875	0.0339	2.53102	-3.63821	0.626203	Esm1	endothelial cell-specific molecule 1
rc_AA891864_at	0.62992	0.0341	2.52624	-3.64529	0.42476	Agtpbp1	ATP/GTP binding protein 1
rc_AA891054_at	0.62992	0.0342	2.5243	-3.64817	1.38937
U36785_at	0.62992	0.0343	2.52401	-3.6486	0.916696	Vom1r103///V1ra14///Vom1r105	vomeronasal 1 receptor 103///vomeronasal 1 receptor A14///vomeronasal 1 receptor 105
rc_AA892395_s_at	0.62992	0.0343	-2.5226	-3.6507	-0.822342	Aldob	aldolase, fructose-bisphosphate B
rc_AA894332_at	0.62992	0.0345	2.51861	-3.65661	0.591376
Y17164UTR#1_at	0.62992	0.0346	2.51739	-3.65843	0.754171
AF028603_s_at	0.62992	0.0347	-2.51624	-3.66013	-1.04156	P2rx2	purinergic receptor P2X 2
rc_AA799812_at	0.62992	0.0347	-2.51538	-3.6614	-0.437124	Ptpn3	protein tyrosine phosphatase, non-receptor type 3
rc_AA800190_at	0.62992	0.0348	2.51482	-3.66224	0.499155	Pygb	phosphorylase, glycogen; brain
rc_AI639091_at	0.62992	0.0348	-2.51402	-3.66342	-1.70482
AJ002556_s_at	0.62992	0.0348	-2.51383	-3.6637	-0.60885	Map6	microtubule-associated protein 6
L25785_at	0.62992	0.0349	-2.51186	-3.66663	-0.662328	Tsc22d1	TSC22 domain family, member 1
S69329_g_at	0.62992	0.035	-2.50991	-3.66952	-0.476951	Isl1	ISL LIM homeobox 1
D12516_at	0.62992	0.0351	2.50924	-3.67051	0.655168	Hes5	hes family bHLH transcription factor 5
U67140_g_at	0.62992	0.0351	-2.50817	-3.67209	-0.648848	Dlgap4	DLG associated protein 4
X04229cds_s_at	0.62992	0.0352	2.50643	-3.67467	0.721357	Gstm1	glutathione S-transferase mu 1
rc_AI171959_at	0.62992	0.0353	-2.50573	-3.67572	-1.01021	Neu2	neuraminidase 2
L35771_at	0.62992	0.0354	2.50258	-3.68038	0.421996	Kcnj5	potassium voltage-gated channel subfamily J member 5
H32189_s_at	0.62992	0.0355	2.50165	-3.68176	0.681585	Gstm1	glutathione S-transferase mu 1
D38494_at	0.62992	0.0355	-2.50122	-3.6824	-0.90137	Gabrr2	gamma-aminobutyric acid type A receptor rho 2 subunit
rc_AA866435_at	0.62992	0.0356	-2.50005	-3.68413	-1.03609
rc_AA875041_at	0.62992	0.0356	2.49989	-3.68437	1.16227	Lzts1	leucine zipper, putative tumor suppressor 1
rc_H33560_at	0.62992	0.0356	2.49949	-3.68496	0.9627	Skida1	SKI/DACH domain containing 1
rc_AI178207_at	0.62992	0.0357	2.4975	-3.68791	0.473191	Rps21-ps1///Rps21	ribosomal protein S21, pseudogene 1///ribosomal protein S21
AF097723_s_at	0.62992	0.0358	-2.49549	-3.69088	-0.553939	Cpq	carboxypeptidase Q
rc_AA799450_at	0.62992	0.0359	-2.49521	-3.6913	-0.584567
rc_H33619_at	0.62992	0.0359	2.49507	-3.69151	0.850501	Arrdc4	arrestin domain containing 4
J03786_s_at	0.63023	0.036	-2.49352	-3.69381	-0.467335	LOC102552121///Cyp2c12	uncharacterized LOC102552121///cytochrome P450, family 2, subfamily c, polypeptide 12
U25808_at	0.63316	0.0362	-2.48936	-3.69997	-0.441739	Kap	kidney androgen regulated protein
rc_AI639431_at	0.63372	0.0363	-2.48725	-3.70309	-0.504871	Psip1	PC4 and SFRS1 interacting protein 1
D31854_s_at	0.63372	0.0364	-2.48604	-3.7049	-0.612745	Pcsk6	proprotein convertase subtilisin/kexin type 6
Z15123exon#5_s_at	0.63372	0.0364	2.48507	-3.70633	0.472034	Amd1	adenosylmethionine decarboxylase 1
rc_AI009405_s_at	0.63443	0.0366	2.48313	-3.70921	0.924233	Igfbp3	insulin-like growth factor binding protein 3
AJ012603UTR#1_g_at	0.63487	0.0367	-2.48058	-3.71298	-0.431623	Adam17	ADAM metallopeptidase domain 17
rc_AA875630_at	0.63487	0.0368	2.47936	-3.71479	0.360945	Phf20	PHD finger protein 20
rc_AA859827_at	0.63487	0.0368	-2.479	-3.71532	-0.813548	Uck2	uridine-cytidine kinase 2
Y00766_g_at	0.63505	0.0369	-2.4766	-3.71887	-0.667714	Scn3a	sodium voltage-gated channel alpha subunit 3
L22558_at	0.63505	0.037	2.47568	-3.72024	1.60438	Htr7	5-hydroxytryptamine (serotonin) receptor 7, adenylate cyclase-coupled
E00698cds_s_at	0.63505	0.037	2.47513	-3.72105	1.17443	Nppa	natriuretic peptide A
rc_AA964379_s_at	0.6382	0.0373	-2.47081	-3.72746	-0.499754	Ap2b1	adaptor-related protein complex 2, beta 1 subunit
rc_AA924591_at	0.63859	0.0374	-2.4685	-3.73088	-1.34623	Cyp4a3	cytochrome P450, family 4, subfamily a, polypeptide 3
U94322_s_at	0.63859	0.0374	-2.46799	-3.73163	-0.45035	Galr2	galanin receptor 2
S81497_s_at	0.6394	0.0376	2.46598	-3.7346	0.517491	Lipa	lipase A, lysosomal acid type
rc_AA799326_s_at	0.64038	0.0377	2.46304	-3.73895	0.901912	LOC100365047///RGD1565355///Cd36	scavenger receptor class B, member 2-like///similar to fatty acid translocase/CD36///CD36 molecule
M31837_at	0.64038	0.0379	2.46059	-3.74258	0.697611	Igfbp3	insulin-like growth factor binding protein 3
M81855_at	0.64038	0.0379	-2.46019	-3.74317	-0.841049	Abcb1b	ATP-binding cassette, subfamily B (MDR/TAP), member 1B
M19359mRNA#2_at	0.64038	0.0379	-2.46011	-3.7433	-0.842343	Crygb	crystallin, gamma B
AB004559_at	0.64038	0.038	-2.45885	-3.74515	-1.02314	Slc22a6	solute carrier family 22 member 6
M61875_s_at	0.64038	0.0382	-2.45564	-3.74991	-0.563432	Cd44	CD44 molecule (Indian blood group)
rc_AA800017_at	0.64038	0.0383	-2.45375	-3.7527	-0.444818	RGD1309188	similar to hypothetical protein BC011833
rc_AA875665_g_at	0.64038	0.0383	-2.45367	-3.75282	-0.841242	Rcn3	reticulocalbin 3
D43778exon#3_s_at	0.64038	0.0383	-2.45334	-3.75331	-0.536286	Agtr2	angiotensin II receptor, type 2
AB008807_at	0.64038	0.0384	-2.45283	-3.75407	-0.548653	Gsto1	glutathione S-transferase omega 1
AF038043_at	0.64038	0.0384	-2.45181	-3.75557	-0.720796	Treh	trehalase
AFFX_Rat_Hexokinase_5_at	0.64047	0.0385	2.45053	-3.75746	0.477787	Hk1	hexokinase 1
V01235_at	0.64321	0.0387	-2.44667	-3.76318	-1.05421	Fabp1	fatty acid binding protein 1
AF035951_at	0.64924	0.0392	-2.43914	-3.77431	-0.639137	Kifc1	kinesin family member C1
D43623_g_at	0.64924	0.0393	2.43797	-3.77605	0.356105	Cpt1b	carnitine palmitoyltransferase 1B
rc_AA859612_i_at	0.64924	0.0393	-2.43728	-3.77707	-1.8575
M77245_at	0.65489	0.0398	-2.43032	-3.78735	-0.517224	Ap1b1	adaptor-related protein complex 1, beta 1 subunit
S77867_at	0.65489	0.04	-2.42736	-3.79173	-0.547813	Prlhr	prolactin releasing hormone receptor
M15644_at	0.65489	0.04	-2.42591	-3.79388	-0.561337	Omp	olfactory marker protein
U75411cds_at	0.65489	0.0402	-2.42333	-3.79768	-1.51244
rc_AA893184_at	0.65489	0.0402	-2.42302	-3.79815	-0.416411	Pdhx	pyruvate dehydrogenase complex, component X
D10655_g_at	0.65489	0.0404	-2.41996	-3.80266	-0.435377	Dlat	dihydrolipoamide S-acetyltransferase
S74898_s_at	0.65489	0.0405	2.41924	-3.80372	0.612589	Ptgfr	prostaglandin F receptor
S64044_s_at	0.65489	0.0405	-2.4192	-3.80379	-0.623218	Pgr	progesterone receptor
rc_AA800169_at	0.65489	0.0405	-2.41902	-3.80406	-0.453917	Tmem69	transmembrane protein 69
D43623_at	0.65489	0.0406	2.41663	-3.80758	0.462737	Cpt1b	carnitine palmitoyltransferase 1B
AB015724_g_at	0.65489	0.0407	-2.41631	-3.80806	-0.526721	Mecr	mitochondrial trans-2-enoyl-CoA reductase
rc_AI228025_s_at	0.65489	0.0407	2.4163	-3.80808	1.361	Calcrl	calcitonin receptor-like
rc_AI639445_at	0.65489	0.0407	2.41502	-3.80996	0.6746	Krt31///Krt33b///Krt34///Krt33a	keratin 31///keratin 33B///keratin 34///keratin 33A
rc_AI638946_at	0.65489	0.0408	-2.41372	-3.81187	-1.65797
L03294_g_at	0.65489	0.0408	-2.41367	-3.81195	-0.614745	Lpl	lipoprotein lipase
U88958_at	0.65489	0.0409	-2.41329	-3.81252	-0.874579	Nrn1	neuritin 1
rc_AI638962_at	0.65601	0.0412	-2.40864	-3.81939	-1.50792
AB015724_at	0.65601	0.0412	-2.408	-3.82033	-0.563398	Mecr	mitochondrial trans-2-enoyl-CoA reductase
AF055286_at	0.65601	0.0413	2.40637	-3.82274	0.638398	Slc22a3	solute carrier family 22 member 3
AF020758_g_at	0.65601	0.0413	-2.40592	-3.8234	-1.45295	P2rx2	purinergic receptor P2X 2
AB019693_at	0.65601	0.0414	-2.4058	-3.82358	-1.83218	Glyatl2	glycine-N-acyltransferase-like 2
rc_AI639118_at	0.65601	0.0414	-2.4054	-3.82417	-0.731524	Cadps2	calcium dependent secretion activator 2
X15546cds_s_at	0.65863	0.0417	2.39987	-3.83233	0.684979	Si	sucrase-isomaltase (alpha-glucosidase)
M99221_s_at	0.65863	0.0418	-2.39943	-3.83299	-0.884909	Cacna1d	calcium voltage-gated channel subunit alpha1 D
rc_AI639195_i_at	0.65863	0.0418	-2.39837	-3.83455	-1.28894
K01231_f_at	0.65863	0.0419	-2.39808	-3.83497	-1.65438	Afp	alpha-fetoprotein
rc_AA892754_at	0.65863	0.0419	2.39727	-3.83616	0.561914
AF000900_g_at	0.65935	0.0421	-2.39523	-3.83918	-1.29119	Nup58	nucleoporin 58
M30691_at	0.65935	0.0421	2.39405	-3.84091	0.828858	LOC100911104///Ly6c	lymphocyte antigen 6B-like///Ly6-C antigen
U67777_at	0.65935	0.0422	-2.39324	-3.84212	-0.627507	Neurog1	neurogenin 1
X13044_g_at	0.66058	0.0423	-2.39095	-3.84549	-0.515045	Cd74	CD74 molecule
X73411mRNA_s_at	0.66196	0.0425	2.38853	-3.84906	0.548925	LOC688682///Snurf///Snrpn	similar to small nuclear ribonucleoparticle-associated protein///SNRPN upstream reading frame///small nuclear ribonucleoprotein polypeptide N
AF091563_i_at	0.66263	0.0426	-2.38679	-3.85164	-0.545037	Olr1687	olfactory receptor 1687
rc_AA866290_at	0.66295	0.0427	-2.38537	-3.85372	-0.950377	Nrk	Nik related kinase
M27886exon_g_at	0.66321	0.043	-2.38137	-3.85962	-0.732683	Pfkfb1	6-phosphofructo-2-kinase/fructose-2,6-biphosphatase 1
rc_AI232087_at	0.66321	0.0431	-2.37996	-3.86171	-1.52476	Hao2	hydroxyacid oxidase 2
rc_AI639014_at	0.66321	0.0434	2.37492	-3.86913	0.393395	Gkn1	gastrokine 1
S61948_s_at	0.66321	0.0435	2.37406	-3.87039	0.511674	Myh11	myosin heavy chain 11
E03229cds_s_at	0.66321	0.0435	-2.37365	-3.87099	-0.446357	Cdo1	cysteine dioxygenase type 1
AF037071_at	0.66321	0.0436	2.37283	-3.87221	0.709157	Nos1ap	nitric oxide synthase 1 adaptor protein
rc_AA891803_at	0.66321	0.0436	2.37259	-3.87257	0.496005	Nicn1	nicolin 1
X57514_at	0.66321	0.0436	-2.37242	-3.87281	-0.539561	Gabrg1	gamma-aminobutyric acid type A receptor gamma 1 subunit
AB007689_at	0.66321	0.0437	-2.37101	-3.87489	-0.540956	Homer2	homer scaffolding protein 2
rc_AA800708_at	0.66321	0.0437	2.37085	-3.87513	0.420734	Zfp697	zinc finger protein 697
M83107_at	0.66321	0.0438	2.36949	-3.87713	0.639702	Tagln	transgelin
U92289_at	0.66321	0.0438	-2.36924	-3.8775	-0.88464	Ptgdr///Ptgdrl	prostaglandin D2 receptor-like///prostaglandin D2 receptor
D17310_s_at	0.66321	0.0439	-2.36793	-3.87943	-0.660193	Akr1c14	aldo-keto reductase family 1, member C14
M30312cds_s_at	0.66321	0.0439	-2.36784	-3.87956	-0.581027	Kcna3	potassium voltage-gated channel subfamily A member 3
rc_AA875407_at	0.66321	0.0439	-2.36782	-3.8796	-1.09694
rc_AA799427_at	0.66321	0.044	-2.36689	-3.88096	-0.749298	Aaed1	AhpC/TSA antioxidant enzyme domain containing 1
U25148_at	0.66321	0.0441	-2.36563	-3.88281	-0.413034	Myo1a	myosin IA
rc_AA894004_at	0.66321	0.0442	-2.36375	-3.88558	-0.44877	Capg	capping actin protein, gelsolin like
rc_H31144_g_at	0.66321	0.0442	2.36335	-3.88617	0.377455	Tnk2	tyrosine kinase, non-receptor, 2
rc_AA859926_at	0.66321	0.0443	-2.36247	-3.88747	-1.13466
AJ001929_s_at	0.66321	0.0444	-2.36076	-3.88999	-0.377091	Calu	calumenin
X13933_s_at	0.66321	0.0445	-2.36007	-3.89101	-0.508899	Calm2///Calm3///Calm1	calmodulin 2///calmodulin 3///calmodulin 1
rc_AA892871_at	0.66321	0.0447	-2.3571	-3.89538	-0.746821	LOC102556170	uncharacterized LOC102556170
rc_AA894210_at	0.66321	0.0447	-2.35686	-3.89573	-1.6186
rc_AI235576_s_at	0.66321	0.0447	2.35647	-3.89631	0.75629	LOC100911154///Hsd3b3///Hsd3b1///Hsd3b6	3 beta-hydroxysteroid dehydrogenase/Delta 5-->4-isomerase type 4-like///hydroxy-delta-5-steroid dehydrogenase, 3 beta- and steroid delta-isomerase 3///hydroxy-delta-5-steroid dehydrogenase, 3 beta- and steroid delta-isomerase 1///hydroxy-delta-5-steroid dehydrogenase, 3 beta- and steroid delta-isomerase 6
AA685376_f_at	0.66321	0.0448	-2.35587	-3.89718	-0.548236	Ndufa4l2	NDUFA4, mitochondrial complex associated like 2
S64924mRNA_at	0.66321	0.0449	-2.35351	-3.90066	-0.916581	Gfy	golgi-associated, olfactory signaling regulator
rc_AI176461_s_at	0.66321	0.0449	2.35347	-3.90073	0.556925	Glg1	golgi glycoprotein 1
V01227_s_at	0.66321	0.0451	-2.35082	-3.90463	-0.561322	LOC100910937///Tuba1b///Tuba1a	tubulin alpha-1 chain-like///tubulin, alpha 1B///tubulin, alpha 1A
rc_AA799883_at	0.66321	0.0452	2.35059	-3.90497	0.572394
rc_AA891884_at	0.66321	0.0452	2.35055	-3.90502	1.15999
rc_AA893192_at	0.66321	0.0452	-2.34968	-3.90631	-0.46401	Kcnj15	potassium voltage-gated channel subfamily J member 15
rc_AA892582_s_at	0.66321	0.0452	2.34964	-3.90636	0.436536	LOC100910370///LOC100360117///RGD1561333///Rpl8	60S ribosomal protein L8-like///ribosomal protein L8-like///similar to 60S ribosomal protein L8///ribosomal protein L8
AF017637_at	0.66366	0.0454	-2.34775	-3.90915	-0.764765	Cpz	carboxypeptidase Z
X15013cds_g_at	0.66366	0.0454	2.34689	-3.91041	0.455081	LOC100912819///LOC100912746///LOC100911966///LOC100910109///LOC100361311///LOC684838///LOC680161///RGD1563045///RGD1562409///RGD1562953///RGD1560194///LOC305779///Rpl7a	60S ribosomal protein L7a-like///60S ribosomal protein L7a-like///60S ribosomal protein L7a-like///60S ribosomal protein L7a-like///ribosomal protein L7a-like///similar to 60S ribosomal protein L7a///similar to 60S ribosomal protein L7a///similar to 60S ribosomal protein L7a///similar to 60S ribosomal protein L7a///similar to Rpl7a protein///similar to 60S ribosomal protein L7a///similar to 60S r…
rc_AI073232_s_at	0.66366	0.0455	-2.3452	-3.91289	-0.603186	Pcsk7	proprotein convertase subtilisin/kexin type 7
AF042714_at	0.66366	0.0456	-2.34505	-3.91311	-0.710878	Nxph4	neurexophilin 4
AF000901_s_at	0.66475	0.0457	-2.34298	-3.91616	-1.61456	Nup58	nucleoporin 58
L07400_f_at	0.66634	0.0459	-2.34045	-3.91989	-0.61497
rc_AI105137_s_at	0.66859	0.0462	-2.33628	-3.92602	-0.481976	Gstk1	glutathione S-transferase kappa 1
M31229mRNA_s_at	0.66859	0.0462	2.33626	-3.92604	0.816908	Hist1h1d	histone cluster 1, H1d
M36420_s_at	0.67003	0.0464	2.33388	-3.92955	1.31786	Gria3	glutamate ionotropic receptor AMPA type subunit 3
U36773_g_at	0.67065	0.0465	2.33192	-3.93242	0.762464	Gpam	glycerol-3-phosphate acyltransferase, mitochondrial
J04563_at	0.67065	0.0467	2.32949	-3.93599	1.10892	Pde4b	phosphodiesterase 4B
J02649_at	0.67065	0.0468	-2.32826	-3.9378	-0.502922	Atp4a	ATPase H+/K+ transporting alpha subunit
J05087_at	0.67065	0.0468	2.32818	-3.93791	1.07456	Atp2b3	ATPase plasma membrane Ca2+ transporting 3
S75991_at	0.67065	0.0468	2.32817	-3.93794	0.776958	Scn7a	sodium voltage-gated channel alpha subunit 7
D13623_at	0.67131	0.047	-2.32592	-3.94125	-0.443113	Lrrc59	leucine rich repeat containing 59
S81289_i_at	0.67131	0.047	-2.32551	-3.94184	-1.44506
X56420_at	0.67485	0.0474	2.32051	-3.94919	0.605477	Mpg	N-methylpurine-DNA glycosylase
U01245_s_at	0.67485	0.0475	-2.31853	-3.95209	-1.61887	Amelx	amelogenin, X-linked
L36664_s_at	0.67485	0.0476	-2.31768	-3.95335	-0.414033	Ace3///Ace	angiotensin I converting enzyme (peptidyl-dipeptidase A) 3///angiotensin I converting enzyme
rc_AA943102_s_at	0.67485	0.0477	-2.31685	-3.95456	-0.873545	Gch1	GTP cyclohydrolase 1
rc_AI176456_at	0.67485	0.0477	-2.31657	-3.95497	-1.12108	Mt1m///Mt2A	metallothionein 1M///metallothionein 2A
rc_AI235631_at	0.67485	0.0478	-2.31507	-3.95718	-0.71084	Tmem120a	transmembrane protein 120A
rc_AI230130_g_at	0.67485	0.0479	-2.31418	-3.95849	-0.495593	Entpd2	ectonucleoside triphosphate diphosphohydrolase 2
U86635_g_at	0.67485	0.0482	2.3097	-3.96505	0.66779	LOC100912430///Gstm5	glutathione S-transferase Mu 5-like///glutathione S-transferase, mu 5
M22340cds#1_s_at	0.67485	0.0483	-2.30844	-3.96691	-0.959047	Hapln1	hyaluronan and proteoglycan link protein 1
D90401_g_at	0.67485	0.0483	-2.30803	-3.96752	-0.393309	Dlst	dihydrolipoamide S-succinyltransferase
rc_AA800602_s_at	0.67485	0.0483	-2.30786	-3.96776	-0.532028	Cx3cl1	C-X3-C motif chemokine ligand 1
X56327cds_s_at	0.67485	0.0483	-2.30783	-3.9678	-0.827061	Hbe2///Hbg1	hemoglobin, epsilon 2///hemoglobin subunit gamma 1
X13044_at	0.67485	0.0484	-2.30739	-3.96845	-0.54423	Cd74	CD74 molecule
rc_AI012275_at	0.67485	0.0484	-2.30659	-3.96963	-0.971258	Serinc5	serine incorporator 5
U79568_s_at	0.67485	0.0485	-2.30615	-3.97027	-1.41913	Scn9a	sodium voltage-gated channel alpha subunit 9
D82363_s_at	0.67485	0.0485	-2.30612	-3.97031	-0.446552	Psen1	presenilin 1
M74223_at	0.67501	0.0486	-2.30498	-3.97199	-0.48707	Vgf	VGF nerve growth factor inducible
rc_AA893242_g_at	0.67594	0.0487	2.30313	-3.9747	0.593982	Acsl1	acyl-CoA synthetase long-chain family member 1
Z11581_at	0.67638	0.0488	-2.30173	-3.97675	-1.06707	Grik5	glutamate ionotropic receptor kainate type subunit 5
rc_H31623_s_at	0.67705	0.0489	2.30012	-3.97912	0.432529	Slk	STE20-like kinase
U20907_at	0.67817	0.0491	-2.29786	-3.98243	-1.19111	Htr4	5-hydroxytryptamine receptor 4
J04636_at	0.67817	0.0492	-2.2971	-3.98354	-1.70849	Chrnb3	cholinergic receptor nicotinic beta 3 subunit
rc_AI639471_f_at	0.68034	0.0494	-2.29412	-3.98791	-1.2886
rc_AA942685_at	0.68096	0.0496	-2.29217	-3.99076	-0.655502	Cdo1	cysteine dioxygenase type 1
L25387_at	0.68096	0.0496	2.29159	-3.99162	0.569527	Pfkp	phosphofructokinase, platelet
rc_AI011179_at	0.68427	0.05	-2.2867	-3.99879	-0.463874	Igbp1	immunoglobulin (CD79A) binding protein 1
S65555_g_at	0.68427	0.05	-2.28659	-3.99895	-0.45851	Gclm	glutamate cysteine ligase, modifier subunit
AF080568_at	0.68534	0.0502	-2.28463	-4.00182	-0.640026	Pcyt2	phosphate cytidylyltransferase 2, ethanolamine
L22339_g_at	0.68804	0.0504	-2.28118	-4.00687	-0.682142	LOC100910235///Sult1c3	sulfotransferase 1C1-like///sulfotransferase family 1C member 3
rc_AA892564_at	0.68934	0.0506	-2.27897	-4.01011	-1.64718
D13122_f_at	0.68934	0.0507	2.27732	-4.01252	0.541374	Atpif1	ATPase inhibitory factor 1
rc_H31955_at	0.68934	0.0508	-2.27682	-4.01326	-0.376554
A03913cds_s_at	0.68934	0.051	-2.27361	-4.01795	-0.433783	Serpine2	serpin family E member 2
rc_AI639491_at	0.68934	0.0511	-2.2725	-4.01958	-1.32988
M36453_at	0.68934	0.0511	-2.27242	-4.01969	-0.592219	Inha	inhibin alpha subunit
U36992_at	0.68934	0.0513	-2.27037	-4.0227	-1.49659	Cyp7b1	cytochrome P450, family 7, subfamily b, polypeptide 1
rc_AA874839_at	0.68934	0.0514	2.26976	-4.02358	0.685035	Dnajc17	DnaJ heat shock protein family (Hsp40) member C17
U61266_at	0.68934	0.0514	2.26946	-4.02402	1.34224	Rock1	Rho-associated coiled-coil containing protein kinase 1
AB001347_s_at	0.68934	0.0515	-2.26843	-4.02553	-0.660659	Sptbn2	spectrin, beta, non-erythrocytic 2
M82855cds_s_at	0.68934	0.0516	2.26744	-4.02697	0.989235	Cyp2c13	cytochrome P450, family 2, subfamily c, polypeptide 13
E04239cds_s_at	0.68934	0.0516	-2.26723	-4.02729	-1.13231	Chka	choline kinase alpha
rc_AI639345_at	0.68934	0.0516	-2.26711	-4.02747	-0.535393
X03894_at	0.68934	0.0516	-2.26629	-4.02866	-1.34072	LOC100909612///Ucp1	mitochondrial brown fat uncoupling protein 1-like///uncoupling protein 1
X59864mRNA_at	0.68934	0.0517	2.26547	-4.02986	1.31116	H19	H19, imprinted maternally expressed transcript (non-protein coding)
X59864mRNA_g_at	0.68934	0.0518	2.26461	-4.03111	0.693216	H19	H19, imprinted maternally expressed transcript (non-protein coding)
K00750exon#2-3_at	0.68956	0.0521	-2.26129	-4.03598	-0.495347	LOC100363502///LOC679794///Cycs	cytochrome c, somatic-like///similar to Cytochrome c, somatic///cytochrome c, somatic
X53724_at	0.68956	0.0521	-2.26116	-4.03617	-0.909132	Ascl2	achaete-scute family bHLH transcription factor 2
U77829mRNA_i_at	0.68956	0.0522	2.25942	-4.03871	0.46469	Gas5	growth arrest specific 5
rc_AI102868_at	0.68956	0.0523	-2.2589	-4.03946	-0.963682	Psat1	phosphoserine aminotransferase 1
rc_AA875620_at	0.68956	0.0523	2.25797	-4.04083	0.460664	LOC102552147///LOC102549726	uncharacterized LOC102552147///uncharacterized LOC102549726
AB011528_g_at	0.68956	0.0525	-2.25607	-4.0436	-0.37746	Celsr3	cadherin, EGF LAG seven-pass G-type receptor 3
D00634_at	0.68956	0.0525	2.2559	-4.04385	0.953758	Adrb1	adrenoceptor beta 1
AB006607_at	0.68956	0.0527	2.25414	-4.04643	0.389927	Chkb	choline kinase beta
rc_AA800549_at	0.68956	0.0527	-2.25373	-4.04703	-0.441631	Ppp1r16b	protein phosphatase 1, regulatory subunit 16B
AB005540_at	0.68956	0.0528	-2.25246	-4.04888	-0.503154	Cdk17	cyclin-dependent kinase 17
D50497_s_at	0.68956	0.0529	-2.25111	-4.05085	-1.06853	Clcn5	chloride voltage-gated channel 5
AF087674_at	0.68956	0.0529	-2.25102	-4.05099	-1.285	Irs2	insulin receptor substrate 2
rc_AA894337_at	0.68956	0.053	2.25027	-4.05208	1.07886
S83279_at	0.68956	0.053	2.25018	-4.05221	0.563266	Hsd17b4	hydroxysteroid (17-beta) dehydrogenase 4
rc_AA943892_at	0.68956	0.0531	-2.24904	-4.05387	-1.01337	Agt	angiotensinogen
M81681_at	0.68956	0.0531	-2.24896	-4.054	-0.791957	Blvra	biliverdin reductase A
D42137exon_s_at	0.68956	0.0532	-2.24826	-4.05501	-0.387326	Anxa5	annexin A5
U04740_at	0.68956	0.0532	2.24754	-4.05607	0.499147	Ptafr	platelet-activating factor receptor
U67995_s_at	0.69029	0.0533	-2.24595	-4.05839	-1.49505	LOC100912469///Scd2	acyl-CoA desaturase 2-like///stearoyl-Coenzyme A desaturase 2
AB003991_at	0.69056	0.0535	2.24377	-4.06158	0.942198	Snap25	synaptosomal-associated protein 25
AF031657mRNA_at	0.69056	0.0536	-2.24308	-4.06259	-0.519064	Zfp94	zinc finger protein 94
rc_AI639448_at	0.69056	0.0536	-2.24294	-4.06279	-1.32511	Aard	alanine and arginine rich domain containing protein
rc_AI639509_at	0.69111	0.0539	-2.23987	-4.06726	-0.589595	Smc2	structural maintenance of chromosomes 2
rc_AI145444_at	0.69111	0.0541	-2.23739	-4.07088	-0.511269	Ppp1r9a	protein phosphatase 1, regulatory subunit 9A
L24207_i_at	0.69111	0.0542	-2.23653	-4.07214	-0.454164	Cyp3a23/3a1	cytochrome P450, family 3, subfamily a, polypeptide 23/polypeptide 1
D31962cds_at	0.69111	0.0542	2.23564	-4.07344	0.57525	Dlc1	DLC1 Rho GTPase activating protein
S57980cds_s_at	0.69111	0.0542	-2.23554	-4.07358	-0.623826	Andpro	androgen regulated protein
AF100470_at	0.69111	0.0544	-2.23401	-4.07581	-0.505231	Serp1	stress-associated endoplasmic reticulum protein 1
rc_AI639479_at	0.69111	0.0546	-2.2315	-4.07948	-1.25229	Akr1c12	aldo-keto reductase family 1, member C12
U57499_at	0.69111	0.0547	-2.23059	-4.08079	-0.489446	Ptpn11	protein tyrosine phosphatase, non-receptor type 11
rc_AA850568_at	0.69111	0.0547	-2.23056	-4.08084	-0.52656	Psat1	phosphoserine aminotransferase 1
X15939_f_at	0.69111	0.0547	2.2305	-4.08094	0.440705	Myh7	myosin, heavy chain 7, cardiac muscle, beta
rc_AA893050_at	0.69111	0.0547	-2.22994	-4.08175	-1.17737	Kif12	kinesin family member 12
rc_AI103838_g_at	0.69111	0.0547	-2.22968	-4.08213	-0.36165	Hspb6	heat shock protein family B (small) member 6
M64785_g_at	0.69111	0.0548	2.22885	-4.08333	0.543381	Avp	arginine vasopressin
M38653_at	0.69111	0.055	-2.2271	-4.08589	-0.57357	Gast	gastrin
rc_AA859549_at	0.69111	0.0551	2.22528	-4.08854	0.912149	Hic2	hypermethylated in cancer 2
rc_AA924198_s_at	0.69111	0.0552	-2.22477	-4.08928	-1.05073	Mvk	mevalonate kinase
Z29072cds_at	0.69111	0.0552	-2.22458	-4.08955	-0.436318
rc_AA800855_at	0.69111	0.0554	-2.22266	-4.09235	-0.43703
X01032_at	0.69111	0.0554	-2.222	-4.09331	-0.449348	Cck	cholecystokinin
AF058791_at	0.69111	0.0557	2.21898	-4.09771	0.418625	Bud31	BUD31 homolog
rc_AA799501_at	0.69111	0.0557	2.21831	-4.0987	0.496983	Rps4x-ps9	ribosomal protein S4, X-linked, pseudogene 9
S77900_at	0.69111	0.0558	2.21724	-4.10025	0.702015	Myl9	myosin light chain 9
X55153mRNA_s_at	0.69111	0.0558	2.21717	-4.10036	0.370653	LOC100911575///LOC100362751///LOC498555///Rplp2	60S acidic ribosomal protein P2-like///ribosomal protein P2-like///similar to 60S acidic ribosomal protein P2///ribosomal protein, large P2
X76453_at	0.69111	0.0559	-2.21673	-4.10099	-0.369564	Pla2g16	phospholipase A2, group XVI
U08290_at	0.69111	0.0559	-2.21672	-4.10101	-0.476738	Nnat	neuronatin
rc_AA891166_at	0.69111	0.0559	-2.21666	-4.1011	-0.937779	Arl10	ADP-ribosylation factor like GTPase 10
D16479_at	0.69111	0.0559	2.21622	-4.10174	0.467384	Hadhb	hydroxyacyl-CoA dehydrogenase/3-ketoacyl-CoA thiolase/enoyl-CoA hydratase (trifunctional protein), beta subunit
rc_AA893493_i_at	0.69111	0.056	2.21567	-4.10254	0.387686	Rpl26	ribosomal protein L26
M13962mRNA#2_at	0.69111	0.056	2.21557	-4.10269	0.8333	Gusb	glucuronidase, beta
rc_AA892294_at	0.69111	0.056	2.21542	-4.10291	1.15502
J05499_at	0.69301	0.0563	-2.21224	-4.10754	-1.84781	Gls2	glutaminase 2
X76452cds_s_at	0.69301	0.0563	2.21193	-4.10799	1.00912	Atp2b4	ATPase plasma membrane Ca2+ transporting 4
X07729exon#5_s_at	0.69449	0.0566	2.20902	-4.11222	1.06468	Eno2	enolase 2, gamma, neuronal
S60054_s_at	0.69449	0.0566	-2.20883	-4.1125	-0.446977	Ren	renin
AF000144_at	0.69674	0.057	2.20451	-4.11879	0.672781	Fgfr1	Fibroblast growth factor receptor 1
X04139_s_at	0.69674	0.057	-2.2043	-4.11908	-0.623529	Prkcb	protein kinase C, beta
M19647_f_at	0.69674	0.0571	-2.20342	-4.12036	-0.667315	Klk1	kallikrein 1
AB015042_s_at	0.69674	0.0571	-2.2033	-4.12055	-0.504819	Dbn1	drebrin 1
U04808_at	0.69754	0.0572	-2.20171	-4.12286	-0.536626	Cx3cr1	C-X3-C motif chemokine receptor 1
rc_AI639428_at	0.69921	0.0575	-2.19933	-4.12632	-1.35294	Tg	thyroglobulin
U60063_at	0.70042	0.0576	2.19737	-4.12916	0.832543	Aldh1a2	aldehyde dehydrogenase 1 family, member A2
rc_AA800684_at	0.70186	0.0579	2.19441	-4.13347	0.389299	Lck	LCK proto-oncogene, Src family tyrosine kinase
rc_AI237884_s_at	0.70186	0.0579	-2.19434	-4.13356	-0.709678	Afp	alpha-fetoprotein
X14319cds_at	0.70224	0.058	-2.19314	-4.13531	-1.01451	Tcrb	T-cell receptor beta chain
rc_AA892506_at	0.70298	0.0582	2.19161	-4.13753	1.26702	Coro1a	coronin 1A
rc_AI228548_at	0.70512	0.0584	2.18883	-4.14156	0.523198	S100a1	S100 calcium binding protein A1
S73007_g_at	0.70743	0.0587	2.18591	-4.14581	1.3135	Snca	synuclein alpha
X51536cds_at	0.70748	0.0588	2.185	-4.14712	0.439502	Rps3	ribosomal protein S3
U02534_at	0.70748	0.0589	-2.1839	-4.14873	-0.406565	Nos3	nitric oxide synthase 3
U13368_at	0.70748	0.0589	-2.18329	-4.14961	-0.991856	Adra1a	adrenoceptor alpha 1A
AF037072_at	0.70945	0.0592	-2.1802	-4.15409	-0.507848	Car3	carbonic anhydrase 3
Z19552cds_at	0.70945	0.0593	-2.17982	-4.15464	-0.566691	Top2a	topoisomerase (DNA) II alpha
AF064868_g_at	0.70979	0.0594	-2.17867	-4.15632	-1.32349	Begain	brain-enriched guanylate kinase-associated
L27060_at	0.70993	0.0596	2.17629	-4.15977	0.816347	Pde4d	phosphodiesterase 4D
rc_AA893869_g_at	0.70993	0.0599	-2.17325	-4.16418	-0.511585	Mfsd12	major facilitator superfamily domain containing 12
AB012233_at	0.70993	0.0599	2.17324	-4.16419	0.686943	Nfic	nuclear factor I/C
M84488_at	0.70993	0.0599	2.17314	-4.16433	1.6698	LOC100912479///Vcam1	vascular cell adhesion protein 1-like///vascular cell adhesion molecule 1
rc_AA800735_g_at	0.70993	0.0599	2.17313	-4.16435	0.408894	Svil	supervillin
rc_AA926193_at	0.70993	0.06	-2.1722	-4.16569	-0.74898	LOC102551762///RGD1559960///Sult1c2a	uncharacterized LOC102551762///similar to Sulfotransferase K1 (rSULT1C2)///sulfotransferase family, cytosolic, 1C, member 2a
rc_AA875088_at	0.70993	0.06	-2.17164	-4.16651	-0.514838
X70871_at	0.70993	0.0601	-2.1711	-4.1673	-0.359139	Ccng1	cyclin G1
rc_AI175486_at	0.70993	0.0601	2.17089	-4.16759	0.630201	LOC100362830///Rps7	ribosomal protein S7-like///ribosomal protein S7
Z35654_at	0.714	0.0605	-2.16645	-4.17403	-0.489506	Mcf2l	MCF.2 cell line derived transforming sequence-like
X63434_at	0.71756	0.0609	-2.16248	-4.17979	-0.429839	Plau	plasminogen activator, urokinase
AB000517_s_at	0.71877	0.0611	-2.16057	-4.18255	-0.498676	Cds1	CDP-diacylglycerol synthase 1
X13309_at	0.71955	0.0613	-2.15896	-4.18488	-1.34474	Wfdc18	WAP four-disulfide core domain 18
D10354_s_at	0.71955	0.0613	-2.1582	-4.18598	-0.400536	Gpt	glutamic--pyruvic transaminase
rc_AI012030_at	0.71979	0.0615	-2.15671	-4.18813	-0.489337	Mgp	matrix Gla protein
X97477_at	0.71979	0.0615	2.15632	-4.1887	1.12117	Klrb1c	killer cell lectin-like receptor subfamily B member 1C
M33550cds_s_at	0.72011	0.0616	-2.1552	-4.19032	-1.00238	LOC102552121///Cyp2c12	uncharacterized LOC102552121///cytochrome P450, family 2, subfamily c, polypeptide 12
rc_AI639347_at	0.72014	0.0618	-2.15312	-4.19334	-0.477507
M22670cds_at	0.72014	0.0618	-2.15306	-4.19342	-0.499924	LOC100911545///A2m	alpha-2-macroglobulin-like///alpha-2-macroglobulin
rc_AA893206_at	0.72014	0.0619	-2.15267	-4.19398	-0.406372
rc_AA946313_s_at	0.72253	0.0622	-2.14975	-4.1982	-0.582355	Sparc	secreted protein acidic and cysteine rich
X67250_at	0.72422	0.0624	-2.14745	-4.20153	-0.459715	Chn1	chimerin 1
AF045564_g_at	0.72894	0.0629	-2.14239	-4.20884	-0.369844	Ndrg4	NDRG family member 4
X14181cds_r_at	0.72894	0.063	2.1417	-4.20985	0.733626	Rpl18a	ribosomal protein L18A
rc_AA891738_at	0.73	0.0631	-2.13995	-4.21237	-0.374327	Suox	sulfite oxidase
rc_AI011746_at	0.73062	0.0635	-2.13653	-4.21731	-0.599378	Tmem120a	transmembrane protein 120A
U39549_at	0.73062	0.0635	-2.13617	-4.21782	-0.450818	Syngr1	synaptogyrin 1
rc_AA800156_at	0.73062	0.0636	-2.13514	-4.21931	-0.484846	Ercc8	ERCC excision repair 8, CSA ubiquitin ligase complex subunit
X06916_at	0.73062	0.0637	2.13392	-4.22107	0.524625	S100a4	S100 calcium-binding protein A4
rc_H33654_at	0.73062	0.0638	-2.13372	-4.22137	-1.15928
J03959_at	0.73062	0.0638	-2.13303	-4.22236	-1.23493	Uox	urate oxidase
rc_AA875050_at	0.73062	0.0641	2.13024	-4.22639	0.462061	Etnk2	ethanolamine kinase 2
D15069_s_at	0.73062	0.0641	-2.13022	-4.22641	-0.538534	Adm	adrenomedullin
rc_AI639288_at	0.73062	0.0641	-2.13009	-4.22661	-1.1788
AJ011370_g_at	0.73062	0.0642	-2.12936	-4.22765	-0.666661	Htr4	5-hydroxytryptamine receptor 4
D89375_s_at	0.73062	0.0642	-2.12899	-4.22819	-1.12735	Sult1b1	sulfotransferase family 1B member 1
U60416_at	0.73062	0.0643	2.128	-4.22963	0.962281	Myo5b	myosin Vb
AF082126_at	0.73062	0.0644	-2.12747	-4.23038	-1.61081	Ahr	aryl hydrocarbon receptor
X78461_at	0.73062	0.0645	-2.12663	-4.2316	-1	Kcnj12	potassium voltage-gated channel subfamily J member 12
S63167_s_at	0.73062	0.0645	-2.12657	-4.23169	-0.798017	Hsd3b3///Hsd3b1	hydroxy-delta-5-steroid dehydrogenase, 3 beta- and steroid delta-isomerase 3///hydroxy-delta-5-steroid dehydrogenase, 3 beta- and steroid delta-isomerase 1
rc_AI111481_s_at	0.73062	0.0645	2.12608	-4.2324	0.61204	Fmod	fibromodulin
S35751_f_at	0.73062	0.0647	-2.12494	-4.23403	-0.575366	Akr1c14	aldo-keto reductase family 1, member C14
rc_AI013861_at	0.73062	0.0647	-2.12468	-4.2344	-0.589402	Hibadh	3-hydroxyisobutyrate dehydrogenase
rc_AA800513_at	0.73088	0.0648	2.12364	-4.2359	0.331296	Trrap	transformation/transcription domain-associated protein
rc_AI102868_g_at	0.73104	0.0649	-2.1227	-4.23727	-1.71337	Psat1	phosphoserine aminotransferase 1
rc_AI231547_at	0.73257	0.0652	-2.11981	-4.24143	-0.467066	Fkbp4	FK506 binding protein 4
U39044_at	0.73257	0.0652	-2.11977	-4.24149	-0.464163	Dync1i2	dynein cytoplasmic 1 intermediate chain 2
AF087945_at	0.73551	0.0656	2.11577	-4.24724	0.601692	Frmd4b	FERM domain containing 4B
X05341_at	0.73551	0.0657	2.11504	-4.24831	0.451118	Acaa2	acetyl-CoA acyltransferase 2
rc_AI639013_at	0.73551	0.0657	-2.11477	-4.24869	-0.627204
M18527cds_f_at	0.73551	0.0658	-2.11402	-4.24976	-1.02316	Igkc///LOC500180///Igkv28	immunoglobulin kappa constant///similar to IG KAPPA CHAIN V-V REGION K2 PRECURSOR///immunoglobulin kappa chain variable 28 (V28)
D42117_at	0.73834	0.0661	-2.1108	-4.2544	-0.941571	Tnfrsf8	TNF receptor superfamily member 8
X62660mRNA_g_at	0.73853	0.0662	2.10984	-4.25578	0.46491	Gsta4	glutathione S-transferase alpha 4
AF016180_at	0.7388	0.0663	-2.10868	-4.25745	-0.922853	Vom2r40	vomeronasal 2 receptor, 40
X57529cds_s_at	0.7388	0.0666	2.10634	-4.26083	0.355729	LOC100912024///LOC100362298///LOC100360679///Rps18	uncharacterized LOC100912024///ribosomal protein S18-like///ribosomal protein S18-like///ribosomal protein S18
M62763complete_seq_at	0.7388	0.0666	-2.10624	-4.26097	-0.444383	Scp2	sterol carrier protein 2
X02322Poly_A_Site#1_s_at	0.7388	0.0668	-2.10465	-4.26325	-0.436555	Ghrh	growth hormone releasing hormone
rc_AI229497_at	0.7388	0.0669	-2.10372	-4.26459	-0.449906	Ndufb10	NADH:ubiquinone oxidoreductase subunit B10
D78159mRNA_s_at	0.7388	0.0669	-2.10312	-4.26545	-0.67593	Krt4	keratin 4
X17611cds_at	0.7388	0.067	-2.1029	-4.26577	-0.387135	Alpi	alkaline phosphatase, intestinal
S85184_at	0.7388	0.067	-2.10257	-4.26624	-0.573262
AF065433_at	0.7388	0.067	2.10245	-4.26641	0.350374	Bcl2l11	BCL2 like 11
rc_AA891933_at	0.73999	0.0672	-2.10065	-4.26901	-0.32884	Diablo	diablo, IAP-binding mitochondrial protein
D87748_at	0.74005	0.0673	-2.09981	-4.27022	-0.556078	Uncx	UNC homeobox
X05900_at	0.74027	0.0675	-2.09824	-4.27248	-0.528566	Crybb1	crystallin, beta B1
Z36980_g_at	0.74027	0.0675	-2.09804	-4.27275	-0.554935	Ddt	D-dopachrome tautomerase
X14210cds_g_at	0.74123	0.0677	2.09602	-4.27566	0.350403	Rps4x///Rps4x-ps9	ribosomal protein S4, X-linked///ribosomal protein S4, X-linked, pseudogene 9
rc_AA799523_at	0.74123	0.0678	-2.09526	-4.27675	-1.35354	Hnrnpa2b1	heterogeneous nuclear ribonucleoprotein A2/B1
rc_AA892986_at	0.74123	0.0679	2.09407	-4.27847	0.465451	Il33	interleukin 33
M33528_at	0.74123	0.068	2.09273	-4.28038	0.907697	Pdc	phosducin
M32725_s_at	0.74123	0.0681	2.09225	-4.28108	1.20649	Tgm4	transglutaminase 4
rc_AA891255_at	0.74123	0.0682	-2.09171	-4.28185	-0.420886	Heatr5a	HEAT repeat containing 5A
rc_AI639125_at	0.74123	0.0682	-2.09157	-4.28205	-0.908583
AA799336_at	0.74123	0.0683	-2.08997	-4.28435	-0.389406	LOC683884///Ndufab1	similar to Acyl carrier protein, mitochondrial precursor (ACP) (NADH-ubiquinone oxidoreductase 9.6 kDa subunit) (CI-SDAP)///NADH dehydrogenase (ubiquinone) 1, alpha/beta subcomplex, 1
U77918_at	0.74123	0.0688	-2.08611	-4.28989	-0.465603	Psmc3	proteasome 26S subunit, ATPase 3
U36773_at	0.74123	0.0688	2.08544	-4.29086	1.18331	Gpam	glycerol-3-phosphate acyltransferase, mitochondrial
U92802_at	0.74123	0.0688	2.08543	-4.29087	1.474	Gper1	G protein-coupled estrogen receptor 1
rc_AI070026_at	0.74123	0.0688	-2.08529	-4.29106	-0.38635
AF039203UTR#1_at	0.74123	0.069	-2.08348	-4.29366	-0.384657	Crhr1	corticotropin releasing hormone receptor 1
U15764_s_at	0.74123	0.0691	2.08315	-4.29414	0.395207	Myh9///Myh9l1	myosin, heavy chain 9, non-muscle///myosin, heavy chain 9, non-muscle-like 1
rc_AA892132_at	0.74123	0.0691	2.08265	-4.29485	0.344313	Use1	unconventional SNARE in the ER 1
AF009511_at	0.74123	0.0692	-2.08208	-4.29567	-0.560895	Klrk1	killer cell lectin like receptor K1
U77829mRNA_s_at	0.74123	0.0692	2.08195	-4.29586	0.464	Gas5	growth arrest specific 5
rc_AA894264_at	0.74123	0.0693	2.08155	-4.29644	0.492917	Prune2	prune homolog 2
S48325_s_at	0.74123	0.0693	2.0815	-4.29651	0.478704	Cyp2e1	cytochrome P450, family 2, subfamily e, polypeptide 1
AF003008_at	0.74123	0.0693	2.08124	-4.29688	0.989004	Mxi1	MAX interactor 1, dimerization protein
M69055_at	0.74123	0.0695	2.07909	-4.29995	0.458982	Igfbp6	insulin-like growth factor binding protein 6
rc_AI014087_at	0.74123	0.0697	2.07792	-4.30164	0.365442	LOC100361854///LOC100361756///LOC100360508///LOC688948///Rps26	ribosomal protein S26-like///ribosomal protein S26-like///ribosomal protein S26-like///similar to ribosomal protein S26///ribosomal protein S26
rc_AA859589_at	0.74123	0.07	-2.07499	-4.30584	-1.01429	LOC102551567	WAS/WASL-interacting protein family member 3-like
X72758mRNA_at	0.74123	0.07	-2.07494	-4.3059	-0.514467	Cox6a2	cytochrome c oxidase subunit 6A2
rc_AI639533_at	0.74123	0.0702	-2.07343	-4.30807	-0.460711	Fam83f	family with sequence similarity 83, member F
J00741_at	0.74123	0.0702	-2.07288	-4.30886	-0.612552	Igd	immunoglobulin delta heavy chain constant region
M64092_at	0.74123	0.0706	-2.06955	-4.31363	-1.32641	Pkib	protein kinase (cAMP-dependent, catalytic) inhibitor beta
M85301_at	0.74123	0.0706	-2.0695	-4.3137	-1.20191	Slc9a4	solute carrier family 9 member A4
M96626_g_at	0.74123	0.0706	-2.06937	-4.31388	-0.959826	Atp2b3	ATPase plasma membrane Ca2+ transporting 3
J02675_at	0.74123	0.0706	-2.06918	-4.31416	-0.975779	Zg16b	zymogen granule protein 16B
rc_AI639409_at	0.74123	0.0708	-2.06793	-4.31594	-0.435403
U76032_s_at	0.74123	0.0708	2.06721	-4.31699	0.690248	Pde5a	phosphodiesterase 5A
J00739_at	0.74123	0.0709	-2.06705	-4.3172	-0.524139	Gh1	growth hormone 1
rc_AA955554_at	0.74123	0.0709	2.06666	-4.31776	1.53467	Srsf5	serine and arginine rich splicing factor 5
rc_AA943331_s_at	0.74123	0.071	-2.06627	-4.31832	-0.630962	Nras	neuroblastoma RAS viral oncogene homolog
K01932_f_at	0.74123	0.0711	-2.06536	-4.31962	-0.341898	Gsta1	glutathione S-transferase alpha 1
U89529_at	0.74123	0.0712	2.06441	-4.32098	0.559362	Slc27a1	solute carrier family 27 member 1
rc_AA964849_at	0.74123	0.0713	-2.06296	-4.32306	-0.594305	Parp1	poly (ADP-ribose) polymerase 1
rc_AI639407_at	0.74123	0.0713	-2.06296	-4.32306	-1.68489
L19180_at	0.74123	0.0714	2.06272	-4.3234	0.968109	Ptprs	protein tyrosine phosphatase, receptor type, S
J03481mRNA_g_at	0.74123	0.0714	-2.06223	-4.32411	-0.384209	Qdpr	quinoid dihydropteridine reductase
L20821_at	0.74123	0.0715	2.06178	-4.32475	0.435564	Stx4	syntaxin 4
X56546_at	0.74123	0.0715	-2.06114	-4.32566	-0.530206	Hnf1b	HNF1 homeobox B
L01267_at	0.74123	0.0716	-2.06085	-4.32608	-0.453895	Gtf2f2	general transcription factor IIF subunit 2
rc_AA998683_g_at	0.74123	0.0718	-2.05872	-4.32912	-0.359926	Hspb1	heat shock protein family B (small) member 1
rc_AA850138_at	0.74123	0.0718	-2.05849	-4.32945	-0.442951	LOC680329	immunoglobulin lambda-like polypeptide 5-like
D00833_at	0.74123	0.0719	-2.05807	-4.33005	-0.693603	Glra1	glycine receptor, alpha 1
rc_AA875010_at	0.74123	0.0719	2.05751	-4.33085	0.798751
S69874_s_at	0.74123	0.072	-2.05712	-4.33141	-0.344259	Fabp5	fatty acid binding protein 5, epidermal
AB022014_at	0.74123	0.0723	-2.05402	-4.33584	-0.340502	Psmd10	proteasome 26S subunit, non-ATPase 10
U47316_s_at	0.74123	0.0724	-2.05341	-4.33671	-0.345803	Trappc3	trafficking protein particle complex 3
rc_H31922_at	0.74123	0.0724	-2.05335	-4.3368	-0.40077	Ubxn6	UBX domain protein 6
AJ006340_s_at	0.74123	0.0724	-2.05332	-4.33684	-0.486138	Psmd1	proteasome 26S subunit, non-ATPase 1
J04197_i_at	0.74123	0.0725	-2.05294	-4.33739	-1.38825	Pfkfb1	6-phosphofructo-2-kinase/fructose-2,6-biphosphatase 1
U12184_at	0.74123	0.0725	-2.05291	-4.33743	-0.920485	Gpr12	G protein-coupled receptor 12
rc_AI639099_at	0.74123	0.0726	2.05202	-4.3387	0.514283
M10072mRNA_s_at	0.74123	0.0726	2.05181	-4.33899	0.9596	Ptprc	protein tyrosine phosphatase, receptor type, C
rc_AI639049_s_at	0.74123	0.0726	-2.05155	-4.33937	-0.611884	Slc12a4	solute carrier family 12 member 4
K02423cds_s_at	0.74123	0.0727	-2.05128	-4.33976	-0.480359	Myl1	myosin, light chain 1
L21995_s_at	0.74123	0.0727	-2.05092	-4.34027	-0.517654	Mog	myelin oligodendrocyte glycoprotein
J04807mRNA_f_at	0.74123	0.0727	-2.0509	-4.3403	-0.57582	Ins2	insulin 2
AF042713_at	0.74258	0.073	-2.04864	-4.34353	-1.03231	Nxph3	neurexophilin 3
X72914_at	0.74258	0.0732	2.04693	-4.34596	1.35469	Comp	cartilage oligomeric matrix protein
AFFX_Rat_beta-actin_3_at	0.74258	0.0733	-2.04564	-4.34781	-0.380747
Z78279_g_at	0.74258	0.0736	-2.04295	-4.35164	-0.428963	Col1a1	collagen, type I, alpha 1
D28581_at	0.74258	0.0737	2.04263	-4.3521	0.739816	Ptgfr	prostaglandin F receptor
L19998_g_at	0.74258	0.0737	2.0423	-4.35257	0.335328	Sult1a1	sulfotransferase family 1A member 1
X70369_s_at	0.74258	0.0738	-2.04153	-4.35367	-0.408761	Col3a1	collagen type III alpha 1 chain
X16262_s_at	0.74258	0.0738	2.04105	-4.35436	0.474048	Myh11	myosin heavy chain 11
D45240cds_s_at	0.74258	0.0741	-2.03891	-4.35741	-0.315457	RT1-DOa	RT1 class II, locus DOa
X96394_at	0.74258	0.0745	2.03582	-4.36181	0.595687	Abcc1	ATP binding cassette subfamily C member 1
D17445_at	0.74258	0.0745	-2.03579	-4.36186	-0.343474	Ywhah	tyrosine 3-monooxygenase/tryptophan 5-monooxygenase activation protein, eta
M83107_g_at	0.74258	0.0747	2.03408	-4.36429	0.327019	Tagln	transgelin
rc_AI639082_s_at	0.74258	0.0748	-2.03319	-4.36556	-0.746078	Mcm6	minichromosome maintenance complex component 6
L06434_s_at	0.74258	0.0749	2.03238	-4.36672	1.07987	Slc6a17	solute carrier family 6 member 17
J04024_at	0.74258	0.0749	2.03202	-4.36723	0.483586	Atp2a2	ATPase sarcoplasmic/endoplasmic reticulum Ca2+ transporting 2
X54419cds_at	0.74258	0.0749	-2.03164	-4.36777	-0.673516	Il5	interleukin 5
rc_AA800290_at	0.74258	0.075	2.03087	-4.36886	0.397875	Med4	mediator complex subunit 4
rc_AI172476_at	0.74258	0.075	2.0308	-4.36897	1.44882	Klf10	Kruppel-like factor 10
S79903mRNA_at	0.74258	0.0753	-2.02827	-4.37257	-0.333521	Oprm1	opioid receptor, mu 1
S68245_g_at	0.74258	0.0755	-2.02712	-4.3742	-0.41446	Car4	carbonic anhydrase 4
U29174_at	0.74258	0.0757	2.02538	-4.37668	1.09483	Drgx	dorsal root ganglia homeobox
AFFX-DapX-3_at	0.74258	0.0758	-2.02471	-4.37763	-1.37356
U18771_at	0.74258	0.0758	-2.02442	-4.37805	-0.423339	Rab26	RAB26, member RAS oncogene family
rc_H31839_at	0.74258	0.0761	-2.02179	-4.38178	-0.436224	Bak1	BCL2-antagonist/killer 1
S68578_s_at	0.74258	0.0763	-2.02047	-4.38367	-0.510833	Gnrhr	gonadotropin releasing hormone receptor
AF097593_g_at	0.74258	0.0763	2.02013	-4.38414	0.597908	Cdh2	cadherin 2
AF012887_at	0.74258	0.0764	-2.01945	-4.38511	-0.482576	Sycn	syncollin
X53504cds_at	0.74258	0.0765	2.01875	-4.38611	0.478849	LOC102555453///Rpl12///RGD1564883	60S ribosomal protein L12-like///ribosomal protein L12///ribosomal protein L12 pseudogene
rc_AA800794_at	0.74258	0.0766	2.0175	-4.38788	0.378023	Trim32	tripartite motif-containing 32
S68284cds_at	0.74258	0.0767	-2.01707	-4.3885	-0.868228	Pgr	progesterone receptor
J03627_at	0.74258	0.0767	-2.01693	-4.3887	-0.428414	S100a10	S100 calcium binding protein A10
rc_AA875040_at	0.74258	0.0767	2.01661	-4.38915	0.386834	Rhno1	RAD9-HUS1-RAD1 interacting nuclear orphan 1
rc_AI104781_at	0.74258	0.0768	-2.01656	-4.38923	-0.497299	Alox5ap	arachidonate 5-lipoxygenase activating protein
D87839_g_at	0.74258	0.0768	-2.01578	-4.39033	-1.30479	Abat	4-aminobutyrate aminotransferase
AF060116_at	0.74258	0.077	-2.01482	-4.3917	-0.499978	Shank2	SH3 and multiple ankyrin repeat domains 2
Y08355cds#2_at	0.74258	0.077	2.01446	-4.39221	0.355546	Sqstm1	sequestosome 1
AF003835_at	0.74258	0.077	2.01412	-4.39269	0.487926	Idi1	isopentenyl-diphosphate delta isomerase 1
Z11834_at	0.74258	0.0771	-2.01373	-4.39324	-0.50804	Pou3f4	POU class 3 homeobox 4
X07636_at	0.74258	0.0772	2.01289	-4.39444	0.546553	Asgr2	asialoglycoprotein receptor 2
M85193_at	0.74258	0.0772	2.01267	-4.39475	0.636055	Art2b	ADP-ribosyltransferase 2b
rc_AI639307_at	0.74258	0.0773	-2.01211	-4.39555	-0.931952
U03390_at	0.74258	0.0773	2.01202	-4.39567	0.330987	LOC100911540///Rack1	guanine nucleotide-binding protein subunit beta-2-like 1-like///receptor for activated C kinase 1
rc_AI230130_at	0.74258	0.0773	-2.01171	-4.39611	-0.551635	Entpd2	ectonucleoside triphosphate diphosphohydrolase 2
Y11491cds_at	0.74258	0.0774	2.0111	-4.39697	1.02971	Adam4	a disintegrin and metalloprotease domain 4
rc_AA800671_at	0.74258	0.0775	-2.01003	-4.3985	-0.459699	Iqgap2	IQ motif containing GTPase activating protein 2
M27158cds_at	0.74258	0.0776	-2.00987	-4.39873	-0.817426	Kcna5	potassium voltage-gated channel subfamily A member 5
rc_AI072341_at	0.74258	0.0776	-2.00923	-4.39963	-0.595064	Vps33b	VPS33B, late endosome and lysosome associated
AB000362_at	0.74258	0.0777	2.00912	-4.39978	0.558054	Cirbp	cold inducible RNA binding protein
S81497_i_at	0.74258	0.0777	2.00856	-4.40058	0.433663	Lipa	lipase A, lysosomal acid type
D28773_s_at	0.74258	0.0777	-2.00839	-4.40083	-0.999364	Tbxas1	thromboxane A synthase 1
rc_AA892832_at	0.74258	0.0778	-2.00796	-4.40144	-0.413624	Elovl5	ELOVL fatty acid elongase 5
rc_AI171525_at	0.74258	0.0779	2.00696	-4.40285	0.940871	Ptpn11	protein tyrosine phosphatase, non-receptor type 11
rc_AI639313_at	0.74258	0.078	2.00601	-4.4042	0.426881	Kalrn	kalirin, RhoGEF kinase
rc_AA874859_at	0.74258	0.0781	2.00558	-4.40482	1.4756
rc_AA799465_at	0.74258	0.0781	-2.00525	-4.40528	-0.530493
M97656_s_at	0.74258	0.0784	-2.00338	-4.40793	-0.524943	Sstr1	somatostatin receptor 1
rc_AA875126_at	0.74258	0.0784	2.00268	-4.40893	0.573456	LOC102547700	uncharacterized LOC102547700
J02612mRNA_s_at	0.74258	0.0786	-2.00152	-4.41057	-0.558414	Ugt1a5///Ugt1a9///Ugt1a3///Ugt1a2///Ugt1a8///Ugt1a7c///Ugt1a6///Ugt1a1	UDP glucuronosyltransferase family 1 member A5///UDP glucuronosyltransferase family 1 member A9///UDP glycosyltransferase 1 family, polypeptide A3///UDP glucuronosyltransferase 1 family, polypeptide A2///UDP glycosyltransferase 1 family, polypeptide A8///UDP glucuronosyltransferase 1 family, polypeptide A7C///UDP glucuronosyltransferase 1 family, polypeptide A6///UDP glucuronosyltransferase famil…
rc_AI178204_at	0.74258	0.0786	-2.00134	-4.41083	-0.509771
rc_AA892861_at	0.74258	0.0787	-2.00063	-4.41182	-0.53161	RGD1305347	similar to RIKEN cDNA 2610528J11
U09870_at	0.74258	0.0787	2.00042	-4.41212	0.406068	Mvp	major vault protein
U57502cds_at	0.74258	0.0789	1.99899	-4.41416	1.15571	Ptprd	protein tyrosine phosphatase, receptor type, D
U97143_at	0.74258	0.079	-1.99839	-4.41501	-0.37651	Gfra2	GDNF family receptor alpha 2
Y13275_at	0.74258	0.079	-1.99832	-4.41511	-0.631656	Tspan8	tetraspanin 8
X80349mRNA_at	0.74258	0.079	-1.9982	-4.41527	-0.713575
rc_AA875455_at	0.74258	0.079	-1.99812	-4.41538	-0.547917	Zmat3	zinc finger, matrin type 3
rc_AI176460_s_at	0.74258	0.079	-1.99807	-4.41546	-1.70442	Rn5-8s///Fcmr///Hba2///Manf///Phf20///Hsp90aa1///Mrps18c///Gpx4///Rn45s///Hbb	5.8S ribosomal RNA///Fc fragment of IgM receptor///hemoglobin, alpha 2///mesencephalic astrocyte-derived neurotrophic factor///PHD finger protein 20///heat shock protein 90, alpha (cytosolic), class A member 1///mitochondrial ribosomal protein S18C///glutathione peroxidase 4///45S pre-ribosomal RNA///hemoglobin subunit beta
rc_AA957892_at	0.74258	0.079	-1.99796	-4.41561	-0.332535	Cacnb1	calcium voltage-gated channel auxiliary subunit beta 1
M82824_s_at	0.74258	0.079	1.99791	-4.41569	0.411746	Nf1	neurofibromin 1
U53420_at	0.74258	0.0791	-1.99747	-4.41631	-0.380605	Slc8a3	solute carrier family 8 member A3
rc_AI639524_at	0.74258	0.0791	-1.99713	-4.41679	-0.537985	RGD1307315	LOC362793
AJ000347_g_at	0.74258	0.0792	-1.99688	-4.41714	-0.42115	Bpnt1	3'(2'), 5'-bisphosphate nucleotidase 1
rc_AI639351_at	0.74258	0.0792	-1.99673	-4.41736	-1.38608	Slc35f6	solute carrier family 35, member F6
U72143_i_at	0.74258	0.0792	-1.99646	-4.41774	-1.39258	LOC691603///Mcpt9	similar to mast cell protease 9///mast cell protease 9
rc_AA892112_at	0.74258	0.0795	-1.99458	-4.4204	-0.672082	Prodh2	proline dehydrogenase 2
rc_AI639162_at	0.74258	0.0795	1.99455	-4.42044	0.369943
rc_AA891362_at	0.74258	0.0795	1.99437	-4.42071	0.610737	Hadh	hydroxyacyl-CoA dehydrogenase
U81826_at	0.74258	0.0797	-1.99295	-4.42271	-0.632863	LOC102550479	uncharacterized LOC102550479
rc_AA800851_s_at	0.74258	0.0798	-1.99219	-4.42378	-1.50666	Sept5///Gp1bb	septin 5///glycoprotein Ib platelet beta subunit
rc_AI639107_at	0.74258	0.0798	-1.99195	-4.42413	-0.337526	Arl11	ADP-ribosylation factor like GTPase 11
S94371_g_at	0.74258	0.0798	-1.99172	-4.42445	-0.612474	Gria4	glutamate ionotropic receptor AMPA type subunit 4
L28126exon#1_at	0.74258	0.08	-1.99012	-4.42672	-0.917758	Slc2a2	solute carrier family 2 member 2
AF077195_at	0.74258	0.0801	-1.98933	-4.42783	-0.491054	Sert1	Sertoli cell protein 1
X52733cds_s_at	0.74258	0.0802	1.98859	-4.42889	0.337564	Rpl27a	ribosomal protein L27a
S77900_g_at	0.74258	0.0802	1.98828	-4.42932	0.442337	Myl9	myosin light chain 9
rc_AA859584_at	0.74258	0.0803	-1.98791	-4.42984	-1.24788	Cacna1h	calcium voltage-gated channel subunit alpha1 H
rc_AA945589_at	0.74258	0.0804	-1.98682	-4.43139	-0.406661	LOC691829///Sult2a2	similar to Alcohol sulfotransferase (Hydroxysteroid sulfotransferase) (ST) (ST-60)///sulfotransferase family 2A, dehydroepiandrosterone (DHEA)-preferring, member 2
X71898_at	0.74258	0.0804	1.98681	-4.4314	0.794647	Plaur	plasminogen activator, urokinase receptor
U75928UTR#1_s_at	0.74258	0.0805	-1.98615	-4.43233	-0.360918	Sparc	secreted protein acidic and cysteine rich
rc_AI639402_at	0.74258	0.0805	-1.98594	-4.43263	-0.604522
rc_AI069982_s_at	0.74258	0.0806	1.98532	-4.43351	1.55782	Cdc42bpa	CDC42 binding protein kinase alpha
U18374_at	0.74258	0.0807	1.98452	-4.43464	0.956422	Nr1h4	nuclear receptor subfamily 1, group H, member 4
Z49858_at	0.74258	0.0807	-1.98439	-4.43482	-1.18077	Pllp	plasmolipin
rc_AA874919_g_at	0.74258	0.0808	-1.98422	-4.43506	-0.376746	Msh2	mutS homolog 2
Z83757mRNA_g_at	0.74329	0.0811	1.98125	-4.43926	0.469259	Ghr	growth hormone receptor
D16101_s_at	0.74329	0.0812	-1.98068	-4.44006	-0.392367	Slc5a1	solute carrier family 5 member 1
S77494_s_at	0.74329	0.0812	-1.98061	-4.44017	-0.296192	Lox	lysyl oxidase
X60328_g_at	0.74329	0.0812	1.9806	-4.44018	0.47122	Ephx2	epoxide hydrolase 2
rc_AA799890_at	0.74329	0.0813	1.98003	-4.44099	0.378136
rc_AA859666_i_at	0.74329	0.0814	1.97911	-4.44228	1.0028	Slc25a10	solute carrier family 25 member 10
rc_AA875090_at	0.74329	0.0816	-1.97775	-4.4442	-0.364957	Nkiras2	NFKB inhibitor interacting Ras-like 2
AB013128_at	0.74329	0.0818	-1.9765	-4.44597	-0.728904	Serpina5	serpin family A member 5
rc_AA875438_at	0.74329	0.0819	1.97567	-4.44714	0.475889	Zswim8	zinc finger, SWIM-type containing 8
M96375_s_at	0.74329	0.0819	1.97555	-4.44731	0.937319	Nrxn1	neurexin 1
rc_AI013993_at	0.74329	0.0821	-1.97407	-4.4494	-1.29678	Gse1	Gse1 coiled-coil protein
X51707cds_s_at	0.74329	0.0822	1.97302	-4.45088	0.356907	LOC100910336///LOC100362339///LOC100360843///LOC688899///Rps19	40S ribosomal protein S19-like///ribosomal protein S19-like///40S ribosomal protein S19-like///similar to 40S ribosomal protein S19///ribosomal protein S19
L02926_s_at	0.74329	0.0823	-1.97256	-4.45153	-1.06042	Il10	interleukin 10
D25224_at	0.74329	0.0823	1.97213	-4.45214	0.379213	LOC100359969///Rpsa	rCG25653-like///ribosomal protein SA
rc_AI029920_s_at	0.74329	0.0823	-1.97207	-4.45222	-0.543475	Igfbp5	insulin-like growth factor binding protein 5
X66370_at	0.74329	0.0823	1.97206	-4.45223	0.34122	LOC100364509///Rps9	ribosomal protein S9-like///ribosomal protein S9
U64705cds_f_at	0.74329	0.0823	1.97196	-4.45238	0.385144	Eif4a2	eukaryotic translation initiation factor 4A2
D00092_s_at	0.74329	0.0824	-1.97177	-4.45265	-0.403359	Dlat	dihydrolipoamide S-acetyltransferase
D21215cds_s_at	0.74346	0.0825	-1.97098	-4.45376	-1.00277	F10	coagulation factor X
rc_AI639386_at	0.74443	0.0827	-1.9695	-4.45585	-0.524872
rc_AA800722_at	0.74513	0.0828	-1.96825	-4.45761	-0.393083	LOC102556346	angiotensin-converting enzyme-like
rc_AI639250_at	0.74602	0.083	-1.96684	-4.4596	-1.18454
D49708_at	0.7473	0.0832	-1.9651	-4.46206	-0.633239	Tra2b	transformer 2 beta homolog (Drosophila)
rc_AA800275_at	0.74793	0.0834	1.96392	-4.46372	0.377004	Tmem71	transmembrane protein 71
U46958_at	0.74794	0.0836	-1.96256	-4.46563	-0.776016
rc_AA799410_g_at	0.74794	0.0837	1.96175	-4.46677	0.330904	Scfd2	sec1 family domain containing 2
D29960_at	0.74794	0.084	-1.95961	-4.46978	-0.432668	Hspb6	heat shock protein family B (small) member 6
rc_AI008815_s_at	0.74794	0.084	-1.9596	-4.4698	-0.652643	LOC100363502///LOC679794///Cycs	cytochrome c, somatic-like///similar to Cytochrome c, somatic///cytochrome c, somatic
AF016247_at	0.74794	0.084	1.95945	-4.47001	0.4013	Ddr2	discoidin domain receptor tyrosine kinase 2
rc_AA893984_at	0.74794	0.084	1.95915	-4.47044	1.22722	Cyfip2	cytoplasmic FMR1 interacting protein 2
rc_AI179399_at	0.74794	0.0841	-1.9585	-4.47136	-0.353455	Col5a2	collagen type V alpha 2 chain
U72410_s_at	0.74794	0.0841	1.95825	-4.4717	0.88181	Kcnj3	potassium voltage-gated channel subfamily J member 3
rc_AA800749_at	0.74794	0.0842	-1.9581	-4.47192	-0.302988	Lims1	LIM zinc finger domain containing 1
AF007836_at	0.74875	0.0843	1.95677	-4.47379	1.04046	Rims1	regulating synaptic membrane exocytosis 1
V01244_at	0.7488	0.0845	1.95546	-4.47563	2.30959	Prl	prolactin
AF004017_at	0.7488	0.0845	1.95536	-4.47577	0.452175	Slc4a4	solute carrier family 4 member 4
L14851_at	0.7488	0.0846	-1.95481	-4.47655	-0.622632	Nrxn3	neurexin 3
D31662exon#4_s_at	0.74912	0.0848	-1.95297	-4.47913	-0.884976	Rgn	regucalcin
U10894_s_at	0.74912	0.0849	-1.9523	-4.48008	-1.33721	Aif1	allograft inflammatory factor 1
U25802_g_at	0.74912	0.085	1.95208	-4.48039	0.318429	Lhb	luteinizing hormone beta polypeptide
J02810mRNA_s_at	0.74912	0.085	1.95147	-4.48124	0.599076	Gstm1	glutathione S-transferase mu 1
X58465mRNA_at	0.74912	0.0851	1.95098	-4.48192	0.363344	Rps5	ribosomal protein S5
rc_AA800120_at	0.74912	0.0852	1.95	-4.4833	0.429968	Slc25a20	solute carrier family 25 member 20
E08874cds_s_at	0.74912	0.0853	-1.94962	-4.48384	-0.699268	Oprk1	opioid receptor, kappa 1
D10233_at	0.74912	0.0853	1.94943	-4.48411	0.66305	Renbp	renin binding protein
X60660mRNA_g_at	0.75067	0.0856	-1.94748	-4.48685	-0.34507	Bpifb4	BPI fold containing family B, member 4
rc_AA892817_at	0.75185	0.0858	-1.94584	-4.48915	-0.402686
U75400_s_at	0.75218	0.086	-1.94428	-4.49135	-0.443346	Copb2	coatomer protein complex subunit beta 2
rc_AA852055_at	0.75218	0.086	-1.94401	-4.49173	-0.477438	Tyro3	TYRO3 protein tyrosine kinase
rc_AA859921_at	0.75218	0.0862	1.94306	-4.49305	0.900038
rc_AA945704_at	0.75218	0.0862	1.94304	-4.49309	0.687356	Dnajb1	DnaJ heat shock protein family (Hsp40) member B1
AF014365_s_at	0.75293	0.0864	-1.94135	-4.49546	-0.699529	Cd44	CD44 molecule (Indian blood group)
rc_AA945611_at	0.75293	0.0864	1.94114	-4.49575	0.336123	RGD1561736///RGD1563861///Rpl10	similar to ribosomal protein L10///similar to ribosomal protein L10///ribosomal protein L10
M74067_at	0.7534	0.0866	-1.94011	-4.4972	-0.668181	Cldn3	claudin 3
X15013cds_at	0.75433	0.0868	1.93869	-4.49919	0.485898	LOC100912819///LOC100912746///LOC100911966///LOC100910109///LOC100361311///LOC684838///LOC680161///RGD1562409///RGD1562953///RGD1563220///RGD1560194///LOC305779///Rsl1d1///Rpl7a	60S ribosomal protein L7a-like///60S ribosomal protein L7a-like///60S ribosomal protein L7a-like///60S ribosomal protein L7a-like///ribosomal protein L7a-like///similar to 60S ribosomal protein L7a///similar to 60S ribosomal protein L7a///similar to 60S ribosomal protein L7a///similar to Rpl7a protein///similar to 60S ribosomal protein L7a///similar to 60S ribosomal protein L7a///similar to 60S r…
X58631cds_at	0.75451	0.087	-1.93698	-4.50158	-0.387274	Csk	c-src tyrosine kinase
rc_AA893327_i_at	0.75451	0.087	1.93673	-4.50193	2.53961	Brap	BRCA1 associated protein
X00722_at	0.75451	0.087	1.93666	-4.50204	1.02953	Rn28s///Rn45s	28S ribosomal RNA///45S pre-ribosomal RNA
X53232_at	0.75625	0.0873	1.93456	-4.50499	0.744821	Arhgap39	Rho GTPase activating protein 39
rc_AI639021_at	0.75638	0.0874	-1.93383	-4.50601	-1.08267
AF084576_g_at	0.75693	0.0877	-1.93182	-4.50882	-0.801405	Dll3	delta like canonical Notch ligand 3
D12516_g_at	0.75693	0.0878	-1.93105	-4.50991	-0.506549	Hes5	hes family bHLH transcription factor 5
X62086mRNA_s_at	0.75693	0.0878	-1.9308	-4.51026	-0.386502	LOC100910877///Cyp3a2///Cyp3a23/3a1	cytochrome P450 3A1-like///cytochrome P450, family 3, subfamily a, polypeptide 2///cytochrome P450, family 3, subfamily a, polypeptide 23/polypeptide 1
L13619_at	0.75693	0.0879	1.93059	-4.51055	0.582237	Insig1	insulin induced gene 1
L13202_i_at	0.75693	0.0881	-1.9289	-4.51291	-0.369602	Foxd3	forkhead box D3
rc_AA893191_at	0.75693	0.0882	1.92802	-4.51415	0.895516	Plpp2	phospholipid phosphatase 2
D00512_at	0.75693	0.0883	1.92774	-4.51455	0.56152	Acat1	acetyl-CoA acetyltransferase 1
rc_AI009098_at	0.75693	0.0883	1.92751	-4.51486	0.397468	Hyou1	hypoxia up-regulated 1
L00131cds_s_at	0.75693	0.0884	-1.92699	-4.51559	-0.861391	Prss2	protease, serine, 2
J05276cds_at	0.75693	0.0884	-1.9267	-4.516	-0.575849	Htr1a	5-hydroxytryptamine receptor 1A
S83279_g_at	0.75693	0.0886	1.92562	-4.5175	0.360434	Hsd17b4	hydroxysteroid (17-beta) dehydrogenase 4
rc_AA893770_at	0.75693	0.0886	-1.92517	-4.51814	-0.542036	Egfl7	EGF-like-domain, multiple 7
rc_AI104225_at	0.75693	0.0886	1.92514	-4.51818	0.350141	Lamb2	laminin subunit beta 2
X94242_at	0.75693	0.0887	1.92464	-4.51887	0.361855	Rpl14	ribosomal protein L14
U72995_at	0.75955	0.0891	1.92159	-4.52314	0.952315	Madd	MAP-kinase activating death domain
S76054_s_at	0.75955	0.0892	-1.92117	-4.52374	-0.88874	Krt8	keratin 8
M94537_at	0.75955	0.0893	-1.92025	-4.52502	-0.606351	Pde1b	phosphodiesterase 1B
M19257_at	0.75955	0.0894	1.91944	-4.52616	0.524745	Rbp1	retinol binding protein 1
rc_AI010725_at	0.75955	0.0895	-1.9192	-4.52648	-0.340895	Canx	calnexin
AF080568_g_at	0.75955	0.0896	-1.91842	-4.52758	-0.517408	Pcyt2	phosphate cytidylyltransferase 2, ethanolamine
rc_AA799410_at	0.75955	0.0899	1.91617	-4.53072	0.371602	Scfd2	sec1 family domain containing 2
U21662_at	0.75955	0.0899	-1.91617	-4.53072	-0.422668	Mgat2	mannosyl (alpha-1,6-)-glycoprotein beta-1,2-N-acetylglucosaminyltransferase
rc_AI070124_at	0.75955	0.0899	1.91593	-4.53106	0.866069	Sort1	sortilin 1
rc_AI639052_at	0.75955	0.0899	-1.91583	-4.5312	-0.562045
rc_AI231519_at	0.75955	0.0899	1.91567	-4.53142	0.405524	St6galnac3	ST6 N-acetylgalactosaminide alpha-2,6-sialyltransferase 3
D21132_at	0.76227	0.0904	-1.91278	-4.53545	-0.33586	Pitpnb	phosphatidylinositol transfer protein, beta
X95850mRNA_g_at	0.76249	0.0905	1.91198	-4.53657	1.25949	Alcam	activated leukocyte cell adhesion molecule
S73608_s_at	0.76343	0.0908	-1.9099	-4.53948	-0.468143	Gpr176	G protein-coupled receptor 176
AF049344_at	0.76343	0.0908	-1.90945	-4.5401	-0.414168	Galnt5	polypeptide N-acetylgalactosaminyltransferase 5
X59608exon_at	0.76343	0.0908	-1.90937	-4.54022	-1.02064	Polr2a	RNA polymerase II subunit A
J04187_at	0.76409	0.0911	-1.90759	-4.5427	-0.479525	Cyp2a2	cytochrome P450, family 2, subfamily a, polypeptide 2
X62145cds_at	0.76409	0.0911	1.90754	-4.54277	0.406469	LOC100910370///LOC100360117///RGD1561333///Rpl8	60S ribosomal protein L8-like///ribosomal protein L8-like///similar to 60S ribosomal protein L8///ribosomal protein L8
J03754Complete_seq_at	0.76409	0.0912	-1.90698	-4.54355	-1.15731	Atp2b2	ATPase plasma membrane Ca2+ transporting 2
rc_AI233591_at	0.76439	0.0914	1.90577	-4.54524	1.40301	Slc13a1	solute carrier family 13 member 1
rc_AI071299_at	0.76439	0.0915	1.90508	-4.5462	0.905663	Klf10	Kruppel-like factor 10
X54656_at	0.76439	0.0915	1.90492	-4.54643	0.853148	Gria3	glutamate ionotropic receptor AMPA type subunit 3
U80915_s_at	0.76469	0.0916	-1.90406	-4.54763	-0.862062	Slc1a6	solute carrier family 1 member 6
rc_AI639222_at	0.7662	0.0919	1.90219	-4.55023	0.917741
E12625cds_at	0.76737	0.0921	1.90062	-4.55242	1.08654	Msmo1	methylsterol monooxygenase 1
M10140_at	0.76808	0.0924	-1.8983	-4.55566	-0.413767	Ckm	creatine kinase, M-type
M36419_s_at	0.76808	0.0925	-1.89806	-4.55598	-0.550096	Gria2	glutamate ionotropic receptor AMPA type subunit 2
rc_AA893091_at	0.76808	0.0925	1.89756	-4.55668	0.743519	LOC680200	similar to zinc finger protein 455
rc_AI237731_s_at	0.76808	0.0926	-1.8971	-4.55733	-0.329238	Lpl	lipoprotein lipase
S74801_s_at	0.76808	0.0926	-1.897	-4.55746	-0.386096	Atp4a	ATPase H+/K+ transporting alpha subunit
rc_AA891207_at	0.76965	0.0929	1.8951	-4.56011	0.461428
M97161_at	0.77001	0.0931	-1.89375	-4.56198	-0.371693	Ncan	neurocan
rc_AA859652_at	0.77001	0.0933	-1.89254	-4.56367	-0.45382	Slc16a6	solute carrier family 16, member 6
M80570_at	0.77001	0.0933	1.89206	-4.56433	1.08637	Slc6a3	solute carrier family 6 member 3
X78167_at	0.77001	0.0934	1.89194	-4.56451	0.334559	LOC100362479///RGD1565131///Rpl15	ribosomal protein L15-like///similar to ribosomal protein L15///ribosomal protein L15
Z78279_at	0.77001	0.0935	-1.89123	-4.56549	-0.532594	Col1a1	collagen, type I, alpha 1
AF003998_at	0.77001	0.0935	-1.89104	-4.56575	-0.613818	Bet1l	Bet1 golgi vesicular membrane trafficking protein-like
rc_AA892863_at	0.77001	0.0936	-1.89047	-4.56655	-0.325706	Mtch2	mitochondrial carrier 2
D13623_g_at	0.77001	0.0936	-1.88998	-4.56723	-0.333498	Lrrc59	leucine rich repeat containing 59
rc_AI009682_s_at	0.77001	0.0938	-1.88911	-4.56844	-0.683733	Dars	aspartyl-tRNA synthetase
rc_AI639334_at	0.77001	0.0938	-1.88881	-4.56886	-0.950382
X53377cds_s_at	0.77008	0.0939	1.88814	-4.56979	0.320134	LOC100362830///Rps7	ribosomal protein S7-like///ribosomal protein S7
U07177_at	0.77008	0.094	-1.88756	-4.57059	-0.573789	Ldhc	lactate dehydrogenase C
AB022209_s_at	0.77057	0.0942	-1.88649	-4.57207	-0.342901	Hnrnpf	heterogeneous nuclear ribonucleoprotein F
M62641_at	0.77057	0.0943	-1.8857	-4.57317	-0.534304	Pmch	pro-melanin-concentrating hormone
U12571_at	0.77057	0.0943	1.88537	-4.57363	0.976898	Rph3a	rabphilin 3A
L08490cds_at	0.77156	0.0946	-1.88372	-4.57593	-0.508853	Gabra1	gamma-aminobutyric acid type A receptor alpha1 subunit
L23128_at	0.77156	0.0947	-1.88251	-4.5776	-0.985159	RT1-N3	RT1 class Ib, locus N3
S78744_at	0.77156	0.0948	-1.88213	-4.57814	-0.487562
AB009889_f_at	0.77156	0.0949	-1.88163	-4.57883	-0.614154	Prl8a4	prolactin family 8, subfamily a, member 4
rc_AI010293_at	0.77156	0.095	-1.88063	-4.58021	-0.464307	Bag6	BCL2-associated athanogene 6
rc_AA894045_at	0.77156	0.0951	-1.8801	-4.58095	-0.48098	Ncr3	natural cytotoxicity triggering receptor 3
AB008424_s_at	0.77156	0.0951	-1.87983	-4.58132	-0.59698	Cyp2d3	cytochrome P450, family 2, subfamily d, polypeptide 3
X65083cds_at	0.77156	0.0951	1.87981	-4.58136	0.497526	Ephx2	epoxide hydrolase 2
rc_AA859502_at	0.77237	0.0955	-1.87718	-4.58501	-0.377064	LOC691113	hypothetical protein LOC691113
AB007689_g_at	0.77237	0.0956	-1.87685	-4.58546	-0.462222	Homer2	homer scaffolding protein 2
rc_AI176778_at	0.77237	0.0957	-1.87635	-4.58615	-0.520533	Wdr37	WD repeat domain 37
rc_AI639535_at	0.77237	0.0958	-1.8755	-4.58733	-0.964362	Slc44a4	solute carrier family 44, member 4
U61405_at	0.77237	0.0958	-1.87508	-4.58792	-0.548935	Arnt2	aryl hydrocarbon receptor nuclear translocator 2
AF063447_at	0.77237	0.0961	-1.87348	-4.59014	-0.308761	Ddx39a	DEAD-box helicase 39A
AF039584_at	0.77237	0.0961	-1.87324	-4.59046	-0.843857	Cd55	CD55 molecule, decay accelerating factor for complement
U75923cds_at	0.77237	0.0962	1.87301	-4.59079	0.75738	Iars	isoleucyl-tRNA synthetase
M95591_at	0.77237	0.0962	1.87243	-4.59159	0.480528	Fdft1	farnesyl diphosphate farnesyl transferase 1
rc_AI639399_at	0.77237	0.0963	-1.87227	-4.59181	-0.334687	Dennd3	DENN domain containing 3
AJ005394_at	0.77237	0.0964	-1.87163	-4.5927	-0.466693	Col5a1	collagen, type V, alpha 1
rc_AA891591_at	0.77237	0.0964	-1.87109	-4.59345	-0.387865	Aifm1	apoptosis inducing factor, mitochondria associated 1
D86580_at	0.77237	0.0966	1.87032	-4.59451	0.409076	Nr0b2	nuclear receptor subfamily 0, group B, member 2
M93661_at	0.77237	0.0967	1.86956	-4.59557	0.873512	Notch2	notch 2
AF083269_at	0.77237	0.0967	-1.86924	-4.596	-0.357777	Arpc1b	actin related protein 2/3 complex, subunit 1B
AA685876_at	0.77237	0.0968	-1.86889	-4.59649	-0.418684	Cyb5r1	cytochrome b5 reductase 1
X76454_at	0.77237	0.0969	-1.86794	-4.59781	-0.516849	Pdlim4	PDZ and LIM domain 4
M61725_s_at	0.77237	0.097	1.86762	-4.59825	0.468852	Ubtf	upstream binding transcription factor, RNA polymerase I
D26111_s_at	0.77237	0.097	-1.86738	-4.59858	-0.378372	Clcnkb	chloride voltage-gated channel Kb
X15143cds_at	0.77237	0.0973	1.86572	-4.60088	1.41538	Cryba1	crystallin, beta A1
D10728_at	0.77237	0.0973	-1.86571	-4.60089	-1.15173	Cd5	Cd5 molecule
rc_AA925246_at	0.77237	0.0973	-1.86559	-4.60106	-0.434849	Ctsk	cathepsin K
L37970mRNA_at	0.77237	0.0973	-1.86533	-4.60142	-0.425888
rc_AI639417_at	0.77237	0.0976	-1.86346	-4.60401	-0.837184	Tc2n	tandem C2 domains, nuclear
rc_AA866240_i_at	0.77237	0.0976	-1.86335	-4.60417	-0.296959
M73486_at	0.77237	0.0976	1.86321	-4.60435	0.677493	Ghrh	growth hormone releasing hormone
U36896_at	0.77237	0.0978	-1.86244	-4.60542	-1.0094	Vom1r93	vomeronasal 1 receptor 93
L31622_at	0.77237	0.0979	-1.86167	-4.60648	-0.628641	Chrnb2	cholinergic receptor nicotinic beta 2 subunit
M31809_at	0.77237	0.0979	-1.86157	-4.60663	-0.595179	Ppp3cb	protein phosphatase 3 catalytic subunit beta
rc_AI639190_at	0.77237	0.0981	-1.86005	-4.60873	-0.639666	LOC102557258	uncharacterized LOC102557258
U11685_at	0.77237	0.0981	1.85989	-4.60894	0.350415	Nr1h3	nuclear receptor subfamily 1, group H, member 3
AF023621_at	0.77237	0.0982	1.85975	-4.60913	0.778533	Sort1	sortilin 1
rc_AI105348_f_at	0.77237	0.0982	-1.85974	-4.60915	-0.393961	LOC688430///Cfl1	similar to Cofilin-1 (Cofilin, non-muscle isoform)///cofilin 1
rc_AA799779_g_at	0.77237	0.0983	-1.8592	-4.6099	-0.326899	Gnpat	glyceronephosphate O-acyltransferase
D86557_at	0.77237	0.0984	-1.85793	-4.61166	-0.629286	Camk1g	calcium/calmodulin-dependent protein kinase IG
U35315_at	0.77237	0.0985	-1.8575	-4.61225	-1.08953	Htr2c	5-hydroxytryptamine receptor 2C
rc_AI639486_at	0.77237	0.0988	1.8554	-4.61515	0.667648	LOC679368	similar to carboxylesterase 5
X83715_at	0.77237	0.099	-1.85457	-4.6163	-0.375328	Add1	adducin 1
M18532cds_f_at	0.77237	0.0992	-1.85333	-4.61801	-1.22741	Igkc///LOC500180///Igkv28	immunoglobulin kappa constant///similar to IG KAPPA CHAIN V-V REGION K2 PRECURSOR///immunoglobulin kappa chain variable 28 (V28)
AF084576_at	0.77237	0.0992	-1.8529	-4.61859	-0.477756	Dll3	delta like canonical Notch ligand 3
rc_AA819500_at	0.77237	0.0992	-1.85289	-4.61861	-0.345402	Rfc4	replication factor C subunit 4
AF068268_at	0.77237	0.0995	-1.85132	-4.62078	-1.19625	Oas1b	2-5 oligoadenylate synthetase 1B
U89280_at	0.77237	0.0996	-1.85047	-4.62195	-0.882005	Hsd17b6	hydroxysteroid (17-beta) dehydrogenase 6
AB009890_g_at	0.77237	0.0996	-1.85034	-4.62212	-0.765793	Tpbpa	trophoblast specific protein alpha
rc_AA893603_at	0.77237	0.0998	-1.84929	-4.62357	-0.358272
X58200mRNA_at	0.77237	0.0999	1.84855	-4.6246	0.290927	Rpl23	ribosomal protein L23
D13667cds_s_at	0.77237	0.0999	1.84844	-4.62474	0.521662	Agxt	alanine-glyoxylate aminotransferase
rc_AI639074_at	0.77237	0.1	-1.84756	-4.62596	-0.484404
AF016702mRNA_at	0.77237	0.1	-1.84755	-4.62598	-0.601635	Cga	glycoprotein hormones, alpha polypeptide
D31838_at	0.77237	0.1	-1.84631	-4.62768	-0.940067	Wee1	WEE1 G2 checkpoint kinase
S73583_at	0.77237	0.1	1.84616	-4.62789	0.703194	Enpep	glutamyl aminopeptidase
L19708_at	0.77237	0.1	1.846	-4.62811	0.86183	Grin1	glutamate ionotropic receptor NMDA type subunit 1
U85512_s_at	0.77237	0.1	1.84582	-4.62836	0.761865	Gchfr	GTP cyclohydrolase I feedback regulator
D13985_g_at	0.77237	0.1	-1.84567	-4.62857	-0.4029	Clns1a	chloride nucleotide-sensitive channel 1A
Z14120cds_s_at	0.77237	0.1	-1.84518	-4.62925	-0.622915	Pdgfa	platelet derived growth factor subunit A
J05166_g_at	0.77237	0.1	-1.84498	-4.62951	-0.400376	Slc4a2	solute carrier family 4 member 2
rc_AI169735_g_at	0.77237	0.101	-1.8441	-4.63073	-0.945937	Cyp2b3	cytochrome P450, family 2, subfamily b, polypeptide 3
L27059_s_at	0.77237	0.101	1.84405	-4.6308	1.02532	Pde4d	phosphodiesterase 4D
X66140_at	0.77237	0.101	-1.84376	-4.6312	-0.408536	Adam7	ADAM metallopeptidase domain 7
rc_AI639141_at	0.77237	0.101	-1.8435	-4.63156	-0.495201	Stat3	signal transducer and activator of transcription 3
AJ012603cds_at	0.77237	0.101	-1.8431	-4.63211	-0.615387	Adam17	ADAM metallopeptidase domain 17
rc_AA892271_at	0.77237	0.101	-1.84302	-4.63222	-0.274152
K03243mRNA_s_at	0.77237	0.101	-1.8416	-4.63417	-0.532772	Pck1	phosphoenolpyruvate carboxykinase 1
M16406cds_s_at	0.77237	0.101	-1.84127	-4.63463	-0.486517	Chrm1	cholinergic receptor, muscarinic 1
rc_AI171243_at	0.77237	0.101	-1.84044	-4.63577	-0.391415	Rpa3	replication protein A3
AF000368_at	0.77237	0.101	-1.84035	-4.63589	-0.434905	Scn9a	sodium voltage-gated channel alpha subunit 9
rc_AI639061_at	0.77237	0.101	-1.83969	-4.63681	-0.757108
D00729_at	0.77237	0.101	1.83889	-4.6379	0.848568	Eci1	enoyl-CoA delta isomerase 1
D45413_at	0.77237	0.102	1.83804	-4.63907	0.527334	Ptprh	protein tyrosine phosphatase, receptor type, H
L37203ExpandedCDS_at	0.77237	0.102	-1.83719	-4.64024	-0.746984	Gucy2d	guanylate cyclase 2d
X05023_at	0.77237	0.102	-1.83691	-4.64063	-0.82848	LOC100911854///Mbl2	mannose-binding protein C-like///mannose-binding lectin (protein C) 2
rc_H31144_at	0.77237	0.102	1.83649	-4.64121	0.414801	Tnk2	tyrosine kinase, non-receptor, 2
U76635mRNA_at	0.77237	0.102	-1.836	-4.64188	-0.391919	Dnase1	deoxyribonuclease I
U84410_s_at	0.77237	0.102	-1.83552	-4.64254	-0.587141	Casp3	caspase 3
X15958_at	0.77237	0.102	-1.83492	-4.64336	-0.604821	LOC100911186///Echs1	enoyl-CoA hydratase, mitochondrial-like///enoyl CoA hydratase, short chain, 1, mitochondrial
AF041066_at	0.77237	0.102	1.83457	-4.64385	0.433351	Rnase4	ribonuclease A family member 4
AJ011608_at	0.77237	0.102	-1.83393	-4.64473	-0.928757	Prim1	primase, DNA, polypeptide 1
rc_AA874928_at	0.77237	0.102	-1.8333	-4.64559	-0.298761	Snx4	sorting nexin 4
S79797_at	0.77237	0.102	-1.83294	-4.64608	-0.430123	Gcnt1	glucosaminyl (N-acetyl) transferase 1, core 2
J02827_g_at	0.77237	0.102	-1.83291	-4.64613	-0.377925	Bckdha	branched chain ketoacid dehydrogenase E1, alpha polypeptide
M92059_s_at	0.77237	0.102	1.83256	-4.64661	0.670613	Cfd	complement factor D
U91561_at	0.77237	0.102	-1.83243	-4.64679	-0.491389	Pnpo	pyridoxamine 5'-phosphate oxidase
M96601_at	0.77265	0.103	1.83126	-4.64839	0.669634	Slc6a6	solute carrier family 6 member 6
rc_AA859992_at	0.77265	0.103	-1.83109	-4.64862	-1.31849
U10699_at	0.77404	0.103	-1.8293	-4.65109	-0.445308	S1pr2	sphingosine-1-phosphate receptor 2
rc_AA800285_at	0.77404	0.103	1.82811	-4.65271	0.384412
M36410_g_at	0.77404	0.103	-1.82736	-4.65374	-0.332347	Spr	sepiapterin reductase (7,8-dihydrobiopterin:NADP+ oxidoreductase)
rc_AA866471_at	0.77404	0.103	-1.82715	-4.65404	-0.510027
rc_AI639303_at	0.77404	0.103	-1.82672	-4.65463	-0.968203
U60977_i_at	0.77404	0.103	-1.82665	-4.65473	-0.433498	Flot1	flotillin 1
rc_AA859829_g_at	0.77499	0.104	-1.82531	-4.65656	-0.341883	Maea	macrophage erythroblast attacher
X64401cds_s_at	0.77525	0.104	-1.82374	-4.65872	-0.363767	LOC100910877///Cyp3a23/3a1	cytochrome P450 3A1-like///cytochrome P450, family 3, subfamily a, polypeptide 23/polypeptide 1
AF022729_at	0.77525	0.104	1.82315	-4.65953	0.540493	Chst10	carbohydrate sulfotransferase 10
AFFX-MurIL4_at	0.77525	0.104	1.82298	-4.65975	1.01811	Il4	interleukin 4
rc_AI639203_at	0.77525	0.104	-1.82292	-4.65984	-0.439823
J00778_at	0.7753	0.104	-1.82219	-4.66084	-0.410899	Prss1	protease, serine 1
rc_AA893171_at	0.7753	0.104	1.82179	-4.66139	0.736107	Wrap73	WD repeat containing, antisense to TP73
rc_AA859931_g_at	0.77638	0.104	-1.82018	-4.66359	-0.352709	Kxd1	KxDL motif containing 1
rc_AA891758_at	0.77638	0.105	1.81827	-4.66621	0.665798	Mcm3ap	minichromosome maintenance complex component 3 associated protein
D90401_at	0.77638	0.105	-1.81678	-4.66826	-0.339521	Dlst	dihydrolipoamide S-succinyltransferase
rc_AA894009_at	0.77638	0.105	1.81611	-4.66918	0.49641	LOC100302372	hypothetical protein LOC100302372
AB006138_at	0.77638	0.105	-1.81573	-4.6697	-1.04169	Fut2	fucosyltransferase 2
U90215_at	0.77638	0.105	-1.81545	-4.67008	-1.4623	St8sia4	ST8 alpha-N-acetyl-neuraminide alpha-2,8-sialyltransferase 4
S75359_s_at	0.77638	0.105	1.81522	-4.6704	0.385971	Bmpr1a	bone morphogenetic protein receptor type 1A
AA848218_at	0.77638	0.105	-1.815	-4.67069	-0.319658	Top1	topoisomerase (DNA) I
AF043642_at	0.77638	0.105	1.81422	-4.67175	0.562149	Ppig	peptidylprolyl isomerase G
rc_AI071498_at	0.77638	0.105	-1.81369	-4.67248	-0.620491	Mas1	MAS1 proto-oncogene, G protein-coupled receptor
M29069cds_at	0.77638	0.105	-1.81366	-4.67253	-0.641079	Mycs	myc-like oncogene, s-myc protein
AJ002745cds_at	0.77638	0.106	-1.81328	-4.67305	-0.783031	Cmklr1	chemerin chemokine-like receptor 1
D00362_s_at	0.77638	0.106	-1.81276	-4.67376	-0.394947	LOC684016///Ces1c	similar to esterase 2///carboxylesterase 1C
X16261_i_at	0.77638	0.106	1.81272	-4.67382	0.80978	Myh11	myosin heavy chain 11
Y07659exon_at	0.77638	0.106	-1.8124	-4.67425	-0.891664	Ntf4	neurotrophin 4
M29358_at	0.77638	0.106	1.81224	-4.67447	0.415351	LOC100911372///Rps6	40S ribosomal protein S6-like///ribosomal protein S6
U60562_s_at	0.7768	0.106	-1.81101	-4.67616	-1.04772	Amelx	amelogenin, X-linked
Y00766_at	0.7768	0.106	-1.81049	-4.67686	-0.559437	Scn3a	sodium voltage-gated channel alpha subunit 3
U78090_s_at	0.7768	0.106	-1.81028	-4.67715	-0.418574	Alg10	ALG10, alpha-1,2-glucosyltransferase
L00111unknown_S536_at	0.77756	0.106	-1.80911	-4.67875	-0.423771	Calca	calcitonin-related polypeptide alpha
J04591_at	0.77757	0.106	-1.80802	-4.68024	-0.368285	Dpp4	dipeptidylpeptidase 4
rc_AA893666_at	0.77757	0.107	1.80689	-4.68179	1.22696	Tlr7	toll-like receptor 7
rc_AI639383_i_at	0.77757	0.107	1.80576	-4.68333	0.885301
K02815_s_at	0.77757	0.107	-1.8046	-4.68492	-0.416034	RT1-Ba	RT1 class II, locus Ba
rc_AA891790_at	0.77757	0.107	-1.80404	-4.68568	-0.508327	Anapc16	anaphase promoting complex subunit 16
rc_AA866426_at	0.77757	0.107	1.80363	-4.68624	0.278616	LOC100912151	colorectal mutant cancer protein-like
rc_AI171067_at	0.77757	0.107	-1.80337	-4.68659	-0.665446	Me1	malic enzyme 1
U90121_at	0.77757	0.107	-1.80324	-4.68677	-1.12898	Thbd	thrombomodulin
AJ223355_g_at	0.77757	0.107	-1.80289	-4.68725	-0.384318	Slc25a10	solute carrier family 25 member 10
M58041_s_at	0.77757	0.107	-1.80269	-4.68753	-0.900237	Cyp2c22	cytochrome P450, family 2, subfamily c, polypeptide 22
AF049239_s_at	0.77757	0.107	-1.80224	-4.68814	-0.637053	Scn8a	sodium voltage-gated channel alpha subunit 8
rc_AA944422_at	0.77757	0.108	-1.80113	-4.68965	-0.389929	Cnn3	calponin 3
rc_AI639132_s_at	0.77757	0.108	-1.80096	-4.68988	-0.445693	Fam92a1	family with sequence similarity 92, member A1
rc_AA875444_at	0.77757	0.108	-1.80063	-4.69034	-0.4681	Dpysl2	dihydropyrimidinase-like 2
X15468cds_at	0.77757	0.108	-1.80062	-4.69035	-0.678908	Gabrb3	gamma-aminobutyric acid type A receptor beta 3 subunit
J03024_at	0.77757	0.108	-1.80059	-4.69039	-1.30551	Adrb2	adrenoceptor beta 2
rc_AA891950_at	0.77783	0.108	-1.79946	-4.69193	-0.432524	Tmem218	transmembrane protein 218
rc_AA893980_g_at	0.77783	0.108	-1.79838	-4.6934	-0.521616	Zc3h4	zinc finger CCCH-type containing 4
rc_AI638973_at	0.77783	0.108	-1.79833	-4.69348	-1.05333
AF025506_at	0.77783	0.108	1.79753	-4.69456	0.384821	Rabac1	Rab acceptor 1
rc_AA874809_at	0.77783	0.108	-1.79746	-4.69465	-0.46769	Fer	FER tyrosine kinase
M26534_i_at	0.77783	0.108	-1.79702	-4.69526	-1.09826	Klk1c3	kallikrein 1-related peptidase C3
rc_AA924772_at	0.77783	0.108	1.79614	-4.69646	0.790757	Mt3	metallothionein 3
rc_AA893225_at	0.77783	0.108	-1.79604	-4.6966	-0.481457	Fam207a	family with sequence similarity 207, member A
rc_AI230260_s_at	0.77783	0.109	-1.79542	-4.69744	-0.296738	Csnk2b	casein kinase 2 beta
L20681_at	0.77783	0.109	-1.7951	-4.69787	-0.353754	Ets1	ETS proto-oncogene 1, transcription factor
D38380_at	0.77911	0.109	-1.79352	-4.70003	-1.01544	Srprb///Tf	SRP receptor beta subunit///transferrin
M84009_at	0.77936	0.109	1.79279	-4.70103	0.76355	Drd4	dopamine receptor D4
X89706cds_at	0.78103	0.109	-1.79071	-4.70385	-0.318575	Olr1356	olfactory receptor 1356
J00735_at	0.78103	0.109	-1.79036	-4.70433	-0.562173	Fgg	fibrinogen gamma chain
M31178_g_at	0.78127	0.11	-1.78929	-4.70578	-1.34547	Calb1	calbindin 1
AF020756_s_at	0.78127	0.11	-1.78904	-4.70613	-0.384012	P2rx2	purinergic receptor P2X 2
M80367_at	0.78127	0.11	-1.78772	-4.70792	-0.769392	Gbp2	guanylate binding protein 2
M84176_at	0.78127	0.11	-1.78729	-4.70851	-0.47203	Myod1	myogenic differentiation 1
rc_AA892750_at	0.78127	0.11	1.78676	-4.70923	1.31902	Rgs1	regulator of G-protein signaling 1
rc_AA799497_g_at	0.78127	0.11	1.78617	-4.71004	0.466464
rc_AA866321_at	0.78127	0.11	1.78554	-4.71089	0.377273
AB003400_at	0.78127	0.11	1.78507	-4.71153	0.923831	Dao	D-amino-acid oxidase
rc_AI145367_at	0.78127	0.11	1.785	-4.71162	0.420531	Cap2	CAP, adenylate cyclase-associated protein, 2 (yeast)
X86178mRNA_at	0.78127	0.11	-1.78494	-4.7117	-0.766524	Azgp1	alpha-2-glycoprotein 1, zinc-binding
M33986mRNA_at	0.78136	0.111	-1.78344	-4.71374	-1.04387	Cyp19a1	cytochrome P450, family 19, subfamily a, polypeptide 1
K03249_at	0.78136	0.111	1.78235	-4.71523	0.490169	Ehhadh	enoyl-CoA, hydratase/3-hydroxyacyl CoA dehydrogenase
AF031234exon_s_at	0.78136	0.111	-1.78206	-4.71562	-0.442633	LOC102557217///Slc10a2	ileal sodium/bile acid cotransporter-like///solute carrier family 10 (sodium/bile acid cotransporter), member 2
rc_AA859662_at	0.78136	0.111	1.78155	-4.71631	0.787121	Sema4b	semaphorin 4B
X51991_at	0.78136	0.111	-1.78147	-4.71642	-0.751114	Gabra3	gamma-aminobutyric acid type A receptor alpha3 subunit
AB013890_at	0.78136	0.111	1.78105	-4.71699	1.06353	Kcnj13	potassium voltage-gated channel subfamily J member 13
U36898_at	0.78136	0.111	-1.78059	-4.71762	-1.12844	Vom1r90	vomeronasal 1 receptor 90
M81183Exon_UTR_at	0.78136	0.111	-1.78053	-4.7177	-0.517206
U93052_s_at	0.78136	0.111	-1.78021	-4.71813	-0.323122	Kcnma1	potassium calcium-activated channel subfamily M alpha 1
rc_AA875232_at	0.78203	0.111	1.778	-4.72113	0.639843	Mpzl1	myelin protein zero-like 1
D84667_g_at	0.78203	0.112	1.77686	-4.72268	0.933225	Pi4kb	phosphatidylinositol 4-kinase beta
D86581_at	0.78203	0.112	-1.77678	-4.72279	-0.651223	Chrd	chordin
rc_AA894199_at	0.78203	0.112	1.77632	-4.72341	0.495284
L19112_at	0.78203	0.112	-1.7757	-4.72425	-0.927543	Fgfr2	fibroblast growth factor receptor 2
D14015_g_at	0.78203	0.112	-1.77501	-4.72519	-0.480844	Ccne1	cyclin E1
rc_AI639048_at	0.78203	0.112	-1.77493	-4.7253	-0.609424	Fam179b	family with sequence similarity 179, member B
AF036548_g_at	0.78203	0.112	-1.77384	-4.72677	-0.394686	LOC683573///Rgcc	similar to response gene to complement 32///regulator of cell cycle
rc_AA891831_at	0.78203	0.112	1.77283	-4.72815	1.09226	RGD1564865	similar to 20-alpha-hydroxysteroid dehydrogenase
X62875mRNA_g_at	0.78203	0.112	-1.77271	-4.72831	-0.468628	Hmga1	high mobility group AT-hook 1
AF035954_at	0.78203	0.112	-1.77257	-4.7285	-0.671315	Kif27	kinesin family member 27
rc_AI639325_at	0.78203	0.112	-1.77229	-4.72888	-0.326059
AF032668_at	0.78203	0.112	-1.77219	-4.72902	-0.311274	Exoc6	exocyst complex component 6
rc_AI639426_at	0.78203	0.113	-1.77196	-4.72932	-1.08913
AJ011607_at	0.78203	0.113	-1.77155	-4.72989	-0.509271	Prim2	primase, DNA, polypeptide 2
U47314_at	0.78203	0.113	-1.77145	-4.73002	-0.67981	Mfhas1	malignant fibrous histiocytoma amplified sequence 1
rc_AA875171_at	0.78256	0.113	-1.77049	-4.73131	-0.326835	Gnptg	N-acetylglucosamine-1-phosphate transferase, gamma subunit
AF044574_at	0.78283	0.113	-1.76973	-4.73235	-0.938974	Decr2	2,4-dienoyl CoA reductase 2, peroxisomal
J03190_g_at	0.78283	0.113	-1.76906	-4.73326	-0.280103	Alas1	5'-aminolevulinate synthase 1
U69272_g_at	0.78283	0.113	-1.76874	-4.73368	-0.654122	Il15	interleukin 15
rc_AA799621_at	0.78433	0.114	-1.7662	-4.73713	-0.345326	Asph	aspartate-beta-hydroxylase
rc_AA894296_at	0.78433	0.114	-1.7651	-4.73862	-0.294174	Pgm1	phosphoglucomutase 1
U56407_at	0.78433	0.114	-1.7645	-4.73943	-1.00815	Ube2d4	ubiquitin-conjugating enzyme E2D 4 (putative)
A01157cds_s_at	0.78433	0.114	1.76412	-4.73994	0.806573	Lipf	lipase F, gastric type
rc_AA891595_at	0.78433	0.114	1.76383	-4.74033	0.654459	Rock2	Rho-associated coiled-coil containing protein kinase 2
rc_AI179075_i_at	0.78433	0.114	-1.76289	-4.74161	-0.977642	LOC100912634///Prl3d1///Prl3d4	prolactin-3D1-like///Prolactin family 3, subfamily d, member 1///prolactin family 3, subfamily d, member 4
AF063102_g_at	0.78433	0.114	1.76288	-4.74162	0.342825	Adgrl2	adhesion G protein-coupled receptor L2
D86711_at	0.78433	0.114	-1.76236	-4.74233	-0.382996	Zdhhc5	zinc finger, DHHC-type containing 5
rc_AA899854_at	0.78433	0.114	-1.76228	-4.74243	-0.467923	Top2a	topoisomerase (DNA) II alpha
rc_AI639157_at	0.78433	0.114	-1.76196	-4.74287	-0.428957	Trap1	TNF receptor-associated protein 1
rc_AA800228_at	0.78433	0.114	-1.76194	-4.7429	-0.543521	Csdc2	cold shock domain containing C2
AF061726_s_at	0.78437	0.114	-1.76092	-4.74427	-1.24081	Capn3	calpain 3
rc_AA799604_at	0.78437	0.115	1.76008	-4.7454	1.16913
D26496_at	0.78437	0.115	-1.75961	-4.74605	-0.432336	Dnah5	dynein, axonemal, heavy chain 5
rc_AA894200_at	0.78437	0.115	1.75955	-4.74612	0.283401	Myl6	myosin light chain 6
rc_AA892860_at	0.78437	0.115	1.75888	-4.74702	0.283034	Sos1	SOS Ras/Rac guanine nucleotide exchange factor 1
U66471_at	0.78437	0.115	-1.75888	-4.74703	-0.408305	Cgrrf1	cell growth regulator with ring finger domain 1
U56815_at	0.7849	0.115	-1.75795	-4.74829	-0.66019	Stx6	syntaxin 6
X78593_g_at	0.78691	0.115	-1.75578	-4.75121	-0.404957	Gpd2	glycerol-3-phosphate dehydrogenase 2
rc_AA893825_at	0.78863	0.116	-1.75296	-4.75502	-0.54018	LOC102548758	uncharacterized LOC102548758
V01217_at	0.78863	0.116	-1.7526	-4.75551	-0.322801	Actb	actin, beta
L14284_at	0.78863	0.116	-1.75237	-4.75581	-0.627445	Mgat5	mannosyl (alpha-1,6-)-glycoprotein beta-1,6-N-acetyl-glucosaminyltransferase
M31655_at	0.78863	0.116	-1.75226	-4.75596	-0.496953	Tpo	thyroid peroxidase
J05189_at	0.78863	0.116	1.75136	-4.75718	0.502045	Tacr3	tachykinin receptor 3
X62839mRNA_s_at	0.78863	0.116	1.75105	-4.75759	0.838544	Kcnc2	potassium voltage-gated channel subfamily C member 2
S79820_at	0.78863	0.116	-1.75087	-4.75784	-0.64466	Hlf	HLF, PAR bZIP transcription factor
X13722_at	0.78983	0.117	1.74925	-4.76002	1.04454	Ldlr	low density lipoprotein receptor
AF022083_s_at	0.78983	0.117	-1.74888	-4.76052	-0.311772	Gnb1	G protein subunit beta 1
AB010963_s_at	0.78987	0.117	1.74829	-4.76132	1.11794	Kcnmb1	potassium calcium-activated channel subfamily M regulatory beta subunit 1
E12286cds_at	0.78987	0.117	1.74769	-4.76212	0.475936	Gm2a	GM2 ganglioside activator
AF041105_at	0.78987	0.117	1.74719	-4.7628	1.36232	Slco1a5	solute carrier organic anion transporter family, member 1a5
U57050_at	0.78987	0.117	-1.74686	-4.76325	-1.09611	Psmd1	proteasome 26S subunit, non-ATPase 1
AF063302mRNA#3_s_at	0.78993	0.117	1.74631	-4.76398	0.46731	Cpt1b	carnitine palmitoyltransferase 1B
M35300_f_at	0.78993	0.117	-1.74538	-4.76524	-0.547663	Atpif1	ATPase inhibitory factor 1
M23601_at	0.78993	0.117	-1.74443	-4.76651	-0.45003	Maob	monoamine oxidase B
rc_AA891734_at	0.78993	0.117	1.74442	-4.76653	0.323504	Tns3	tensin 3
X79860_at	0.78993	0.117	1.7443	-4.76669	0.693295	Simc1	SUMO-interacting motifs containing 1
L31394exon_s_at	0.78993	0.118	1.74383	-4.76732	0.695875	Pth1r	parathyroid hormone 1 receptor
U71293_at	0.79124	0.118	-1.74226	-4.76944	-0.326608	Hr	hair growth associated
D14480_at	0.79144	0.118	1.74053	-4.77176	0.728938	Capn8	calpain 8
D10853_at	0.79144	0.118	-1.74039	-4.77195	-0.373308	Ppat	phosphoribosyl pyrophosphate amidotransferase
U28938_at	0.79144	0.118	1.74022	-4.77218	0.372238	Ptpro	protein tyrosine phosphatase, receptor type, O
U12568_at	0.79144	0.118	1.74012	-4.77231	0.44214	LOC100910869///Arl3	ADP-ribosylation factor-like protein 3-like///ADP ribosylation factor like GTPase 3
M14369exon#2_at	0.79226	0.118	-1.73866	-4.77428	-1.01297	Kng2	kininogen 2
AF056324_at	0.79226	0.119	1.73805	-4.7751	1.19091	Safb	scaffold attachment factor B
rc_H33086_at	0.79226	0.119	-1.73797	-4.7752	-0.276699	Prkar1b	protein kinase cAMP-dependent type 1 regulatory subunit beta
M18526cds_f_at	0.79228	0.119	-1.73739	-4.77599	-0.663947	Igkc///LOC500180///Igkv28	immunoglobulin kappa constant///similar to IG KAPPA CHAIN V-V REGION K2 PRECURSOR///immunoglobulin kappa chain variable 28 (V28)
K03468_s_at	0.79228	0.119	-1.73697	-4.77656	-0.445259	Myh3	myosin, heavy chain 3, skeletal muscle, embryonic
X54423cds_s_at	0.79234	0.119	-1.73626	-4.7775	-0.88203	Hnf1a	HNF1 homeobox A
rc_AA799942_at	0.79234	0.119	1.73594	-4.77794	0.44651
X12459_at	0.7934	0.119	-1.7345	-4.77987	-0.458757	Ass1	argininosuccinate synthase 1
AF035963_at	0.7934	0.119	-1.73409	-4.78043	-1.05782	Havcr1	hepatitis A virus cellular receptor 1
M24104_at	0.79363	0.119	-1.73307	-4.78179	-0.362038	Vamp1	vesicle-associated membrane protein 1
AF059258_at	0.79363	0.12	-1.73292	-4.78199	-0.613694	Slc16a8	solute carrier family 16 member 8
rc_AA859648_at	0.79381	0.12	1.73202	-4.7832	0.561016	Dnajb1	DnaJ heat shock protein family (Hsp40) member B1
U06752_at	0.79381	0.12	-1.7318	-4.7835	-0.372525	Muc4	mucin 4, cell surface associated
U80076_at	0.79426	0.12	-1.73053	-4.78519	-0.547161	LOC100911794///Rin1	ras and Rab interactor 1-like///Ras and Rab interactor 1
X68199_at	0.79426	0.12	-1.73045	-4.78531	-0.288573	Myo1b	myosin Ib
rc_AI639392_at	0.7956	0.12	1.72878	-4.78755	0.923299
rc_AA859916_at	0.7956	0.12	-1.72838	-4.78808	-1.36644
AB015645_at	0.79638	0.121	-1.72701	-4.78993	-0.595278	Mlnr	motilin receptor
AB013732_at	0.79638	0.121	-1.72677	-4.79025	-0.41374	Ugdh	UDP-glucose 6-dehydrogenase
S44606_s_at	0.79767	0.121	-1.72514	-4.79242	-0.60446	Itgb7	integrin subunit beta 7
AJ224156_s_at	0.79767	0.121	-1.72422	-4.79366	-1.11617	Ugcg	UDP-glucose ceramide glucosyltransferase
D26503_at	0.79767	0.121	-1.72405	-4.79389	-0.386474	Dnah11	dynein, axonemal, heavy chain 11
rc_AA893234_at	0.79767	0.121	-1.72255	-4.7959	-0.383949
X80535cds_at	0.79767	0.122	-1.72196	-4.79668	-0.592826	Trhde	thyrotropin-releasing hormone degrading enzyme
X59149_at	0.79767	0.122	-1.72187	-4.7968	-0.401623	L1cam	L1 cell adhesion molecule
rc_AA800928_at	0.79767	0.122	-1.72168	-4.79706	-0.745721	Kcnk5	potassium two pore domain channel subfamily K member 5
L24907_at	0.79767	0.122	1.72019	-4.79905	0.324545	Camk1	calcium/calmodulin-dependent protein kinase I
M18045_at	0.79767	0.122	-1.7191	-4.80052	-1.08889	Hist1h2ba	histone cluster 1, H2ba
X02904cds_s_at	0.79767	0.122	1.7184	-4.80145	0.422999	Gstp1	glutathione S-transferase pi 1
M27156_at	0.79767	0.123	-1.71654	-4.80393	-0.729747	Pbsn	probasin
rc_AA892864_at	0.79767	0.123	1.71651	-4.80397	0.477081	Mgll	monoglyceride lipase
U73142_at	0.79767	0.123	-1.71639	-4.80413	-0.786529	Mapk14	mitogen activated protein kinase 14
M91599mRNA_at	0.79767	0.123	-1.71637	-4.80417	-0.411096	Fgfr4	fibroblast growth factor receptor 4
AF025670_g_at	0.79767	0.123	-1.71598	-4.80468	-0.474007	Casp6	caspase 6
D00920mRNA_at	0.79767	0.123	-1.71547	-4.80536	-0.723628	Svs3a	seminal vesicle secretory protein 3A
AF031943_s_at	0.79767	0.123	-1.71488	-4.80615	-0.579167	Cnga3	cyclic nucleotide gated channel alpha 3
M84648mRNA_s_at	0.79767	0.123	1.71463	-4.80648	1.15752	Ddc	dopa decarboxylase
X86086_g_at	0.79767	0.123	-1.71425	-4.807	-0.321211	Anxa6	annexin A6
M11251cds_f_at	0.79767	0.123	-1.7137	-4.80773	-0.374811	LOC100909962///Cyp2b2///Cyp2b1	cytochrome P450 2B1-like///cytochrome P450, family 2, subfamily b, polypeptide 2///cytochrome P450, family 2, subfamily b, polypeptide 1
AF026476_at	0.79767	0.123	1.71302	-4.80864	1.02481	Usf1	upstream transcription factor 1
rc_AA891576_r_at	0.79767	0.123	1.71281	-4.80892	1.68772	C1qc	complement C1q C chain
M27726_at	0.79767	0.123	1.71237	-4.80951	0.395055	Pygb	phosphorylase, glycogen; brain
AB011679_at	0.79767	0.123	-1.71188	-4.81017	-0.523678	Tubb5	tubulin, beta 5 class I
rc_AI639245_at	0.79767	0.124	-1.71095	-4.8114	-0.340266
L04535_at	0.79767	0.124	1.70995	-4.81274	0.603336	Sstr5	somatostatin receptor 5
M92433exon#1-2_s_at	0.79767	0.124	-1.70982	-4.8129	-0.940186	Egr4	early growth response 4
U14398_at	0.79767	0.124	-1.70971	-4.81306	-0.521267	Syt4	synaptotagmin 4
X64563cds_at	0.79767	0.124	-1.70955	-4.81327	-0.731538	Serpinb2	serpin family B member 2
AF010293_at	0.79767	0.124	-1.70919	-4.81375	-0.383924	Olr1278	olfactory receptor 1278
rc_AA892069_s_at	0.79767	0.124	-1.70829	-4.81496	-0.960331	Dpp4	dipeptidylpeptidase 4
S69161_s_at	0.79767	0.124	-1.70743	-4.8161	-1.27025	Trhr	thyrotropin releasing hormone receptor
AF035952_at	0.79767	0.124	-1.70731	-4.81626	-1.07363	Kif6	kinesin family member 6
M57507_at	0.79767	0.124	-1.70659	-4.81722	-0.647415	Gucy1b2	guanylate cyclase 1, soluble, beta 2
AJ005642_at	0.79767	0.125	-1.706	-4.818	-0.74763	Prss22	protease, serine, 22
rc_AA866231_at	0.79767	0.125	-1.70597	-4.81804	-0.398841	Tmem183a	transmembrane protein 183A
J03806_at	0.79767	0.125	-1.70596	-4.81806	-0.276135	Plcg1	phospholipase C, gamma 1
M34238_at	0.79767	0.125	1.70541	-4.81879	0.473571	Nfya	nuclear transcription factor Y subunit alpha
rc_AA892306_at	0.79767	0.125	1.704	-4.82067	1.27461	Nubpl	nucleotide binding protein-like
U95178_s_at	0.79767	0.125	-1.70288	-4.82216	-0.318028	Dab2	DAB2, clathrin adaptor protein
M28654cds_at	0.79767	0.125	-1.70266	-4.82246	-0.350014
S79903mRNA_g_at	0.79767	0.125	-1.70125	-4.82434	-0.379102	Oprm1	opioid receptor, mu 1
M83680_at	0.79767	0.126	1.70016	-4.82578	0.446377	Rab14	RAB14, member RAS oncogene family
S83358_s_at	0.79767	0.126	-1.70003	-4.82596	-0.315112	Ptk2	protein tyrosine kinase 2
rc_AA892777_at	0.79767	0.126	1.69989	-4.82615	0.403504	Rnaseh2a	ribonuclease H2, subunit A
M57705_at	0.79767	0.126	-1.69984	-4.82621	-0.725809	Tpo	thyroid peroxidase
rc_AI639121_at	0.79767	0.126	-1.69983	-4.82623	-0.281065
X16273cds_g_at	0.79767	0.126	-1.69932	-4.8269	-0.312031	Serpina1	serpin family A member 1
rc_AA859977_at	0.79767	0.126	1.6993	-4.82693	0.773816
rc_AI104924_f_at	0.79767	0.126	-1.69839	-4.82814	-0.277312	Myh6	myosin heavy chain 6
rc_AI638972_at	0.79767	0.126	-1.69742	-4.82943	-0.565823
rc_AI171090_at	0.79767	0.126	1.69726	-4.82965	0.395386	Hmgcl	3-hydroxymethyl-3-methylglutaryl-CoA lyase
rc_AA875598_at	0.79767	0.126	-1.69674	-4.83033	-0.335656	Cul2	cullin 2
X68394_at	0.79767	0.126	-1.69665	-4.83045	-0.345924	Nras	neuroblastoma RAS viral oncogene homolog
M26643_at	0.79767	0.126	1.69644	-4.83074	0.734527	Scn4a	sodium voltage-gated channel alpha subunit 4
U97146_at	0.79767	0.126	-1.69628	-4.83094	-0.420375	Lypla1	lysophospholipase I
Z18630_at	0.79767	0.127	1.69535	-4.83218	1.34398	Tnr	tenascin R
rc_AI639163_at	0.79767	0.127	-1.69514	-4.83246	-0.595003	Vtcn1	V-set domain containing T cell activation inhibitor 1
U16025_at	0.79767	0.127	1.69452	-4.83329	0.348748	RT1-M3-1	RT1 class Ib, locus M3, gene 1
AB017544_g_at	0.79767	0.127	1.69406	-4.8339	0.613227	Pex14	peroxisomal biogenesis factor 14
X60659mRNA_at	0.79767	0.127	1.69355	-4.83458	1.91738	LOC690507	similar to Vomeromodulin
AFFX-PheX-3_at	0.79767	0.127	1.69303	-4.83527	0.454796
U67994_at	0.79767	0.127	-1.69284	-4.83551	-1.11914	Prim1	primase, DNA, polypeptide 1
rc_AA859577_at	0.79767	0.127	-1.69279	-4.83558	-0.339003	Ccdc88c	coiled-coil domain containing 88C
X05566_i_at	0.79767	0.127	1.69279	-4.83559	0.444412	Myl12a	myosin light chain 12A
AF020046_s_at	0.79767	0.127	-1.69234	-4.83618	-0.848882	Itgae	integrin subunit alpha E
X63675_at	0.79767	0.127	-1.69209	-4.83651	-1.38529	Pim1	Pim-1 proto-oncogene, serine/threonine kinase
rc_AA891576_i_at	0.79767	0.127	1.69158	-4.8372	1.29939	C1qc	complement C1q C chain
X63410cds_f_at	0.79767	0.127	-1.69083	-4.83819	-1.04668	Sult2a6	sulfotransferase family 2A, dehydroepiandrosterone (DHEA)-preferring, member 6
U39572_s_at	0.79767	0.128	-1.6908	-4.83823	-0.280968	Pi4ka	phosphatidylinositol 4-kinase alpha
M18530cds_f_at	0.79767	0.128	-1.69065	-4.83842	-0.399267	Igkc///LOC500180///Igkv28	immunoglobulin kappa constant///similar to IG KAPPA CHAIN V-V REGION K2 PRECURSOR///immunoglobulin kappa chain variable 28 (V28)
rc_AI639405_at	0.79767	0.128	-1.69037	-4.8388	-0.464635
K02814_g_at	0.79767	0.128	-1.69017	-4.83906	-1.12582	Kng1l1///Kng2///Kng1	kininogen 1-like 1///kininogen 2///kininogen 1
M34331_g_at	0.79767	0.128	1.6899	-4.83941	0.352347	Rpl35	ribosomal protein L35
AA850219_at	0.79767	0.128	-1.68953	-4.83991	-0.346953	Anxa3	annexin A3
U12187_at	0.79767	0.128	1.68921	-4.84034	0.346438	Rrad	RRAD, Ras related glycolysis inhibitor and calcium channel regulator
J03819_at	0.79767	0.128	1.68911	-4.84047	0.308632	Thrb	thyroid hormone receptor beta
M33936_s_at	0.79767	0.128	-1.6887	-4.84102	-0.704578	LOC100912910///Cyp4a3///Cyp4a2	cytochrome P450 4A2-like///cytochrome P450, family 4, subfamily a, polypeptide 3///cytochrome P450, family 4, subfamily a, polypeptide 2
J05132_s_at	0.79876	0.128	-1.68694	-4.84335	-0.312644	Ugt1a5///Ugt1a9///Ugt1a3///Ugt1a2///Ugt1a8///Ugt1a7c///Ugt1a6///Ugt1a1	UDP glucuronosyltransferase family 1 member A5///UDP glucuronosyltransferase family 1 member A9///UDP glycosyltransferase 1 family, polypeptide A3///UDP glucuronosyltransferase 1 family, polypeptide A2///UDP glycosyltransferase 1 family, polypeptide A8///UDP glucuronosyltransferase 1 family, polypeptide A7C///UDP glucuronosyltransferase 1 family, polypeptide A6///UDP glucuronosyltransferase famil…
D79981_at	0.79876	0.128	1.68688	-4.84342	1.1454	Slc21a4	kidney specific organic anion transporter
X60658mRNA_at	0.80081	0.129	1.68433	-4.84682	0.870734	Bpifb3	BPI fold containing family B, member 3
U09022_at	0.80081	0.129	-1.68429	-4.84686	-0.834658	Fabp9	fatty acid binding protein 9
X14210cds_at	0.80178	0.129	1.68262	-4.84907	0.268844	Rps4x///Rps4x-ps9	ribosomal protein S4, X-linked///ribosomal protein S4, X-linked, pseudogene 9
AFFX-TrpnX-5_at	0.80178	0.129	1.68248	-4.84926	0.891378
D85100_at	0.80178	0.129	-1.68212	-4.84974	-0.738079	Slc27a2	solute carrier family 27 member 2
rc_AA893188_at	0.80233	0.129	-1.68078	-4.8515	-0.255102	Xrcc5	X-ray repair cross complementing 5
rc_AI072770_s_at	0.80233	0.129	1.68075	-4.85156	0.838795	Plp1	proteolipid protein 1
M24104_g_at	0.80309	0.13	-1.67923	-4.85357	-0.401718	Vamp1	vesicle-associated membrane protein 1
U49126_s_at	0.80309	0.13	1.6792	-4.85361	0.749411	Cacna1d	calcium voltage-gated channel subunit alpha1 D
U83883_g_at	0.80309	0.13	-1.67841	-4.85465	-0.311872	Snd1	staphylococcal nuclease and tudor domain containing 1
E01050cds_g_at	0.80309	0.13	1.67829	-4.8548	0.401571	Agxt	alanine-glyoxylate aminotransferase
rc_AA925248_at	0.80388	0.13	1.67719	-4.85626	0.506064	Scn7a	sodium voltage-gated channel alpha subunit 7
L46791_at	0.80592	0.131	-1.67508	-4.85905	-0.633181	Ces1d	carboxylesterase 1D
rc_AA800170_at	0.80624	0.131	1.67436	-4.86001	0.33226	Klhl22	kelch-like family member 22
rc_AI638998_at	0.80624	0.131	-1.67256	-4.86239	-0.742011
E00717UTR#1_s_at	0.80624	0.131	1.67198	-4.86315	0.462309	Cyp1a1	cytochrome P450, family 1, subfamily a, polypeptide 1
rc_AI639453_f_at	0.80624	0.131	1.67162	-4.86362	0.780259
U50044cds_g_at	0.80624	0.131	-1.67141	-4.8639	-0.637015	Vwf	von Willebrand factor
AB000199_at	0.80624	0.131	-1.67076	-4.86475	-0.323862	Hsd3b7	hydroxy-delta-5-steroid dehydrogenase, 3 beta- and steroid delta-isomerase 7
rc_AA800245_at	0.80624	0.131	1.67068	-4.86486	0.401224	Trim54	tripartite motif-containing 54
rc_AA964530_at	0.80624	0.131	-1.67068	-4.86487	-1.03664	Arf2	ADP-ribosylation factor 2
M58677mRNA_at	0.80624	0.132	1.67033	-4.86533	0.564224	Odf1	outer dense fiber of sperm tails 1
X76697_at	0.80624	0.132	1.67025	-4.86543	0.684644	Cd52	CD52 molecule
rc_AA891441_s_at	0.80785	0.132	1.66739	-4.86921	0.330456	Map1lc3a	microtubule-associated protein 1 light chain 3 alpha
rc_AI179027_at	0.80785	0.132	-1.66708	-4.86961	-0.31815	Gorasp1	golgi reassembly stacking protein 1
rc_AI229637_at	0.80785	0.132	-1.66692	-4.86983	-0.310091	Mybbp1a	MYB binding protein 1a
J03773_s_at	0.80785	0.132	-1.66628	-4.87067	-0.941268	Gnaz	G protein subunit alpha z
rc_AA858572_at	0.80785	0.132	-1.66609	-4.87092	-0.447505	Pet100	PET100 homolog
AF007583_at	0.80785	0.132	1.66595	-4.8711	0.283362	Colq	collagen like tail subunit of asymmetric acetylcholinesterase
U24175_at	0.80785	0.133	1.66552	-4.87167	0.864364	Stat5a	signal transducer and activator of transcription 5A
rc_AA874877_i_at	0.80785	0.133	1.66503	-4.87232	0.817894
rc_AA925752_at	0.80785	0.133	1.66433	-4.87324	0.365385	LOC100365047///RGD1565355///Cd36	scavenger receptor class B, member 2-like///similar to fatty acid translocase/CD36///CD36 molecule
AB017170_s_at	0.80785	0.133	-1.66429	-4.87329	-0.348942	Slit1	slit guidance ligand 1
M32475cds_at	0.80785	0.133	-1.66395	-4.87374	-0.912553	Cgm4	carcinoembryonic antigen gene family 4
U24174_at	0.80852	0.133	-1.66282	-4.87523	-0.808786	Cdkn1a	cyclin-dependent kinase inhibitor 1A
rc_AI639123_at	0.80852	0.133	-1.66116	-4.87741	-0.678893	Patj	PATJ, crumbs cell polarity complex component
U02096_at	0.80852	0.134	1.66072	-4.878	1.12895	Fabp7	fatty acid binding protein 7
rc_H31554_at	0.80852	0.134	-1.66054	-4.87823	-1.15801	Ddias	DNA damage-induced apoptosis suppressor
rc_AA946369_at	0.80852	0.134	1.66045	-4.87835	0.468727	Arhgap1	Rho GTPase activating protein 1
U31599_g_at	0.80852	0.134	-1.66031	-4.87853	-0.47312	LOC100909630///RT1-DMb	class II histocompatibility antigen, M beta 1 chain-like///RT1 class II, locus DMb
rc_AI639437_at	0.80852	0.134	-1.65966	-4.8794	-1.23509
U30485mRNA_s_at	0.80852	0.134	-1.65899	-4.88028	-0.275137	Dars	aspartyl-tRNA synthetase
rc_AI639477_at	0.80852	0.134	-1.65787	-4.88174	-0.353009
AJ011605_at	0.80852	0.134	-1.65782	-4.88181	-0.773121	Pola1	DNA polymerase alpha 1, catalytic subunit
rc_AA800663_at	0.80852	0.134	-1.65761	-4.88209	-0.298309	Xpo7	exportin 7
AB017140_at	0.80852	0.134	-1.65744	-4.88231	-0.308105	Homer1	homer scaffolding protein 1
D87922exon_at	0.80852	0.134	-1.65666	-4.88334	-0.377862	Scn4a	sodium voltage-gated channel alpha subunit 4
D49836_at	0.80852	0.134	-1.65662	-4.88338	-0.975854	Akt3	AKT serine/threonine kinase 3
AB006461_at	0.80852	0.134	-1.65637	-4.88371	-0.280258	Ncdn	neurochondrin
Z22812_at	0.80852	0.134	-1.65621	-4.88392	-0.317607	Il1r2	interleukin 1 receptor type 2
rc_AI176422_at	0.80864	0.135	1.65566	-4.88465	0.47363	Etfdh	electron transfer flavoprotein dehydrogenase
rc_AI639365_at	0.80911	0.135	-1.65477	-4.88582	-0.271709	RGD1562319	similar to family with sequence similarity 55, member C
rc_AI639348_at	0.80911	0.135	1.65387	-4.887	0.526187	LOC100911867///Pnpla7	patatin-like phospholipase domain-containing protein 7-like///patatin-like phospholipase domain containing 7
U40064_g_at	0.80911	0.135	-1.65315	-4.88795	-0.87361	Ppard	peroxisome proliferator-activated receptor delta
U91847_s_at	0.80911	0.135	1.65288	-4.8883	0.462897	Mapk14	mitogen activated protein kinase 14
D64050_at	0.80911	0.135	-1.65271	-4.88852	-0.414728	Ptprr	protein tyrosine phosphatase, receptor type, R
S87522_at	0.80911	0.135	-1.65219	-4.8892	-0.647347	Lta4h	leukotriene A4 hydrolase
U33847_at	0.80911	0.135	1.65151	-4.8901	1.37637	Gucy2g	guanylate cyclase 2G
L00370cds_s_at	0.80911	0.136	-1.65098	-4.89079	-1.00776	Myh3	myosin, heavy chain 3, skeletal muscle, embryonic
rc_AA800963_at	0.80911	0.136	-1.65091	-4.89089	-0.735596
rc_AA891322_g_at	0.80911	0.136	1.65067	-4.8912	0.310502	Snrnp70	small nuclear ribonucleoprotein U1 subunit 70
rc_AA894317_s_at	0.80911	0.136	-1.65038	-4.89158	-0.354324	Chn1	chimerin 1
Y17162UTR#1_f_at	0.8098	0.136	-1.64891	-4.89352	-0.353619	Gna11	guanine nucleotide binding protein, alpha 11
rc_AA860062_at	0.8098	0.136	1.64858	-4.89395	1.22033	Alb	albumin
AB011544_at	0.8098	0.136	-1.64848	-4.89407	-1.03649	Tub	tubby bipartite transcription factor
L09120_at	0.80988	0.136	-1.64775	-4.89504	-0.271736	Capn2	calpain 2
rc_AI044517_at	0.80988	0.136	-1.64754	-4.89531	-0.880586	Slc1a2	solute carrier family 1 (glial high affinity glutamate transporter), member 2
M22993cds_s_at	0.81073	0.137	1.64573	-4.89769	0.384678	LOC100911833///Mug1///Mug2///Cpamd8///LOC297568	murinoglobulin-2-like///murinoglobulin 1///murinoglobulin 2///C3 and PZP-like, alpha-2-macroglobulin domain containing 8///alpha-1-inhibitor III
U07610_at	0.81073	0.137	-1.64531	-4.89824	-0.908561	Sp4	Sp4 transcription factor
rc_AA955477_at	0.81073	0.137	-1.6452	-4.89838	-0.357749	Mapkapk3	mitogen-activated protein kinase-activated protein kinase 3
L37333_s_at	0.81073	0.137	-1.64504	-4.89859	-0.493416	Psme3///Aoc3///G6pc	proteasome activator subunit 3///amine oxidase, copper containing 3///glucose-6-phosphatase, catalytic subunit
M64378_at	0.81073	0.137	-1.64464	-4.89912	-0.29072	Olr287	olfactory receptor 287
rc_AA800054_at	0.81081	0.137	1.64413	-4.89978	0.25985	Rpl19	ribosomal protein L19
M35602_at	0.81174	0.137	-1.64239	-4.90206	-0.417125	Fgb	fibrinogen beta chain
AJ131888_at	0.81174	0.137	-1.64237	-4.90208	-0.348453	Spa17	sperm autoantigenic protein 17
U40064_at	0.81174	0.137	-1.64206	-4.9025	-0.367142	Ppard	peroxisome proliferator-activated receptor delta
M32475cds_g_at	0.81213	0.138	-1.64095	-4.90395	-0.715152	Cgm4	carcinoembryonic antigen gene family 4
rc_AI146018_s_at	0.81213	0.138	-1.64086	-4.90407	-0.46696	Nrxn1	neurexin 1
X94246_at	0.81253	0.138	-1.63953	-4.9058	-0.444488	Pax8	paired box 8
rc_AI175973_at	0.81253	0.138	1.63881	-4.90675	1.13001	Ndufs4	NADH:ubiquinone oxidoreductase subunit S4
AF079864_at	0.81253	0.138	-1.63855	-4.90709	-0.3299	Olr59	olfactory receptor 59
L08495cds_s_at	0.81253	0.138	-1.63838	-4.90731	-0.370811	Gabra6	gamma-aminobutyric acid type A receptor alpha 6 subunit
rc_AA818403_at	0.81253	0.138	1.63834	-4.90736	0.808472	Cyp4f17	cytochrome P450, family 4, subfamily f, polypeptide 17
U89608_at	0.81258	0.138	-1.63737	-4.90863	-0.549022	Slc1a6	solute carrier family 1 member 6
M65148_s_at	0.81258	0.138	1.63671	-4.9095	1.02698	Atf2	activating transcription factor 2
rc_AA893985_at	0.81258	0.139	-1.63617	-4.9102	-1.28159
M35862_at	0.81258	0.139	1.63574	-4.91076	1.12934	Mak	male germ cell-associated kinase
AF035955_at	0.81258	0.139	1.63551	-4.91106	0.991171	Kif11	kinesin family member 11
AF027331_at	0.81258	0.139	-1.6354	-4.91121	-0.369281	Grik3	glutamate ionotropic receptor kainate type subunit 3
Z38067exon_at	0.81258	0.139	1.63523	-4.91143	1.3619	Bmyc	brain expressed myelocytomatosis oncogene
AF055884_s_at	0.81274	0.139	1.63467	-4.91216	0.720746	Deaf1	DEAF1 transcription factor
rc_AI639436_at	0.81274	0.139	-1.63423	-4.91273	-0.283391	Gcnt3	glucosaminyl (N-acetyl) transferase 3, mucin type
AA848563_s_at	0.81514	0.14	1.63186	-4.91584	2.05137	Hspa1b///Hspa1a	heat shock 70kD protein 1B (mapped)///heat shock 70kD protein 1A
X55986mRNA_s_at	0.81699	0.14	-1.62993	-4.91835	-0.299659	Psma4	proteasome subunit alpha 4
M92916_at	0.81942	0.141	-1.62704	-4.92211	-0.683187	Gip	gastric inhibitory polypeptide
M81088_at	0.81942	0.141	1.62676	-4.92248	0.319315	Eef1a1	eukaryotic translation elongation factor 1 alpha 1
E03082cds_s_at	0.81942	0.141	-1.62667	-4.9226	-0.587671	Ntf3	neurotrophin 3
L36884_at	0.8195	0.141	1.62491	-4.92489	0.58325	Ptprv	protein tyrosine phosphatase, receptor type, V
M28670_at	0.8195	0.141	-1.62419	-4.92583	-0.775148	Ighg	Immunoglobulin heavy chain (gamma polypeptide)
D38035cds_s_at	0.8195	0.141	-1.62414	-4.9259	-0.614256	Nkx2-1	NK2 homeobox 1
X00975_at	0.8195	0.141	-1.62287	-4.92755	-0.400503	Mylpf	myosin light chain, phosphorylatable, fast skeletal muscle
U38379_at	0.8195	0.142	-1.62204	-4.92862	-0.461749	Ggh	gamma-glutamyl hydrolase
X81449cds_at	0.8195	0.142	1.6213	-4.92959	1.3964	Krt19	keratin 19
rc_AI639085_at	0.8195	0.142	-1.62092	-4.93008	-0.853708	Degs2	delta(4)-desaturase, sphingolipid 2
D00189_at	0.8195	0.142	-1.61904	-4.93253	-0.409329	Atp1a3	ATPase Na+/K+ transporting subunit alpha 3
X68878_s_at	0.8195	0.142	-1.61895	-4.93265	-0.596514	Snap91	synaptosomal-associated protein 91
rc_H33294_at	0.8195	0.142	1.61876	-4.9329	1.06163
rc_AA893366_at	0.8195	0.142	-1.61858	-4.93313	-0.685243
rc_AA875253_at	0.8195	0.143	1.61732	-4.93477	0.337202	Arl1	ADP-ribosylation factor like GTPase 1
rc_AA957777_at	0.8195	0.143	-1.61716	-4.93498	-0.288966	RGD1565456///Nutf2	similar to Chain A, Nuclear Transport Factor 2 (Ntf2) H66a Mutant///nuclear transport factor 2
J05470_at	0.8195	0.143	1.61676	-4.93549	0.342015	Cpt2	carnitine palmitoyltransferase 2
rc_AI145494_at	0.8195	0.143	-1.61653	-4.9358	-0.74167	Syn2	synapsin II
AF091562_s_at	0.8195	0.143	-1.61631	-4.93608	-0.448229	Olr337	olfactory receptor 337
D64085_at	0.8195	0.143	1.61598	-4.9365	0.685853	Fgf5	fibroblast growth factor 5
U50717_s_at	0.8195	0.143	-1.61586	-4.93667	-0.277149	Dlg2	discs large MAGUK scaffold protein 2
M22253_at	0.8195	0.143	1.61576	-4.9368	0.647842	Scn1a	sodium voltage-gated channel alpha subunit 1
AB000491_at	0.8195	0.143	-1.61576	-4.9368	-0.277791	Psmc5	proteasome 26S subunit, ATPase 5
U35245_g_at	0.8195	0.143	-1.61568	-4.9369	-0.348939	Vps33b	VPS33B, late endosome and lysosome associated
rc_AI639140_at	0.8195	0.143	1.61506	-4.9377	0.892386
M93273_at	0.8195	0.143	-1.61464	-4.93824	-0.946171	Sstr2	somatostatin receptor 2
D63704_g_at	0.8195	0.143	-1.61438	-4.93859	-0.411836	Dpys	dihydropyrimidinase
M77850_at	0.8195	0.143	-1.6136	-4.93959	-0.641518	Pts	6-pyruvoyl-tetrahydropterin synthase
rc_AA874827_at	0.8195	0.143	-1.61346	-4.93978	-0.372655	Dlgap5	DLG associated protein 5
M59861_at	0.8195	0.144	1.61305	-4.94031	0.430521	Aldh1l1	aldehyde dehydrogenase 1 family, member L1
U91679_at	0.8195	0.144	-1.61279	-4.94065	-0.386723	Fev	FEV, ETS transcription factor
U17919_s_at	0.8195	0.144	-1.61228	-4.94131	-0.366551	Aif1	allograft inflammatory factor 1
rc_AI639516_i_at	0.8195	0.144	-1.61153	-4.94228	-0.528266
AA686743_at	0.8195	0.144	-1.61039	-4.94376	-0.660045	Eif2ak1	eukaryotic translation initiation factor 2 alpha kinase 1
rc_AI639248_i_at	0.8195	0.144	-1.61002	-4.94424	-0.906731	LOC102548827///Prp2l1	uncharacterized LOC102548827///proline rich protein 2-like 1
D88672_at	0.8195	0.144	-1.60976	-4.94458	-0.551782	Pld2	phospholipase D2
rc_AI009658_at	0.8195	0.144	1.60933	-4.94513	1.4495	Ccl5	C-C motif chemokine ligand 5
M30689_at	0.8195	0.145	-1.60868	-4.94598	-1.09632	Ly6i	lymphocyte antigen 6 complex, locus I
rc_AI639255_at	0.8195	0.145	-1.6084	-4.94634	-0.417669	Dock8	dedicator of cytokinesis 8
X76724_at	0.8195	0.145	-1.60832	-4.94644	-1.10234	Kcnab2	potassium voltage-gated channel subfamily A regulatory beta subunit 2
M15880_at	0.8195	0.145	-1.60812	-4.94671	-0.287071	LOC100912228///Npy	pro-neuropeptide Y-like///neuropeptide Y
AF087838_s_at	0.8195	0.145	1.60784	-4.94707	0.890788	Abcc9	ATP binding cassette subfamily C member 9
rc_AA875182_at	0.8195	0.145	-1.60709	-4.94803	-0.468211	Zfp523	zinc finger protein 523
AF020618_at	0.8195	0.145	1.60701	-4.94815	0.525909	Ppp1r15a	protein phosphatase 1, regulatory subunit 15A
rc_AI639150_at	0.8195	0.145	-1.60683	-4.94838	-1.0591
rc_AI638977_at	0.8195	0.145	-1.60602	-4.94943	-0.664126
L77929_at	0.8195	0.145	-1.606	-4.94945	-0.375968	Kcnj9	potassium voltage-gated channel subfamily J member 9
rc_AI012589_s_at	0.8195	0.145	1.60559	-4.94998	0.378528	Gstp1	glutathione S-transferase pi 1
rc_AI178750_at	0.8195	0.145	1.60505	-4.95069	0.314225	Eef2	eukaryotic translation elongation factor 2
rc_AI136950_s_at	0.8195	0.145	-1.60489	-4.95088	-0.354569	Dll1	delta like canonical Notch ligand 1
rc_AI639238_at	0.8195	0.146	1.60392	-4.95215	0.886822	Tmem64///LOC686461	transmembrane protein 64///hypothetical protein LOC686461
U23769_at	0.8195	0.146	-1.60359	-4.95258	-0.465569	Pdlim1	PDZ and LIM domain 1
rc_AI170380_g_at	0.8195	0.146	-1.60319	-4.95308	-0.299396	Sftpb	surfactant protein B
AF089839_at	0.8195	0.146	-1.60128	-4.95556	-0.96991	Nsf	N-ethylmaleimide sensitive factor, vesicle fusing ATPase
rc_AA893505_at	0.8195	0.146	-1.6009	-4.95605	-0.87854	RGD1310257	similar to RIKEN cDNA 6330408A02 gene
U62940_at	0.8195	0.146	-1.60085	-4.95612	-0.276612	Grpel1	GrpE-like 1, mitochondrial
J05519_at	0.8195	0.146	-1.60083	-4.95614	-0.430944	Mthfd1	methylenetetrahydrofolate dehydrogenase, cyclohydrolase and formyltetrahydrofolate synthetase 1
rc_AA946108_at	0.8195	0.146	-1.60017	-4.957	-0.740849	Lama3	laminin subunit alpha 3
M99169_at	0.8195	0.146	-1.59996	-4.95726	-0.782112	Rps6ka1	ribosomal protein S6 kinase A1
AA819943_at	0.8195	0.146	-1.59992	-4.95732	-0.549139
U53855_at	0.8195	0.146	-1.5999	-4.95734	-0.34753	Ptgis	prostaglandin I2 (prostacyclin) synthase
rc_AA819187_s_at	0.8195	0.147	-1.59846	-4.95921	-1.25383	Cd38	CD38 molecule
AF056704_at	0.8195	0.147	-1.59681	-4.96133	-0.649958	Syn3	synapsin III
rc_AA800709_at	0.8195	0.147	-1.59665	-4.96154	-0.965927	Bpifa5	BPI fold containing family A, member 5
U72741_at	0.8195	0.147	-1.59606	-4.96231	-0.340176	Lgals9	galectin 9
D87515_at	0.8195	0.147	-1.59551	-4.96302	-0.336659	Rnpep	arginyl aminopeptidase
M90065cds_f_at	0.8195	0.148	-1.5945	-4.96432	-1.09829	Agtr1b	angiotensin II receptor, type 1b
X56747cds_at	0.8195	0.148	1.59437	-4.96448	0.727081	Lct	lactase
X72757_at	0.8195	0.148	-1.59425	-4.96465	-0.32835	Cox6a1	cytochrome c oxidase subunit 6A1
rc_AI044508_s_at	0.8195	0.148	-1.59404	-4.96492	-0.555146	Nsg1	neuron specific gene family member 1
S78217_s_at	0.8195	0.148	-1.59264	-4.96672	-0.241284	Ppp1cc	protein phosphatase 1 catalytic subunit gamma
X17665cds_s_at	0.8195	0.148	1.59246	-4.96695	0.292924	Rps16	ribosomal protein S16
rc_AA893351_at	0.8195	0.148	-1.59241	-4.96701	-0.697351
rc_AA866357_at	0.8195	0.148	-1.59204	-4.96749	-1.26396
rc_AA799469_at	0.8195	0.148	-1.59162	-4.96803	-0.617089	Arhgap25	Rho GTPase activating protein 25
rc_AA892775_at	0.8195	0.148	-1.59161	-4.96804	-0.43748	Lyz2	lysozyme 2
AA799389_g_at	0.8195	0.148	-1.5915	-4.96819	-0.429515	Rab3b	RAB3B, member RAS oncogene family
rc_AA893185_at	0.8195	0.148	-1.59127	-4.96848	-0.3161	Ndufb5	NADH:ubiquinone oxidoreductase subunit B5
rc_AI171966_at	0.8195	0.149	-1.59065	-4.96929	-0.428866	LOC100909630///RT1-DMb	class II histocompatibility antigen, M beta 1 chain-like///RT1 class II, locus DMb
AJ000347_at	0.8195	0.149	-1.59025	-4.9698	-0.354969	Bpnt1	3'(2'), 5'-bisphosphate nucleotidase 1
J02780_at	0.8195	0.149	-1.59024	-4.96981	-0.266738	Tpm4	tropomyosin 4
U56242_at	0.8195	0.149	-1.59022	-4.96983	-0.314133	Maf	MAF bZIP transcription factor
rc_AA875406_at	0.8195	0.149	-1.589	-4.9714	-0.636823
M33605_at	0.8195	0.149	1.58871	-4.97178	0.522257	Prf1	perforin 1
rc_AA875186_at	0.8195	0.149	-1.58868	-4.97181	-0.708723	Kazn	kazrin, periplakin interacting protein
AF003904mRNA_g_at	0.8195	0.149	1.58823	-4.9724	0.39991	Crhbp	corticotropin releasing hormone binding protein
L01115_at	0.8195	0.149	1.58769	-4.9731	0.458262	Adcy6	adenylate cyclase 6
L00686UTR#1_at	0.8195	0.149	-1.58686	-4.97416	-0.410171	Ceacam3	carcinoembryonic antigen-related cell adhesion molecule 3
L24374_at	0.8195	0.15	-1.5861	-4.97515	-0.4956	Mmp7	matrix metallopeptidase 7
U07183_at	0.8195	0.15	-1.5858	-4.97552	-0.807098	Slc10a2	solute carrier family 10 (sodium/bile acid cotransporter), member 2
AJ011116_at	0.8195	0.15	-1.58553	-4.97588	-0.325118	Nos3	nitric oxide synthase 3
X59051cds_s_at	0.8195	0.15	1.58508	-4.97645	0.288541	LOC100912619///LOC100909419///LOC100364260///LOC100363434///LOC100361876///LOC100361445///LOC100361385///Rps29	40S ribosomal protein S29-like///40S ribosomal protein S29-like///mCG7602-like///ribosomal protein S29-like///mCG7602-like///mCG7602-like///mCG7602-like///ribosomal protein S29
AF035632_s_at	0.8195	0.15	1.585	-4.97656	0.546757	Stx12	syntaxin 12
rc_AI638971_at	0.8195	0.15	1.58401	-4.97783	0.636223	Ocln	occludin
S87544_g_at	0.8195	0.15	-1.58346	-4.97854	-1.00402	Ambp	alpha-1-microglobulin/bikunin precursor
rc_AA956855_at	0.8195	0.15	-1.58316	-4.97892	-1.06791	Nr1h2	nuclear receptor subfamily 1, group H, member 2
U50355exon#1-3_s_at	0.8195	0.15	-1.58314	-4.97896	-0.398995	Np4	defensin NP-4 precursor
U70270UTR#1_f_at	0.8195	0.15	-1.58307	-4.97904	-0.41968	Taf6	TATA-box binding protein associated factor 6
rc_AA900848_at	0.8195	0.151	1.58162	-4.9809	0.460125	Lamb2	laminin subunit beta 2
Y15054_at	0.8195	0.151	-1.58155	-4.981	-0.270311	Coro7	coronin 7
J04532_at	0.8195	0.151	-1.58152	-4.98103	-0.99153	Prkcz	protein kinase C, zeta
M13100cds#6_f_at	0.8195	0.151	1.5812	-4.98145	0.565881	LOC100362110///LOC501503///LOC499355///LOC499182///LOC361942///LOC317588///Vps13a///Serinc1	LRRGT00155-like///nucleic acid binding protein 5///nucleic acid binding protein 3///nucleic acid binding protein///similar to ORF4///hypothetical protein LOC317588///vacuolar protein sorting 13A///serine incorporator 1
M16624_at	0.8195	0.151	-1.58058	-4.98224	-0.364077	Prss3	protease, serine, 3
U02322_s_at	0.8195	0.151	-1.58053	-4.98231	-0.779378	Nrg1	neuregulin 1
rc_AA891822_at	0.8195	0.151	1.58025	-4.98266	1.04867	Slc35a1	solute carrier family 35 member A1
AF089730_at	0.8195	0.151	-1.58021	-4.98272	-0.461098	Kcnt1	potassium sodium-activated channel subfamily T member 1
U04540_at	0.8195	0.151	-1.57815	-4.98536	-0.736313
S61868_g_at	0.8195	0.151	-1.5775	-4.98619	-0.446187	Sdc4	syndecan 4
rc_AA875002_at	0.8195	0.152	1.57725	-4.98651	0.713988	Lrrc8a	leucine rich repeat containing 8 family, member A
rc_AA892207_at	0.8195	0.152	-1.5766	-4.98735	-1.15303
U03763UTR#1_g_at	0.8195	0.152	-1.57633	-4.98769	-0.306402	Pla2g5	phospholipase A2, group V
D17521_at	0.8195	0.152	1.57613	-4.98795	0.266836	Clcn3	chloride voltage-gated channel 3
AB008538_at	0.8195	0.152	1.57526	-4.98907	0.38511	Alcam	activated leukocyte cell adhesion molecule
U21683_at	0.8195	0.152	-1.57337	-4.99148	-0.439726	Syk	spleen associated tyrosine kinase
rc_AA875205_at	0.8195	0.152	-1.57316	-4.99176	-0.287008	Eif3b	eukaryotic translation initiation factor 3, subunit B
rc_AA998164_s_at	0.8195	0.153	-1.57309	-4.99185	-1.21809	Ccnb1	cyclin B1
AJ223184_g_at	0.8195	0.153	1.57268	-4.99237	0.715541	Igsf6	immunoglobulin superfamily, member 6
L14936_at	0.8195	0.153	-1.57259	-4.99249	-0.334164	Map2k2	mitogen activated protein kinase kinase 2
AA799389_at	0.8195	0.153	-1.57256	-4.99252	-0.7348	Rab3b	RAB3B, member RAS oncogene family
rc_AA892818_at	0.8195	0.153	-1.57256	-4.99252	-0.325671	Stard8	StAR-related lipid transfer domain containing 8
rc_AI639435_at	0.8195	0.153	-1.57216	-4.99304	-0.450953	Pcp4l1	Purkinje cell protein 4-like 1
L34049_g_at	0.8195	0.153	-1.57177	-4.99354	-0.936537	Lrp2	LDL receptor related protein 2
rc_AA892251_at	0.8195	0.153	-1.57143	-4.99397	-0.803761	Avpr1a	arginine vasopressin receptor 1A
D25233UTR#1_at	0.8195	0.153	-1.57133	-4.9941	-0.350623	Rb1	RB transcriptional corepressor 1
X06942_at	0.8195	0.153	-1.57068	-4.99493	-0.274697	Araf	A-Raf proto-oncogene, serine/threonine kinase
AF092523_r_at	0.8195	0.153	1.57055	-4.9951	0.355879	Akap1	A-kinase anchoring protein 1
X15466cds_at	0.8195	0.153	-1.57015	-4.99561	-0.384606	Gabrb1	gamma-aminobutyric acid type A receptor beta 1 subunit
rc_AA892189_at	0.8195	0.153	-1.56978	-4.99608	-0.283147	Aif1l	allograft inflammatory factor 1-like
rc_AI070848_f_at	0.8195	0.153	-1.56949	-4.99646	-0.308167	LOC100361457///Potef///Actg1///Actb	actin, gamma 1 propeptide-like///POTE ankyrin domain family, member F///actin, gamma 1///actin, beta
rc_AA800303_at	0.8195	0.153	-1.56912	-4.99693	-0.403152	Plscr3	phospholipid scramblase 3
rc_AA799466_at	0.8195	0.153	-1.56912	-4.99693	-0.298355	Ak2	adenylate kinase 2
rc_AA799598_at	0.8195	0.153	-1.5691	-4.99696	-0.343081	Pdha1	pyruvate dehydrogenase (lipoamide) alpha 1
M27902_at	0.8195	0.153	-1.56891	-4.9972	-0.501646	Scn5a	sodium voltage-gated channel alpha subunit 5
rc_AA874978_at	0.8195	0.154	-1.5683	-4.99798	-0.404456	C1qtnf6	C1q and tumor necrosis factor related protein 6
U65217_i_at	0.8195	0.154	-1.56817	-4.99814	-2.29035	RT1-Bb	RT1 class II, locus Bb
S67316_at	0.8195	0.154	-1.56781	-4.99861	-0.355797
rc_AI231292_g_at	0.8195	0.154	1.5673	-4.99926	0.355371	Cst3	cystatin C
rc_AI171844_at	0.8195	0.154	1.56728	-4.99928	0.363704	Atp5e	ATP synthase, H+ transporting, mitochondrial F1 complex, epsilon subunit
D86742_at	0.8195	0.154	-1.5671	-4.99951	-0.515718	Cdh4	cadherin 4
rc_AI176253_at	0.8195	0.154	1.56703	-4.9996	0.904585
rc_AA866264_s_at	0.8195	0.154	-1.56648	-5.00031	-0.987819	RGD1564865	similar to 20-alpha-hydroxysteroid dehydrogenase
AJ011370_at	0.8195	0.154	-1.56567	-5.00134	-0.408249	Htr4	5-hydroxytryptamine receptor 4
L34074cds_at	0.8195	0.154	-1.56475	-5.00253	-0.409913	Olr1654	olfactory receptor 1654
rc_H31665_at	0.8195	0.155	-1.56365	-5.00393	-0.434744	Higd1a	HIG1 hypoxia inducible domain family, member 1A
rc_AA891914_at	0.8195	0.155	-1.56295	-5.00483	-0.354283	Acy1	aminoacylase 1
rc_AA892012_g_at	0.8195	0.155	1.56257	-5.0053	0.337342	Got2	glutamic-oxaloacetic transaminase 2
D10699_at	0.8195	0.155	-1.56256	-5.00532	-0.402384	Uchl1	ubiquitin C-terminal hydrolase L1
AF015728_s_at	0.8195	0.155	-1.56222	-5.00575	-0.351267	Cngb1	cyclic nucleotide gated channel beta 1
rc_AA946488_s_at	0.8195	0.155	1.56145	-5.00673	0.607706	Ptpn21	protein tyrosine phosphatase, non-receptor type 21
rc_AI234969_s_at	0.8195	0.155	1.56109	-5.00719	0.38594	Gata4	GATA binding protein 4
M00002_at	0.8195	0.155	-1.56103	-5.00727	-0.503765	Apoa4	apolipoprotein A4
U25746_at	0.8195	0.155	-1.56053	-5.00791	-0.306132	Ddx46	DEAD-box helicase 46
L81136cds_f_at	0.8195	0.156	-1.56006	-5.00851	-0.32636
rc_AA892377_at	0.8195	0.156	-1.56003	-5.00855	-0.637376	LOC102548746	uncharacterized LOC102548746
rc_AI639044_at	0.8195	0.156	-1.55997	-5.00863	-0.576585	Tspan17	tetraspanin 17
M37394_at	0.8195	0.156	-1.55991	-5.0087	-0.680056	Egfr	epidermal growth factor receptor
AF035151_s_at	0.8195	0.156	-1.55954	-5.00917	-0.651789	Rgs12	regulator of G-protein signaling 12
D45412_s_at	0.8195	0.156	1.55942	-5.00933	0.29448	Ptpro	protein tyrosine phosphatase, receptor type, O
rc_AA892835_at	0.8195	0.156	1.55928	-5.0095	0.320504	Btf3l4///RGD1561589	basic transcription factor 3-like 4///similar to RIKEN cDNA 5730434I03 gene
X74227cds_at	0.8195	0.156	1.55917	-5.00965	0.311428	Itpkb	inositol-trisphosphate 3-kinase B
U73030_at	0.8195	0.156	-1.55895	-5.00992	-0.680493	Pttg1	pituitary tumor-transforming 1
U00475_at	0.8195	0.156	-1.55874	-5.01019	-0.688972	Oprd1	opioid receptor, delta 1
rc_AI145834_at	0.8195	0.156	1.55751	-5.01176	0.747288	Nr4a3	nuclear receptor subfamily 4, group A, member 3
J05122_at	0.8195	0.156	1.55732	-5.012	0.321636	Tspo	translocator protein
rc_AA893618_s_at	0.8195	0.156	1.55727	-5.01206	0.732088	Nr3c1	nuclear receptor subfamily 3, group C, member 1
rc_AI639323_at	0.8195	0.156	1.55724	-5.0121	0.917349
M64391_at	0.8195	0.156	-1.55699	-5.01242	-0.683123	Olr1500	olfactory receptor 1500
rc_AI172293_at	0.8195	0.156	1.55668	-5.01283	0.286309	Msmo1	methylsterol monooxygenase 1
D28111_g_at	0.8195	0.156	-1.55631	-5.01329	-0.969907	Mobp	myelin-associated oligodendrocyte basic protein
L29232_at	0.8195	0.156	1.55624	-5.01338	0.407928	Igf1r	insulin-like growth factor 1 receptor
rc_AA894087_at	0.8195	0.157	1.55523	-5.01467	0.761215	Kcnh6	potassium voltage-gated channel subfamily H member 6
U29881_at	0.8195	0.157	-1.55512	-5.01481	-0.54151	Slc5a2	solute carrier family 5 member 2
M24604_at	0.8195	0.157	-1.5545	-5.0156	-0.344144	Pcna	proliferating cell nuclear antigen
AF090113_at	0.8195	0.157	1.55436	-5.01577	0.478678	Grip2	glutamate receptor interacting protein 2
Y13972_at	0.8195	0.157	-1.55436	-5.01578	-0.587195	Mr1	major histocompatibility complex, class I-related
AB013359_at	0.8195	0.157	-1.55432	-5.01582	-0.936312	Dpm2	dolichyl-phosphate mannosyltransferase polypeptide 2, regulatory subunit
AJ007422_s_at	0.8195	0.157	-1.55419	-5.016	-0.541181	Adap1	ArfGAP with dual PH domains 1
J04486_at	0.8195	0.157	1.55413	-5.01607	0.574241	Igfbp2	insulin-like growth factor binding protein 2
D55648_s_at	0.81954	0.157	-1.55365	-5.01668	-0.427289	Trg	T cell receptor gamma locus
L07398_at	0.81954	0.157	-1.553	-5.0175	-0.649563
rc_AA893195_at	0.81954	0.157	1.55223	-5.01848	0.745932
rc_AA945806_at	0.81954	0.157	1.55181	-5.01903	0.275647	LOC100911847///Rps14	40S ribosomal protein S14-like///ribosomal protein S14
rc_AA892369_at	0.81954	0.158	-1.55171	-5.01915	-0.516691	Kifc3	kinesin family member C3
AF020712_at	0.81954	0.158	-1.55102	-5.02002	-0.407538	Kcnmb1	potassium calcium-activated channel subfamily M regulatory beta subunit 1
rc_AI639362_at	0.81954	0.158	-1.55074	-5.02038	-0.966336
rc_AA892325_at	0.81954	0.158	-1.55073	-5.02039	-0.290083	Cept1	choline/ethanolamine phosphotransferase 1
rc_AA893770_g_at	0.81954	0.158	-1.55044	-5.02076	-0.499116	Egfl7	EGF-like-domain, multiple 7
M15528mRNA_at	0.81954	0.158	-1.55016	-5.02112	-0.332576	Gnrh1	gonadotropin releasing hormone 1
rc_AA892504_at	0.82117	0.158	-1.54845	-5.0233	-0.348726	Lrch4	leucine rich repeats and calponin homology domain containing 4
rc_H31411_at	0.82148	0.158	-1.5478	-5.02412	-0.687185
rc_AA799636_at	0.82193	0.159	1.54679	-5.02541	0.349369	Dzip3	DAZ interacting zinc finger protein 3
rc_AI144873_at	0.82193	0.159	-1.54665	-5.02558	-0.612961	Egr4	early growth response 4
AB001576_s_at	0.82194	0.159	-1.54626	-5.02608	-0.425128	Nrg2	neuregulin 2
rc_AI176170_at	0.82213	0.159	-1.54542	-5.02714	-0.302903	Fkbp1a	FK506 binding protein 1a
Z28351exon_s_at	0.82213	0.159	-1.54419	-5.0287	-0.418947	Cyp24a1	cytochrome P450, family 24, subfamily a, polypeptide 1
X66022mRNA#3_i_at	0.82213	0.159	-1.54365	-5.02939	-0.422784	Dpf1	double PHD fingers 1
AF050662UTR#1_at	0.82213	0.16	1.54331	-5.02981	0.479857
U42755_at	0.82213	0.16	1.54187	-5.03164	0.407693	Bet1	Bet1 golgi vesicular membrane trafficking protein
U56261_s_at	0.82213	0.16	-1.54131	-5.03236	-0.851226	Snap25	synaptosomal-associated protein 25
rc_AI228110_s_at	0.82213	0.16	-1.54118	-5.03251	-0.631329	Ugt8	UDP glycosyltransferase 8
D14819_at	0.82213	0.16	-1.54096	-5.0328	-0.308766	Hpcal4	hippocalcin-like 4
rc_AI638987_at	0.82213	0.16	-1.54095	-5.03281	-0.448852
rc_AA866485_at	0.82213	0.16	-1.54083	-5.03296	-0.409301	LOC102547720	uncharacterized LOC102547720
U76379_s_at	0.82213	0.16	-1.54051	-5.03337	-0.512927	Slc22a1	solute carrier family 22 member 1
rc_AI180410_f_at	0.82213	0.16	1.53959	-5.03453	0.772934	Prl8a3	prolactin family 8, subfamily a, member 3
X76489cds_g_at	0.82213	0.16	1.53957	-5.03456	0.404684	Cd9	CD9 molecule
rc_AI639369_r_at	0.82213	0.16	-1.53925	-5.03497	-0.30652
S62097_s_at	0.82213	0.161	1.53872	-5.03564	0.297096	Rabggtb	Rab geranylgeranyltransferase, beta subunit
M58340_at	0.82213	0.161	-1.53854	-5.03587	-0.335679	Rps6kb1	ribosomal protein S6 kinase B1
rc_AA892801_at	0.82213	0.161	1.53807	-5.03646	0.638806	Eef2	eukaryotic translation elongation factor 2
AF013247_at	0.82213	0.161	-1.53804	-5.0365	-0.568237	Cryba4	crystallin, beta A4
rc_AI638988_at	0.82213	0.161	-1.53634	-5.03865	-0.26183
X83671cds_i_at	0.82213	0.161	1.53537	-5.03988	0.607048	Crybb2	crystallin, beta B2
rc_AI639425_g_at	0.82213	0.161	-1.53515	-5.04015	-0.2936	RGD1565784	RGD1565784
rc_AI639524_g_at	0.82213	0.162	-1.5349	-5.04047	-1.02273	RGD1307315	LOC362793
rc_AI234730_at	0.82213	0.162	-1.53488	-5.04049	-0.363088	Pafah1b1	platelet-activating factor acetylhydrolase 1b, regulatory subunit 1
rc_AA963447_at	0.82213	0.162	-1.53444	-5.04106	-0.389128	Pten	phosphatase and tensin homolog
AF013985_at	0.82213	0.162	-1.53422	-5.04133	-0.745079	Cd40lg	CD40 ligand
rc_AI638942_at	0.82213	0.162	-1.53376	-5.04192	-0.660333
rc_AA893127_at	0.82213	0.162	1.533	-5.04288	0.257139	Ssr4	signal sequence receptor subunit 4
rc_AA858607_at	0.82213	0.162	-1.5327	-5.04326	-0.273352	Creg1	cellular repressor of E1A-stimulated genes 1
U56732_at	0.82213	0.162	1.53243	-5.04359	1.06144	Zfp382	zinc finger protein 382
M64299_at	0.82213	0.162	1.53226	-5.04382	0.644066	Adora1	adenosine A1 receptor
AB020879_at	0.82213	0.162	-1.53217	-5.04392	-0.371291	Homer3	homer scaffolding protein 3
rc_AI639304_at	0.82213	0.162	-1.53212	-5.04399	-0.512048
AJ007291_g_at	0.82213	0.162	-1.53211	-5.044	-0.369871	Park7	Parkinsonism associated deglycase
L20900_at	0.82213	0.162	-1.53204	-5.04408	-0.470214	Ica1	islet cell autoantigen 1
U67309_at	0.82213	0.162	-1.53171	-5.0445	-0.286064	Nos1	nitric oxide synthase 1
AF032667_at	0.82213	0.162	-1.53158	-5.04466	-0.308013	LOC100911734///Exoc7	exocyst complex component 7-like///exocyst complex component 7
L15011_at	0.82213	0.162	-1.53093	-5.04549	-0.646183	Ctxn1	cortexin 1
rc_AI172017_at	0.82213	0.163	-1.52977	-5.04695	-0.262368	Aldh2	aldehyde dehydrogenase 2 family (mitochondrial)
E01780cds_at	0.82213	0.163	1.52933	-5.04751	0.48384
E13890cds_s_at	0.82213	0.163	1.52925	-5.04761	0.359707	Ythdc1	YTH domain containing 1
AA859934_at	0.82213	0.163	-1.5292	-5.04768	-0.661841	Dnajb14	DnaJ heat shock protein family (Hsp40) member B14
rc_AA859931_at	0.82213	0.163	-1.52913	-5.04776	-0.553293	Kxd1	KxDL motif containing 1
rc_AI639039_at	0.82213	0.163	-1.52816	-5.04898	-0.299405	LOC100910660///Srsf3	serine/arginine-rich splicing factor 3-like///serine and arginine rich splicing factor 3
rc_AA799724_at	0.82213	0.163	1.5277	-5.04957	0.308017	Polr1d	RNA polymerase I subunit D
U53184_at	0.82213	0.164	-1.52633	-5.05129	-0.32451	Litaf	lipopolysaccharide-induced TNF factor
D89863_g_at	0.82213	0.164	-1.52604	-5.05167	-0.34654	Mras	muscle RAS oncogene homolog
AB000098_g_at	0.82213	0.164	-1.5258	-5.05196	-0.411252	Ndufv3	NADH:ubiquinone oxidoreductase subunit V3
AF009133_at	0.82213	0.164	1.52556	-5.05226	0.420033	Klrd1	killer cell lectin like receptor D1
rc_AA799479_g_at	0.82213	0.164	-1.52518	-5.05275	-0.301071	Ndufs8	NADH:ubiquinone oxidoreductase core subunit S8
M34643_at	0.82213	0.164	-1.52506	-5.05289	-0.309488	Ntf3	neurotrophin 3
X52619_at	0.82213	0.164	1.52415	-5.05405	0.294276	LOC100362069///LOC690096///RGD1565183///Rpl28	ribosomal protein L28-like///similar to ribosomal protein L28///similar to ribosomal protein L28///ribosomal protein L28
rc_AI639197_at	0.82213	0.165	-1.52242	-5.05623	-0.926248
rc_AA875654_at	0.82213	0.165	1.52227	-5.05642	0.27278	Rbmx	RNA binding motif protein, X-linked
rc_AA893691_at	0.82213	0.165	-1.52211	-5.05661	-0.339641	Clec9a	C-type lectin domain family 9, member A
AF053312_s_at	0.82213	0.165	-1.5219	-5.05688	-0.891132	Ccl20	C-C motif chemokine ligand 20
rc_AA893193_at	0.82213	0.165	1.52169	-5.05715	0.28573	Chd2	chromodomain helicase DNA binding protein 2
rc_AA956941_at	0.82213	0.165	-1.52159	-5.05727	-0.437383
V01274_at	0.82213	0.165	-1.5214	-5.05751	-0.278276	Prss2	protease, serine, 2
AF030086UTR#1_at	0.82213	0.165	1.5212	-5.05776	1.73736
rc_AA800626_at	0.82213	0.165	1.52115	-5.05782	0.890355	Sh2d4a	SH2 domain containing 4A
M63901_at	0.82213	0.165	-1.52113	-5.05785	-0.318108	Scg5	secretogranin V
rc_AA875425_at	0.82213	0.165	-1.52093	-5.0581	-0.317549
L17078_at	0.82213	0.165	1.52029	-5.0589	0.851402	Igkv28	immunoglobulin kappa chain variable 28 (V28)
L39018_at	0.82213	0.165	-1.52027	-5.05893	-0.265463	Scn8a	sodium voltage-gated channel alpha subunit 8
M64488_at	0.82213	0.165	1.52024	-5.05897	1.23162	Syt2	synaptotagmin 2
L12025_at	0.82213	0.165	-1.52007	-5.05918	-0.400828	PVR	poliovirus receptor
rc_AA875028_at	0.82213	0.165	1.51965	-5.05971	0.498151	Cdk14	cyclin-dependent kinase 14
M76535cds_g_at	0.82213	0.165	1.51963	-5.05973	0.833407	Gja5	gap junction protein, alpha 5
rc_AA891283_at	0.82213	0.165	1.51957	-5.05981	0.40439
U16245_g_at	0.82225	0.165	1.51906	-5.06045	0.844746	Aqp5	aquaporin 5
D86041_at	0.82225	0.166	1.5184	-5.06128	0.275477	Ddah1	dimethylarginine dimethylaminohydrolase 1
rc_AA892987_at	0.82225	0.166	1.51801	-5.06178	0.432053	Taf1c	TATA-box binding protein associated factor, RNA polymerase 1 subunit C
rc_AA866234_at	0.82225	0.166	-1.51797	-5.06183	-0.282754	Tufm	Tu translation elongation factor, mitochondrial
rc_AA800741_at	0.82347	0.166	1.5166	-5.06355	0.526949	Ttc37	tetratricopeptide repeat domain 37
rc_AI639318_at	0.82393	0.166	-1.51585	-5.06449	-0.307436	Ret	ret proto-oncogene
rc_AA858605_at	0.82415	0.166	-1.5148	-5.06581	-0.860205
AF000942_at	0.82415	0.167	-1.51425	-5.06649	-0.302231	Id3	inhibitor of DNA binding 3, HLH protein
L32132_at	0.82415	0.167	-1.51378	-5.06709	-0.50478	Lbp	lipopolysaccharide binding protein
AF102853_g_at	0.82415	0.167	-1.51303	-5.06802	-0.618156	Cnksr2	connector enhancer of kinase suppressor of Ras 2
rc_AI639073_at	0.82415	0.167	-1.51272	-5.06842	-1.33872
U40001_at	0.82415	0.167	1.51219	-5.06908	0.395306	Lipe	lipase E, hormone sensitive type
rc_AI639534_g_at	0.82415	0.167	-1.51175	-5.06963	-0.293278	Cfp	complement factor properdin
U12973_at	0.82415	0.167	-1.51174	-5.06965	-0.298139	Slc6a18	solute carrier family 6 member 18
rc_AA800739_at	0.82415	0.167	-1.51104	-5.07053	-0.331618	Kti12	KTI12 chromatin associated homolog
U66479_at	0.82415	0.168	1.51067	-5.07099	0.614889	Smad3	SMAD family member 3
D38381_s_at	0.82415	0.168	-1.51045	-5.07127	-0.983923	Cyp3a18	cytochrome P450, family 3, subfamily a, polypeptide 18
AB003104_at	0.82415	0.168	-1.51033	-5.07142	-0.57384	Bfsp1	beaded filament structural protein 1
rc_AA892773_at	0.82415	0.168	1.51002	-5.0718	0.253657	LOC689574	hypothetical protein LOC689574
rc_AI230778_at	0.82415	0.168	-1.5097	-5.0722	-0.290124	Tpst2	tyrosylprotein sulfotransferase 2
X54081mRNA_i_at	0.82415	0.168	1.50936	-5.07263	0.293398	Cox4i1	cytochrome c oxidase subunit 4i1
D30804_at	0.82415	0.168	-1.50936	-5.07264	-0.243319	Psma7	proteasome subunit alpha 7
rc_AI638991_at	0.82415	0.168	-1.50878	-5.07335	-0.297343
D87212_at	0.82415	0.168	-1.50856	-5.07364	-0.714491	Cntn5	contactin 5
rc_AA891260_at	0.82415	0.168	-1.50849	-5.07373	-0.326959	Cacnb2	calcium voltage-gated channel auxiliary subunit beta 2
rc_AA849716_at	0.82415	0.168	1.50773	-5.07468	0.74533	Mapk12	mitogen-activated protein kinase 12
X06423_at	0.82415	0.168	1.5077	-5.07472	0.244315	Rps8	ribosomal protein S8
rc_AI013129_at	0.82415	0.168	-1.50739	-5.0751	-0.932246
U31203_at	0.82415	0.168	1.50691	-5.0757	0.597778	Nog	noggin
M20156_at	0.82415	0.169	1.50668	-5.07599	0.380234	Rpl18	ribosomal protein L18
rc_AI639264_at	0.82543	0.169	-1.50527	-5.07776	-0.461313
AF087037_at	0.82626	0.169	-1.50382	-5.07956	-0.394238	Btg3	BTG anti-proliferation factor 3
rc_AA866237_s_at	0.82626	0.169	-1.50367	-5.07976	-0.784731	Alb	albumin
rc_AA799741_at	0.82626	0.169	-1.50331	-5.08021	-0.244759	Supv3l1	Suv3 like RNA helicase
rc_AI639375_at	0.82626	0.169	-1.50303	-5.08055	-0.642463	Wdr31	WD repeat domain 31
S78284_s_at	0.82626	0.169	-1.50274	-5.08092	-0.271258	Bcl2l1	Bcl2-like 1
rc_AI639340_at	0.8269	0.17	-1.50171	-5.0822	-1.05844
U47315_s_at	0.8269	0.17	-1.50148	-5.08249	-0.394798	Mpc1	mitochondrial pyruvate carrier 1
rc_AA799581_at	0.82738	0.17	-1.50061	-5.08358	-0.241806	Tatdn2	TatD DNase domain containing 2
L27129_at	0.82738	0.17	-1.50035	-5.08391	-0.695688	Mapk8	mitogen-activated protein kinase 8
rc_AI102917_at	0.82884	0.171	-1.49867	-5.086	-0.309748	Atic	5-aminoimidazole-4-carboxamide ribonucleotide formyltransferase/IMP cyclohydrolase
S75730_at	0.82884	0.171	-1.49842	-5.08631	-0.405637	LOC100912469///Scd2	acyl-CoA desaturase 2-like///stearoyl-Coenzyme A desaturase 2
U77349cds_at	0.82884	0.171	-1.49805	-5.08678	-0.773548	Ccr2	C-C motif chemokine receptor 2
AF090692_g_at	0.8303	0.171	-1.4965	-5.08871	-0.361795	Cst8	cystatin 8
U19516_at	0.8309	0.171	-1.49521	-5.09031	-0.395901	Eif2b5	eukaryotic translation initiation factor 2B subunit 5 epsilon
rc_AA874875_at	0.8309	0.171	1.49518	-5.09036	0.463294
rc_AI639263_at	0.8309	0.171	-1.49491	-5.09069	-0.653697
rc_AA874843_s_at	0.831	0.172	-1.49404	-5.09178	-0.476318	Scarb1	scavenger receptor class B, member 1
U57063_at	0.831	0.172	-1.49349	-5.09247	-0.901494	LOC100910060///Gzmf	granzyme G-like///granzyme F
M84725_at	0.831	0.172	-1.49344	-5.09253	-0.328845	Tagln3	transgelin 3
M17523mRNA_at	0.831	0.172	-1.49279	-5.09333	-0.271922	Pyy	peptide YY (mapped)
U64705cds_i_at	0.831	0.172	1.49269	-5.09347	0.265203	Eif4a2	eukaryotic translation initiation factor 4A2
X76168_at	0.831	0.172	-1.49262	-5.09355	-0.319519	Gjb4	gap junction protein, beta 4
X71466_at	0.83103	0.172	-1.49193	-5.09441	-0.429314	Mmp2	matrix metallopeptidase 2
rc_AA800743_at	0.83103	0.172	-1.49096	-5.09561	-0.289133	Dbnl	drebrin-like
rc_AA963857_at	0.83103	0.173	1.49054	-5.09614	0.868977	Gpc3	glypican 3
rc_AA799784_at	0.83103	0.173	-1.49014	-5.09664	-0.568366	Rab6a	RAB6A, member RAS oncogene family
L16922_at	0.83103	0.173	-1.48924	-5.09776	-0.517675	Pgr	progesterone receptor
X13549_s_at	0.83103	0.173	1.48923	-5.09777	0.305593	Rps10	ribosomal protein S10
L08493cds_s_at	0.83103	0.173	1.48869	-5.09844	0.310726	Gabra4	gamma-aminobutyric acid type A receptor alpha4 subunit
rc_AI638990_at	0.83103	0.173	1.48829	-5.09894	0.475319
rc_AA892128_at	0.83103	0.173	1.48819	-5.09906	0.669582	Pex11a	peroxisomal biogenesis factor 11 alpha
X54531mRNA_at	0.83103	0.173	-1.48813	-5.09914	-0.348668	Dnm1	dynamin 1
AF008587_s_at	0.83103	0.173	-1.4874	-5.10004	-0.409971	Hfe	hemochromatosis
rc_AA893275_at	0.83103	0.173	-1.4874	-5.10005	-0.831759	Mau2	MAU2 sister chromatid cohesion factor
AF036959_at	0.83103	0.173	1.48728	-5.1002	0.380354	Hipk3	homeodomain interacting protein kinase 3
rc_AA899808_g_at	0.83103	0.173	1.48723	-5.10026	0.452039	Lamp1	lysosomal-associated membrane protein 1
rc_AI179613_at	0.83103	0.173	-1.48708	-5.10044	-0.321334	Glud1	glutamate dehydrogenase 1
X06564_at	0.83206	0.174	-1.48588	-5.10193	-0.458045	Ncam1	neural cell adhesion molecule 1
J04171_at	0.83236	0.174	-1.48492	-5.10313	-0.234015	Got1	glutamic-oxaloacetic transaminase 1
AF064856_at	0.83236	0.174	-1.48491	-5.10314	-0.727071	Ttll5	tubulin tyrosine ligase like 5
J04792_at	0.83349	0.174	-1.48355	-5.10483	-0.465855	Odc1	ornithine decarboxylase 1
U57097_at	0.83349	0.174	1.48327	-5.10517	0.641042	Speg	SPEG complex locus
rc_AA859805_at	0.83352	0.175	1.48247	-5.10617	0.392502	Loxl1	lysyl oxidase-like 1
U81036_s_at	0.83352	0.175	-1.48218	-5.10653	-0.666245	Nfasc	neurofascin
rc_AA859529_at	0.83352	0.175	-1.48146	-5.10742	-0.309884	Dgat1	diacylglycerol O-acyltransferase 1
rc_AA945321_at	0.83352	0.175	-1.48143	-5.10745	-0.357698	Alb	albumin
S68245_at	0.83352	0.175	-1.48071	-5.10835	-0.348021	Car4	carbonic anhydrase 4
rc_AI639520_at	0.83352	0.175	-1.48028	-5.10889	-0.434034
rc_AA859783_at	0.83352	0.175	-1.48001	-5.10922	-0.271265	Rpl36al	ribosomal protein L36a-like
M29014_at	0.83352	0.175	1.47985	-5.10941	0.736623	Insr	insulin receptor
M27433_at	0.83352	0.175	-1.4796	-5.10973	-0.281756	LOC102548682	histone H4-like
AF092090_at	0.83352	0.176	-1.47907	-5.11039	-0.506167	Pmfbp1	polyamine modulated factor 1 binding protein 1
U66723_s_at	0.83352	0.176	-1.47881	-5.1107	-0.419004	Slc28a2	solute carrier family 28 member 2
M23721_at	0.83352	0.176	1.47864	-5.11092	0.90745	Cpa2	carboxypeptidase A2
D86556_i_at	0.83352	0.176	-1.47851	-5.11108	-1.09043	Pnck	pregnancy up-regulated nonubiquitous CaM kinase
S62043_s_at	0.83352	0.176	-1.47784	-5.11191	-0.483592	Htr6	5-hydroxytryptamine receptor 6
rc_AA799402_at	0.83352	0.176	1.47737	-5.1125	0.394633
U81186_g_at	0.83352	0.176	-1.47716	-5.11275	-0.409307	Hsd17b12	hydroxysteroid (17-beta) dehydrogenase 12
M76426_at	0.83352	0.176	-1.47665	-5.11338	-0.398286	Dpp6	dipeptidyl peptidase like 6
AJ012482_at	0.83352	0.176	-1.47653	-5.11353	-0.322101	LOC100910021///Pik3cb	phosphatidylinositol 4,5-bisphosphate 3-kinase catalytic subunit beta isoform-like///phosphatidylinositol-4,5-bisphosphate 3-kinase, catalytic subunit beta
AF030253_at	0.83352	0.176	-1.47634	-5.11376	-0.741706	Slc32a1	solute carrier family 32 member 1
AB012933_at	0.83354	0.176	-1.47596	-5.11423	-0.232203	Acsl5	acyl-CoA synthetase long-chain family member 5
L10652_g_at	0.83355	0.177	-1.47544	-5.11488	-0.265349	RGD1560341///Metap2	similar to Methionine aminopeptidase 2 (MetAP 2)///methionyl aminopeptidase 2
rc_AA800851_i_at	0.83355	0.177	-1.47524	-5.11513	-0.465386	LOC291863///Ces1d	carboxylesterase-like///carboxylesterase 1D
X85183_at	0.83362	0.177	-1.47481	-5.11565	-0.449919	Rraga	Ras-related GTP binding A
M27886exon_at	0.83362	0.177	-1.47445	-5.1161	-0.348032	Pfkfb1	6-phosphofructo-2-kinase/fructose-2,6-biphosphatase 1
U75186_at	0.83512	0.177	-1.47244	-5.11859	-0.270977	Guca2b	guanylate cyclase activator 2B
rc_AA875563_g_at	0.83512	0.177	-1.47243	-5.11861	-0.417665
rc_AA866362_at	0.83512	0.177	-1.47203	-5.11909	-0.357189	Zfp580	zinc finger protein 580
U73525_at	0.83512	0.177	1.47181	-5.11937	0.280289	Txn2	thioredoxin 2
rc_AI103236_at	0.83568	0.178	1.47099	-5.12038	0.246248	LOC102549254///LOC100911973///LOC100910393///LOC100909987///LOC100909417///LOC100365287///LOC100365010///LOC100362957///LOC100362338///LOC100362237///LOC100362049///LOC100361473///LOC100359825///LOC100359636///LOC100359498///Rpl35a	60S ribosomal protein L35a-like///60S ribosomal protein L35a-like///60S ribosomal protein L35a-like///60S ribosomal protein L35a-like///60S ribosomal protein L35a-like///ribosomal protein L35a-like///ribosomal protein L35a-like///ribosomal protein L35a-like///ribosomal protein L35a-like///ribosomal protein L35a-like///ribosomal protein L35a-like///ribosomal protein L35a-like///ribosomal protein L…
Y14635_s_at	0.83618	0.178	-1.46998	-5.12163	-0.641347	Asic2	acid sensing ion channel subunit 2
M92076_at	0.83618	0.178	-1.46987	-5.12177	-0.835103	Grm3	glutamate metabotropic receptor 3
rc_AA893219_at	0.83718	0.178	-1.4687	-5.12321	-0.609427	Gnmt	glycine N-methyltransferase
rc_AI639339_at	0.83728	0.178	1.46826	-5.12375	0.558014	Cwf19l2	CWF19-like 2, cell cycle control (S. pombe)
U75689_s_at	0.83757	0.179	-1.46547	-5.12719	-0.324571	Dnase1l3	deoxyribonuclease 1-like 3
rc_AA893982_at	0.83757	0.179	-1.46493	-5.12786	-0.323903
V01201cds#3_at	0.83757	0.179	-1.46456	-5.12831	-0.541507
rc_AI230789_at	0.83757	0.179	1.46432	-5.12862	1.10754	Neo1	neogenin 1
M83567_s_at	0.83757	0.18	-1.46376	-5.1293	-0.385033	RGD1559532///Prp15	RGD1559532///proline-rich protein 15
rc_AI639167_at	0.83757	0.18	1.46319	-5.13001	1.1482	LOC102555400	uncharacterized LOC102555400
U14533_at	0.83757	0.18	1.463	-5.13023	0.31722	Nr1h2	nuclear receptor subfamily 1, group H, member 2
rc_AA800592_at	0.83757	0.18	1.46298	-5.13027	0.536262
rc_AA891666_at	0.83757	0.18	-1.46272	-5.13058	-0.23547	Snf8	SNF8, ESCRT-II complex subunit
X52583cds_s_at	0.83757	0.18	1.46259	-5.13075	0.592297	Nup62	nucleoporin 62
rc_AA891937_at	0.83757	0.18	-1.46247	-5.1309	-0.314886	Ddost	dolichyl-diphosphooligosaccharide--protein glycosyltransferase non-catalytic subunit
AF033027_at	0.83757	0.18	-1.46197	-5.13151	-0.382324	Ykt6	YKT6 v-SNARE homolog (S. cerevisiae)
rc_AA893857_at	0.83757	0.18	1.46158	-5.13199	0.48204	Dcaf7	DDB1 and CUL4 associated factor 7
U25281_at	0.83757	0.18	-1.46141	-5.13219	-0.320635	Wipf3	WAS/WASL interacting protein family, member 3
rc_AA875577_at	0.83757	0.18	1.46126	-5.13239	0.423685	Dact2	dishevelled-binding antagonist of beta-catenin 2
L06482_at	0.83757	0.18	1.46117	-5.13249	0.844769	Rxra	retinoid X receptor alpha
AF053094_at	0.83757	0.18	-1.46115	-5.13251	-0.305124	Cdkn1c	cyclin-dependent kinase inhibitor 1C
X63995_at	0.83757	0.18	-1.46088	-5.13284	-0.396524	Slc6a4	solute carrier family 6 member 4
K01721mRNA_s_at	0.83757	0.181	1.45945	-5.1346	1.07874	Cyp2b2	cytochrome P450, family 2, subfamily b, polypeptide 2
rc_AA799645_at	0.83757	0.181	-1.45933	-5.13475	-0.304511	Fxyd1	FXYD domain-containing ion transport regulator 1
D13309_s_at	0.83757	0.181	1.4588	-5.13541	0.223026	Ybx1///Ybx1-ps3	Y box binding protein 1///Y box protein 1 related, pseudogene 3
D10655_at	0.83757	0.181	-1.45801	-5.13638	-0.255293	Dlat	dihydrolipoamide S-acetyltransferase
X55183_at	0.83757	0.181	1.45762	-5.13686	0.632446	Areg	amphiregulin
M59936cds_at	0.83757	0.181	-1.45757	-5.13692	-1.05941	Gjb3	gap junction protein, beta 3
D13417_g_at	0.83757	0.181	-1.45756	-5.13693	-0.317871	Hes1	hes family bHLH transcription factor 1
AF022085_at	0.83757	0.181	1.45755	-5.13694	0.487689	Gnb4	G protein subunit beta 4
rc_AI639366_at	0.83757	0.181	-1.45707	-5.13753	-0.754241
rc_AA944423_at	0.83757	0.181	1.45705	-5.13756	0.249433	Golga2	golgin A2
AJ006295_at	0.83757	0.182	1.45631	-5.13847	1.36888	Mllt3	MLLT3, super elongation complex subunit
M20629_s_at	0.83757	0.182	-1.45627	-5.13852	-0.392549	Ces1c	carboxylesterase 1C
AF039832_g_at	0.83757	0.182	1.4561	-5.13873	1.37216	Pitx2	paired-like homeodomain 2
rc_AA874842_at	0.83757	0.182	1.45571	-5.1392	0.536315
S70011_at	0.83757	0.182	-1.45527	-5.13975	-0.379356	Sfxn1	sideroflexin 1
AJ002259_g_at	0.83757	0.182	-1.45498	-5.1401	-0.749825	Shox2	short stature homeobox 2
M74054_s_at	0.83757	0.182	-1.45408	-5.1412	-0.572922	Agtr1a	angiotensin II receptor, type 1a
X12355_s_at	0.83757	0.182	-1.45394	-5.14138	-0.396454	Pdia3	protein disulfide isomerase family A, member 3
M62930_at	0.83757	0.182	-1.45393	-5.14139	-0.630839	Reg1a	regenerating family member 1 alpha
Y12178_at	0.83757	0.182	-1.45375	-5.14161	-0.511083	Cp	ceruloplasmin (ferroxidase)
M88111_at	0.83757	0.182	-1.45364	-5.14175	-0.377495	Slc6a7	solute carrier family 6 member 7
AB005549_at	0.83757	0.183	1.45192	-5.14386	0.376482	Pard3	par-3 family cell polarity regulator
X53773_at	0.83757	0.183	-1.45158	-5.14428	-0.249583	Ap2a2	adaptor-related protein complex 2, alpha 2 subunit
M33746mRNA#2_f_at	0.83757	0.183	-1.45112	-5.14483	-0.457591	Ugt2b17///Ugt2b37	UDP glucuronosyltransferase 2 family, polypeptide B15///UDP-glucuronosyltransferase 2 family, member 37
M15481_at	0.83757	0.183	1.45064	-5.14543	0.691765	Igf1	insulin-like growth factor 1
rc_AI102620_at	0.83757	0.183	1.4503	-5.14584	0.268444	LOC100912399///Map3k1	mitogen-activated protein kinase kinase kinase 1-like///mitogen-activated protein kinase kinase kinase 1
X78605_at	0.83757	0.183	-1.45021	-5.14595	-0.41321	Rab4b	RAB4B, member RAS oncogene family
U10995_g_at	0.83757	0.183	-1.45015	-5.14603	-0.492573	Nr2f1	nuclear receptor subfamily 2, group F, member 1
rc_AA892780_at	0.83757	0.183	-1.44983	-5.14642	-0.243502	Sirt7	sirtuin 7
S72637_s_at	0.83757	0.183	-1.44974	-5.14653	-0.271312	Nbl1	neuroblastoma 1, DAN family BMP antagonist
rc_AA859835_at	0.83757	0.184	1.44921	-5.14718	0.747776	Rprd2	regulation of nuclear pre-mRNA domain containing 2
L46816_at	0.83757	0.184	-1.44888	-5.14758	-0.380604	Tceb3	transcription elongation factor B subunit 3
J03959_g_at	0.83757	0.184	-1.4487	-5.14781	-0.49919	Uox	urate oxidase
L14003UTR#1_f_at	0.83757	0.184	-1.4485	-5.14805	-0.545654	Pigr	polymeric immunoglobulin receptor
rc_AI638993_s_at	0.83757	0.184	-1.4482	-5.14841	-0.252538	Fryl	FRY like transcription coactivator
A09811cds_s_at	0.83757	0.184	-1.448	-5.14866	-0.471745	Igfbp2	insulin-like growth factor binding protein 2
rc_AI168942_at	0.83757	0.184	-1.44728	-5.14954	-0.321115	Bckdhb	branched chain keto acid dehydrogenase E1 subunit beta
U72632_at	0.83757	0.184	1.44717	-5.14967	0.728885	Psme3///Aoc3///G6pc	proteasome activator subunit 3///amine oxidase, copper containing 3///glucose-6-phosphatase, catalytic subunit
L38615_at	0.83757	0.184	-1.44701	-5.14987	-0.795877	Gss	glutathione synthetase
rc_AA874803_at	0.83757	0.184	-1.44664	-5.15033	-0.612526	Cxcl14	C-X-C motif chemokine ligand 14
rc_AI638958_at	0.83757	0.184	-1.4466	-5.15038	-0.498237
rc_AA894037_at	0.83757	0.184	1.44647	-5.15054	0.42028	Vps26a	VPS26 retromer complex component A
AB007690_s_at	0.83757	0.184	-1.44641	-5.15061	-0.348502	Homer2	homer scaffolding protein 2
M17412_at	0.83843	0.185	1.44537	-5.15188	0.289378	Fam162a	family with sequence similarity 162, member A
M86514_at	0.83855	0.185	1.44492	-5.15243	1.25683	Prp2l1	proline rich protein 2-like 1
rc_AA892488_at	0.83874	0.185	-1.44442	-5.15304	-0.458736	Hoga1	4-hydroxy-2-oxoglutarate aldolase 1
M27223_at	0.83876	0.185	-1.44405	-5.15349	-1.25732	Scn8a	sodium voltage-gated channel alpha subunit 8
X13058_at	0.83933	0.185	1.44298	-5.1548	0.736955	Tp53	tumor protein p53
U79031_at	0.83933	0.185	-1.4422	-5.15575	-0.337994	Adra2a	adrenoceptor alpha 2A
rc_AA893208_at	0.83933	0.185	-1.44204	-5.15595	-0.330655	Tex261	testis expressed 261
X91619cds_at	0.83933	0.186	-1.44178	-5.15626	-0.326291	Atxn1	ataxin 1
AJ001320_at	0.83933	0.186	-1.44145	-5.15667	-0.340351	Mpdz	multiple PDZ domain crumbs cell polarity complex component
M83740_s_at	0.83933	0.186	-1.44129	-5.15687	-0.242388	Pcbd1	pterin-4 alpha-carbinolamine dehydratase 1
X56306_s_at	0.83933	0.186	-1.44115	-5.15703	-0.79383	Tac1	tachykinin, precursor 1
rc_AA892313_at	0.83956	0.186	1.4399	-5.15857	0.272442	Tbce	tubulin folding cofactor E
S58529_at	0.83956	0.186	-1.43986	-5.15861	-0.733734	Itgb3	integrin subunit beta 3
rc_AI639275_at	0.83956	0.186	1.43979	-5.15869	0.264396	Tcp11	t-complex 11
rc_AA892280_at	0.83956	0.186	-1.43958	-5.15895	-0.260251	RGD1311756	similar to hypothetical protein FLJ20950
X69767_at	0.83957	0.186	1.43889	-5.15979	0.622961	Dmd	dystrophin
D25224_g_at	0.83957	0.186	1.43875	-5.15997	0.28301	LOC100359969///Rpsa	rCG25653-like///ribosomal protein SA
M26534_f_at	0.83957	0.187	-1.43816	-5.16069	-0.436047	Klk1c3	kallikrein 1-related peptidase C3
U56863_at	0.83957	0.187	-1.43805	-5.16082	-1.00628	Klra5	killer cell lectin-like receptor, subfamily A, member 5
rc_H33725_at	0.83957	0.187	-1.43732	-5.16171	-0.230608	Stambp	Stam binding protein
rc_H33651_at	0.83957	0.187	-1.43715	-5.16191	-0.370423
rc_AI639120_at	0.83957	0.187	-1.43564	-5.16376	-0.338164	RGD1359634	similar to RIKEN cDNA 1700088E04
D83796_s_at	0.83957	0.187	-1.43542	-5.16403	-0.291452	Ugt1a5///Ugt1a9///Ugt1a3///Ugt1a2///Ugt1a8///Ugt1a7c///Ugt1a6///Ugt1a1	UDP glucuronosyltransferase family 1 member A5///UDP glucuronosyltransferase family 1 member A9///UDP glycosyltransferase 1 family, polypeptide A3///UDP glucuronosyltransferase 1 family, polypeptide A2///UDP glycosyltransferase 1 family, polypeptide A8///UDP glucuronosyltransferase 1 family, polypeptide A7C///UDP glucuronosyltransferase 1 family, polypeptide A6///UDP glucuronosyltransferase famil…
rc_AA892149_at	0.83957	0.187	1.43532	-5.16415	0.320836	Aggf1	angiogenic factor with G patch and FHA domains 1
rc_AI230294_at	0.83957	0.187	-1.43507	-5.16444	-0.297537	Ppard	peroxisome proliferator-activated receptor delta
rc_AA799718_at	0.83957	0.187	-1.43505	-5.16447	-0.426468	LOC100361543///Lamtor1	RhoA activator C11orf59-like///late endosomal/lysosomal adaptor, MAPK and MTOR activator 1
rc_AA946542_at	0.83957	0.188	1.43468	-5.16493	0.576018	Prl8a7	prolactin family 8, subfamily a, member 7
S52878_s_at	0.83957	0.188	-1.43433	-5.16535	-0.44347	Fabp6	fatty acid binding protein 6
rc_AA892854_at	0.83957	0.188	1.43423	-5.16547	0.641491	Cxcl13	C-X-C motif chemokine ligand 13
Y10823cds_s_at	0.83957	0.188	-1.43401	-5.16574	-0.227096	Zp3	zona pellucida glycoprotein 3 (sperm receptor)
E00778cds_s_at	0.83957	0.188	1.43398	-5.16578	0.477413	Cyp1a1	cytochrome P450, family 1, subfamily a, polypeptide 1
X83399_at	0.83957	0.188	-1.43326	-5.16665	-0.280028	Eif4e	eukaryotic translation initiation factor 4E
M23697_at	0.83957	0.188	1.43313	-5.16681	0.478969	LOC100910418///Plat	tissue-type plasminogen activator-like///plasminogen activator, tissue type
M16112_g_at	0.83957	0.188	-1.43225	-5.16789	-0.302334	Camk2b	calcium/calmodulin-dependent protein kinase II beta
X99326_at	0.83957	0.188	-1.43224	-5.1679	-0.342456	Strn	striatin
X98564cds_at	0.83957	0.188	1.43199	-5.16819	0.601433	Kcnv1	potassium voltage-gated channel modifier subfamily V member 1
AB009246_at	0.83957	0.188	-1.43196	-5.16823	-0.745989	Clec11a	C-type lectin domain family 11, member A
D13921_s_at	0.83962	0.188	1.43127	-5.16908	0.258437	Acat1	acetyl-CoA acetyltransferase 1
rc_AA800570_at	0.83962	0.188	1.43117	-5.16919	0.267766
L05596cds_at	0.83962	0.189	-1.43055	-5.16995	-1.31593	Htr1f	5-hydroxytryptamine receptor 1F
AB012231_s_at	0.83962	0.189	1.43	-5.17061	0.261611	Nfib	nuclear factor I/B
rc_AA892258_at	0.83962	0.189	1.4295	-5.17122	1.15665	Nox4	NADPH oxidase 4
rc_H33614_at	0.83962	0.189	-1.42921	-5.17158	-0.346447	Zfp426	zinc finger protein 426
AB011527_at	0.83962	0.189	-1.42916	-5.17164	-0.959198	Fat2	FAT atypical cadherin 2
rc_AA892301_at	0.83962	0.189	-1.42886	-5.172	-0.594603
D10261_g_at	0.83962	0.189	-1.42851	-5.17243	-0.312825	Ahsg	alpha-2-HS-glycoprotein
X71997_at	0.83962	0.189	-1.42849	-5.17245	-0.286556	Myo1d	myosin ID
rc_AA891838_at	0.83995	0.189	1.42789	-5.17318	0.352329	Mrto4	MRT4 homolog, ribosome maturation factor
L27075_at	0.84003	0.19	1.42711	-5.17413	0.989786
rc_AA891589_s_at	0.84003	0.19	1.42639	-5.17501	0.243806	Sardh	sarcosine dehydrogenase
S75437_s_at	0.84003	0.19	1.42573	-5.17581	0.736552	LOC681290	uncharacterized LOC681290
U19614_at	0.84003	0.19	1.42572	-5.17581	0.436941	Tor1aip1	torsin 1A interacting protein 1
D49395_s_at	0.84003	0.19	-1.4256	-5.17596	-0.355248	Htr3a	5-hydroxytryptamine receptor 3A
rc_AI639065_at	0.84003	0.19	-1.42446	-5.17734	-0.73305
U68726_at	0.84003	0.191	-1.42355	-5.17845	-0.313615	Neo1	neogenin 1
rc_AA893565_at	0.84003	0.191	-1.42341	-5.17862	-0.901293	IgG-2a///Igha///Ighg	gamma-2a immunoglobulin heavy chain///immunoglobulin heavy chain, alpha///Immunoglobulin heavy chain (gamma polypeptide)
M18349cds#1_s_at	0.84003	0.191	1.42312	-5.17897	1.12797	Ptprc	protein tyrosine phosphatase, receptor type, C
AB019145_s_at	0.84003	0.191	-1.4231	-5.17899	-0.306001	Rgs9	regulator of G-protein signaling 9
X66369_at	0.84003	0.191	1.42295	-5.17918	0.239823	LOC100365214///LOC100360841///LOC100360781///LOC100360654///LOC690840///Rpl37	ribosomal protein L37-like///ribosomal protein L37-like///ribosomal protein L37-like///ribosomal protein L37-like///similar to ribosomal protein L37///ribosomal protein L37
U36580_at	0.84003	0.191	-1.42244	-5.1798	-0.227587	Pcsk7	proprotein convertase subtilisin/kexin type 7
rc_AA799317_at	0.84003	0.191	1.42235	-5.1799	0.435275	Ddb2	damage specific DNA binding protein 2
U27558_at	0.84003	0.191	-1.42195	-5.18039	-0.56208	Kcnj10	potassium voltage-gated channel subfamily J member 10
rc_AI639411_at	0.84003	0.191	-1.4219	-5.18045	-0.459235	Rtcb	RNA 2',3'-cyclic phosphate and 5'-OH ligase
[truncated: 6,800 more rows]

## Sheet: Sheet2
ID	adj.P.Val	P.Value	t	B	logFC	Gene.symbol	Gene.title
AB010428_s_at	0.07231	0.000155	6.47531	1.31864	4.17911	Acot1	acyl-CoA thioesterase 1
M33648_at	0.14274	0.000517	5.44366	0.262039	3.87929	Hmgcs2	3-hydroxy-3-methylglutaryl-CoA synthase 2
rc_AA800344_at	0.59255	0.0241	2.74616	-3.31851	3.15129
M33648_g_at	0.00579	6.58e-07	13.1841	5.22254	2.89128	Hmgcs2	3-hydroxy-3-methylglutaryl-CoA synthase 2
rc_AA893327_i_at	0.75451	0.087	1.93673	-4.50193	2.53961	Brap	BRCA1 associated protein
U49049_at	0.47832	0.0103	3.2869	-2.52173	2.42154	Dlg2	discs large MAGUK scaffold protein 2
rc_AA859532_at	0.00677	2.31e-06	11.2707	4.48194	2.41269
L06040_s_at	0.27963	0.00276	4.17851	-1.27882	2.37836	Alox15	arachidonate 15-lipoxygenase
M57263_at	0.07231	0.000153	6.49099	1.33341	2.37737	Tgm1	transglutaminase 1
V01244_at	0.7488	0.0845	1.95546	-4.47563	2.30959	Prl	prolactin
AB009636_at	0.00677	2.04e-06	11.444	4.55794	2.25828	Pik3c2g	phosphatidylinositol-4-phosphate 3-kinase, catalytic subunit type 2 gamma
U36771_g_at	0.24696	0.00225	4.32648	-1.08437	2.24003	Gpam	glycerol-3-phosphate acyltransferase, mitochondrial
U36771_at	0.06264	9.51e-05	6.93029	1.73242	2.23475	Gpam	glycerol-3-phosphate acyltransferase, mitochondrial
rc_AA875197_at	0.01496	1.02e-05	9.32527	3.47635	2.2028	C2cd4b	C2 calcium-dependent domain containing 4B
D89069_f_at	0.05259	4.78e-05	7.60927	2.29635	2.13749	LOC100360507///Cbr1	inducible carbonyl reductase-like///carbonyl reductase 1
rc_AI639076_i_at	0.58442	0.0194	2.8823	-3.11638	2.11302
AA848563_s_at	0.81514	0.14	1.63186	-4.91584	2.05137	Hspa1b///Hspa1a	heat shock 70kD protein 1B (mapped)///heat shock 70kD protein 1A
X95986mRNA#1_f_at	0.01238	7.04e-06	9.78178	3.74005	2.03432	Cbr1	carbonyl reductase 1
U10995_at	0.3111	0.00361	3.99278	-1.52801	2.00928	Nr2f1	nuclear receptor subfamily 2, group F, member 1
U17133_at	0.5482	0.016	3.00482	-2.93508	1.95818	Slc30a1	solute carrier family 30 member 1
X60659mRNA_at	0.79767	0.127	1.69355	-4.83458	1.91738	LOC690507	similar to Vomeromodulin
U26663_s_at	0.23921	0.00207	4.38628	-1.00682	1.90147	Ptgfr	prostaglandin F receptor
rc_AA892010_at	0.06264	8.81e-05	7.00381	1.79649	1.88122	Fam96b	family with sequence similarity 96, member B
M58169_i_at	0.62875	0.0337	2.53333	-3.63478	1.87385	P22k15	cystatin related protein 2
D89070cds_s_at	0.14274	0.000613	5.30724	0.109195	1.87336	LOC100360507///Cbr1	inducible carbonyl reductase-like///carbonyl reductase 1
rc_AA860010_at	0.06264	0.000107	6.82073	1.63552	1.84825
S49491_s_at	0.1087	0.000279	5.95816	0.810389	1.80802	Penk	proenkephalin
AF030086UTR#1_at	0.82213	0.165	1.5212	-5.05776	1.73736
X95466_at	0.58442	0.0198	2.86914	-3.13589	1.72312	Syne1	spectrin repeat containing nuclear envelope protein 1
D28508_at	0.1087	0.000295	5.91084	0.761769	1.70996	Jak3	Janus kinase 3
AF056333_s_at	0.36221	0.00556	3.69756	-1.93522	1.70156	Cyp2e1	cytochrome P450, family 2, subfamily e, polypeptide 1
rc_AA891651_at	0.58851	0.021	2.8338	-3.18833	1.68879	LOC683884///Ndufab1	similar to Acyl carrier protein, mitochondrial precursor (ACP) (NADH-ubiquinone oxidoreductase 9.6 kDa subunit) (CI-SDAP)///NADH dehydrogenase (ubiquinone) 1, alpha/beta subcomplex, 1
rc_AA891576_r_at	0.79767	0.123	1.71281	-4.80892	1.68772	C1qc	complement C1q C chain
M84488_at	0.70993	0.0599	2.17314	-4.16433	1.6698	LOC100912479///Vcam1	vascular cell adhesion protein 1-like///vascular cell adhesion molecule 1
M18363cds_s_at	0.41626	0.00766	3.48318	-2.23879	1.66699	Cyp2c11	cytochrome P450, subfamily 2, polypeptide 11
D00569_at	0.05259	4.73e-05	7.61942	2.30431	1.64195	Decr1	2,4-dienoyl CoA reductase 1, mitochondrial
X02309_at	0.60479	0.027	2.67327	-3.42687	1.61979	Lipf	lipase F, gastric type
X15939_i_at	0.14274	0.000599	5.32553	0.129867	1.60848	Myh7	myosin, heavy chain 7, cardiac muscle, beta
L22558_at	0.63505	0.037	2.47568	-3.72024	1.60438	Htr7	5-hydroxytryptamine (serotonin) receptor 7, adenylate cyclase-coupled
Y09333_at	0.11133	0.000316	5.85077	0.699534	1.59952	Acot2	acyl-CoA thioesterase 2
D63886_s_at	0.31916	0.00384	3.94853	-1.5882	1.59217	Mmp16	matrix metallopeptidase 16
rc_AI069982_s_at	0.74258	0.0806	1.98532	-4.43351	1.55782	Cdc42bpa	CDC42 binding protein kinase alpha
rc_AA955554_at	0.74123	0.0709	2.06666	-4.31776	1.53467	Srsf5	serine and arginine rich splicing factor 5
rc_AA900476_at	0.4702	0.01	3.30584	-2.49424	1.5335	Cited2	Cbp/p300-interacting transactivator, with Glu/Asp-rich carboxy-terminal domain, 2
AF083331_at	0.40614	0.00688	3.55495	-2.13647	1.52496	Apitd1///Pgd///Kif1b///Cort	apoptosis-inducing, TAF9-like domain 1///phosphogluconate dehydrogenase///kinesin family member 1B///cortistatin
U58857_at	0.42099	0.00799	3.45564	-2.2782	1.50474	Fbxo21	F-box protein 21
rc_AA800851_s_at	0.74258	0.0798	-1.99219	-4.42378	-1.50666	Sept5///Gp1bb	septin 5///glycoprotein Ib platelet beta subunit
rc_AI638962_at	0.65601	0.0412	-2.40864	-3.81939	-1.50792
AB005541_at	0.14274	0.000729	-5.17027	-0.047472	-1.5087	Cdk18	cyclin-dependent kinase 18
U75411cds_at	0.65489	0.0402	-2.42333	-3.79768	-1.51244
M32757cds_at	0.20812	0.00136	-4.69056	-0.621811	-1.51325	Inhbb	inhibin beta B subunit
rc_AI232087_at	0.66321	0.0431	-2.37996	-3.86171	-1.52476	Hao2	hydroxyacid oxidase 2
D31873_g_at	0.5958	0.0248	-2.72654	-3.34768	-1.52894	Limk1	LIM domain kinase 1
rc_AA859776_at	0.59121	0.0224	-2.79027	-3.25297	-1.52968	Rnd3	Rho family GTPase 3
D14421_at	0.48957	0.0113	-3.22924	-2.60566	-1.55164	Ppp2r2b	protein phosphatase 2, regulatory subunit B, beta
rc_AA860055_at	0.54095	0.0152	-3.03922	-2.88433	-1.56228	Asf1b	anti-silencing function 1B histone chaperone
AJ011035_at	0.22036	0.00168	-4.53842	-0.812317	-1.60023	Plcb2	phospholipase C, beta 2
AFFX-LysX-M_at	0.60009	0.0256	-2.70607	-3.37811	-1.60573
AF082126_at	0.73062	0.0644	-2.12747	-4.23038	-1.61081	Ahr	aryl hydrocarbon receptor
AF000901_s_at	0.66475	0.0457	-2.34298	-3.91616	-1.61456	Nup58	nucleoporin 58
rc_AA894210_at	0.66321	0.0447	-2.35686	-3.89573	-1.6186
U01245_s_at	0.67485	0.0475	-2.31853	-3.95209	-1.61887	Amelx	amelogenin, X-linked
rc_AA892564_at	0.68934	0.0506	-2.27897	-4.01011	-1.64718
K01231_f_at	0.65863	0.0419	-2.39808	-3.83497	-1.65438	Afp	alpha-fetoprotein
rc_AI638946_at	0.65489	0.0408	-2.41372	-3.81187	-1.65797
M74152_s_at	0.5482	0.0159	-3.00865	-2.92942	-1.66788	Prlr	prolactin receptor
U39207_at	0.57292	0.0176	-2.94578	-3.02234	-1.67455	Cyp4f5	cytochrome P450, family 4, subfamily f, polypeptide 5
rc_AI639407_at	0.74123	0.0713	-2.06296	-4.32306	-1.68489
rc_AI176460_s_at	0.74258	0.079	-1.99807	-4.41546	-1.70442	Rn5-8s///Fcmr///Hba2///Manf///Phf20///Hsp90aa1///Mrps18c///Gpx4///Rn45s///Hbb	5.8S ribosomal RNA///Fc fragment of IgM receptor///hemoglobin, alpha 2///mesencephalic astrocyte-derived neurotrophic factor///PHD finger protein 20///heat shock protein 90, alpha (cytosolic), class A member 1///mitochondrial ribosomal protein S18C///glutathione peroxidase 4///45S pre-ribosomal RNA///hemoglobin subunit beta
rc_AI639091_at	0.62992	0.0348	-2.51402	-3.66342	-1.70482
J04636_at	0.67817	0.0492	-2.2971	-3.98354	-1.70849	Chrnb3	cholinergic receptor nicotinic beta 3 subunit
rc_AI102868_g_at	0.73104	0.0649	-2.1227	-4.23727	-1.71337	Psat1	phosphoserine aminotransferase 1
M57664_g_at	0.14274	0.000615	-5.30422	0.10577	-1.72744	Ckb	creatine kinase B
AF016179_at	0.61745	0.0313	-2.58014	-3.56528	-1.74748	LOC100910563///Vom2r78///Vom2r32	vomeronasal type-2 receptor 26-like///vomeronasal 2 receptor, 78///vomeronasal 2 receptor, 32
rc_AI639377_at	0.59255	0.0233	-2.76612	-3.28885	-1.77624
AB010920_at	0.07231	0.000151	-6.50074	1.34258	-1.77978	Cd46	CD46 molecule
X55286_at	0.31559	0.00373	-3.96944	-1.55972	-1.81186	Hmgcr	3-hydroxy-3-methylglutaryl-CoA reductase
AF078779_g_at	0.43705	0.00844	-3.41927	-2.33043	-1.8229	Nalcn	sodium leak channel, non-selective
AB019693_at	0.65601	0.0414	-2.4058	-3.82358	-1.83218	Glyatl2	glycine-N-acyltransferase-like 2
J05499_at	0.69301	0.0563	-2.21224	-4.10754	-1.84781	Gls2	glutaminase 2
rc_AA859612_i_at	0.64924	0.0393	-2.43728	-3.77707	-1.8575
L00088expanded_cds#2_at	0.42099	0.0079	-3.463	-2.26765	-1.86845	Myl1	myosin, light chain 1
D10709exon_s_at	0.31051	0.00355	-4.00309	-1.51404	-1.88135	Kcne1	potassium voltage-gated channel subfamily E regulatory subunit 1
rc_AA817846_at	0.07231	0.000156	-6.46962	1.31328	-1.88172	Bdh1	3-hydroxybutyrate dehydrogenase, type 1
AF025819_at	0.54558	0.0157	-3.01791	-2.91575	-1.89117	Rbbp9	RB binding protein 9, serine hydrolase
M60654_at	0.13479	0.000414	-5.62636	0.461788	-1.89176	Adra1d	adrenoceptor alpha 1D
rc_AI639007_at	0.41932	0.00777	-3.47427	-2.25152	-1.95042
S56508_s_at	0.14274	0.000654	-5.25538	0.050259	-1.97952	Acsl6	acyl-CoA synthetase long-chain family member 6
M86912exon_at	0.14274	0.000638	-5.27478	0.072351	-2.01861	Agtr1a	angiotensin II receptor, type 1a
D26393exon_s_at	0.01238	6.47e-06	-9.88801	3.79878	-2.15318	Hk2	hexokinase 2
rc_AA799459_at	0.05276	6e-05	-7.38047	2.11314	-2.17008	LOC102553868	uncharacterized LOC102553868
U00964_at	0.41092	0.00729	-3.5167	-2.19092	-2.17778	Csap1	common salivary protein 1
S56464mRNA_g_at	0.30586	0.00325	-4.06451	-1.4311	-2.1827
U32314_g_at	0.14274	0.000679	-5.22573	0.016356	-2.19302	Pc	pyruvate carboxylase
U66274_at	0.58442	0.02	-2.86478	-3.14234	-2.20821	Npy5r	neuropeptide Y receptor Y5
E04128cds_s_at	0.46404	0.00944	-3.34615	-2.43586	-2.21231	Sctr	secretin receptor
S56464mRNA_at	0.24713	0.0023	-4.30833	-1.10802	-2.27547
U65217_i_at	0.8195	0.154	-1.56817	-4.99814	-2.29035	RT1-Bb	RT1 class II, locus Bb
rc_AI639228_at	0.20085	0.00125	-4.75774	-0.538958	-2.29254	Serpinb3a	serine (or cysteine) peptidase inhibitor, clade B (ovalbumin), member 3A
L40030_at	0.34957	0.00467	-3.81551	-1.77095	-2.29407	Pgf	placental growth factor
rc_AI639525_at	0.20812	0.0014	-4.67358	-0.642866	-2.70101	Pnpla3	patatin-like phospholipase domain containing 3
rc_AI639321_at	0.57292	0.0184	-2.91556	-3.06707	-2.74761
J05509Complete_seq_i_at	0.18786	0.00111	-4.84528	-0.432187	-3.12695	Cyp7a1	cytochrome P450, family 7, subfamily a, polypeptide 1
